# Supplementary material for: Genome report: genome sequence of the hibiscus mealybug, Nipaecoccus viridis (Newstead), an invasive pest of citrus
Source: G3 (Bethesda). 2025 Jul 7;15(11):jkaf154. doi: 10.1093/g3journal/jkaf154 (PMC12611250; doi:10.1093/g3journal/jkaf154)
Supplement: jkaf154_Supplementary_Data [file jkaf154_supplementary_data.zip › Supplemental_File_G3-2025-406014.fa]

>scaffold_6
TCATGATGGATTATTGAGAATTAAGATTTTATCTCTATTACCAGGAAATCAAGTAAAAATAAAAAGTTACAATGACACTTATACAGATGAAGTAGTTAATATAGATGAAATAAGCGTTTTGGGTAGAGTATGGTGGAGCTCTTCAGTATTTTATTGATATGTAATCATCTAAAATTGTATACCAATAGTATATAATATGTATAAATAGCTGTGTTTACTAAAAAGTGTTACAATGAACTAAAACAAAGAGGTACTTATGGGACAAGTTGCTTTTGACACACAAGAATTTGTGGAAACATTAGAAAATGCCGGTTTGCCAAAAGAGCAAGCGAGAGCTATTTCTATTGCGGTTAAAAAATCGCATGAGGTTGCCGATGTGGCAACGAAGACTGATATTTCTAATTTAAATCACAATATAGATGATGTTCGTAATGAACTTAAAGCTGATATTTCTGAACTGCGTACTGAATTAAATCATAAAATTGATGATGTCCACAATGAATTAAATCACAAGATAGAAGATGTCAGAAAAGACATGGAAAATCGTTTTGACAAGTTAGGATTACAGATGACGGTTAGAATGGGCGGCATGCTTATTGTTGCTGTTGGTGCGCTAGCTGCTATACTCAAAATTGTTCATTAATAAACTTATCACTTCTAAATTAGCCCAATGATGGGCTTTTTTATTCACAAAAATCCACATTTCATTTTTTAATCACCAAAAATAACATTCTTGATTAAAATTTAATCAATCAAACATGGTAATGAGAAAACTGATAACTTTAGTTATTTACTTTGTCGATAACTTTTGTTATTATTATCCAATCAAAACAAATCATCTCACGAGGTGATTTTGAATACGCTCTTTAACAATTAAATTTATGCAGAAATGTGTAACCAATACGAACAAGTGAGTATTGGAATGTGCTGTACATCAGTATATTTCAGTGCTTATTTGGAGAATAATTATGAACGCTAAAGCAAGATGCAAGCTAAGACGTAAGTTACGTCGAGCTGAGCAAAGAAATAATGAGTTAAAGCTGTGTAGAAAAATTGAGTCAACCTTACTTAATTGCAGTGAAAAAGTAGCCAAAGCAGTAATAATGCCAACAGCTCAATCAAAGGTTTTATATAGTGGCAGCGTTTGCTTGCCGAGTGTTTATTTGTTTAAAATTAATAGACGAATTAATTAATCAATAAGGAAAAATTATGACTAAACAATACGTAAAAATAGAAGTAAATGAACTTAGAGAGCTTATTGAATCAGACATTTTATTAAACCTCTTTTACAAAAGAGGTGTTGACACCTGGTCTGGCTATGATGAAGTAATTGCTGAAAAAATAGTATTTCTTAAGTATGAATTACAAGAGAGATTGAAAAAATACATTAATTGTGAATAAAAAAACATAAGGAAAAATTATGAAAAAAATACTTAATCTAACTCAACACCCAGCAACAAAAGACCAAATTGATGCTTGCGTATTTGATGTCTCAGAAGATTATAAAACAAAGCTAGTTAGCGCACTTACGTTCAACGATTTACCAACAGTTCAAAAAATTAAAGATAGCGTTAGCGAACTACTATATATCATTAAAAACCATGACGCTAAAGACGTCATGATCGGCGGAGCGCCGTATCTTATGTATGAACTACATAAAGCTTTAAAAGATAATAATATCAATGTTCACTATGCATTCTCAAAACGCGAAAGCGTTGAAAAAGTAAATGAAGATGGAACGGTAACAAAGATAAATGTATTTAAACACGCTGGCTTCGTTTCGTTCTAATCTTTATTAACTACCCCTTTGCCCTGGTTAATTAAAACTAACTAGGGCTTTTTTATGCGAGGTAATTATGAGCAATCAAGATTTAGCACAGCTGTTTCGTGCGATTGACAATTTCGAGCCATATGATGACGAATACGATGATGCGCTGTCATCAGAAATTGATGATATGAGTGAGTATTTAACAGTTAAACACTTGACTGATTTAATTAAATATAAGCTTAAAGATGCATTTATCAGTGCTGACGCAGTTTTATTATTAGATGCAGTAATAGAGAAAATTTTTGAAGATACAGCAAAGAAAAGAATTCAAGAAAAGATAGACGAGCATTACTTGGAAAAATATGAAGAGAGACAGCGATTAAAAGCCTACTCTTATGTTTGAAAACTAACCAGCTAAAAGGAGTTAGCGATGACACTAACAGAATATTGTGACAGCCATATTAGATGCCATGGTTGTCAGTTCAAGCTAAAAGAGTGCAGAAAGCGCAAGCACGAAAATACAGCACAATTTGCAAAACGTATGGCTATGTTAATCGAGGTGAGTTATGAAACATGATTATGAACGTATTAATAGCGATAGTTTCAAAAGTAAGCAATATGTTGGTAAAAAAGAAATAATAGTTATAGCTATTCTATTGATTTTAATGATTTTTCTAAAAAATATATAATTTAATTTTTAACATACCAAAAGCGATAATCCATTGAGCCACCAACTCAATGGACTATCTAACCACAACATTACACAAGGAGTAATGCCATGGCTAACGCACATGATAACTCAACACATCTTCAAAAACAAATCACTCTGTCAGTTGACACTATTGACGAGCTAACACTCAAAATCCATCAACTTGACGGTCTCATAGACTTACTTTCAGTAGCTGTTGACCCAAAAAATACTGCTGTTTTCAAGCAAGATACATTAAATAACATTACTTGGGTCATGCAAGACTTAATCGACAAGATTAAAGACATCTTTGTTAAACAAATCGCTGAATCATAAACACTTCTATTAGCCCGCTTTTGTGGGCTTATTAATTCATATAAGGAATAAATACATGGAACTTATTGAAATAAAAAATCAGATACCCGTTGCTTATGTTGAACGTGAAAATTTTTTCTTAAATGAAAACAACGAGATTGAACCTCTTCTAGAGAAAGTAAAAAGCCATTATTCAACCATTTATGTTGATGGCTCTACAGAAGACGGCAGAAAAGCGATTAAAAAACTTGCAGCTGAATTGAATAGTCTTATCAAAGACATCGACAACTTTGGAAAAGAAATCGTCGACATTCTTAAAGCAAAACCCAAAAAAATAGATGCAGGACGAAAACTTATACGTGATGAACTAAGTATTTTGTACTCAGAAATAAGAAAGCCAGTTACTGACTATGAAGCAGAACAAGCACGCATTAAAGCTGAAGAAGAAGCGCGTAGGGCTGAAGAACAACGTCGAAAAGACGAGGAATTATCTCAATTAAAAGCAGCAGAAGCTCAACGATTGCGTGAAGAACAAATACGCAAAGAAGCTGAACAGAAAGCTCGTCATGAGCTTGAGAAAAAAGCGTTGGCAGCTGAATTAGCTTTAGAGCGTGAACGTGAAGCAGCAAGACAAAAAGAACTAGCTCGTATTGCTGAAGAGAAACGTAAAAAGCTTGAGGAAGCAAAACGTATTGCAGACGTTGAACATCGACGCGCAATTAAAAACAAAGCTTTTAATTGTTTATTGGCAAACGATATCGATAGAGATACTGCAATAAAAGTTATTCAGCTTATCAGTGAAAACAAAATTGAAAATGTGTTTATAAAGTATTAACAATAGGAGTTTTTATGTCATCAAATAAATTAACAGAATTGACACTCTCGCTGTCAAAAAAACTTGACTTAGGACAACCAGATGGGTTGCTTGATGTATTAAAAAACACAGCATTCAAAAGTAGCGCTAATGACGATCAGTTGGCTGCACTTCTTATCGTTGCAAATCAATATTCATTAAACCCATGGACAAAAGAGATTTATGCTTTTCCATCAAAAAATGGCATCGTTCCTATCGTGGGTGTTGATGGATGGGCACGTATCATAAATCAAAACCCGCAATTTGACGGCATGGCATTTGAGCAAGATGATAAAAGTTGTACGTGCAGAATTTACAGAAAAGACCGTGGAAATCCAATTACAATTACTGAATGGATGGATGAATGTAGGCGTGATGTAACAGGACCATGGCAAACACATCCCAAGCGCATGTTGCGTCACAAAGCTATGATTCAGTGCGCTAGGTTAGCCTTCGGTTTTGCAGGTATTTATGATCAAGATGAGGCTGAGCGCATTATCGAGGGAACAGCTACAGAAGTTAACATTGGCAAACAATCAGATGATCGTCGTCCTGCCCTGATTGCTAAATGTGAAGCAGAGGCGCAGAAAGGATTAGATTCATTTGCTGAACACTGGAAATCTTTAAGTCAGGAAGACAGAAAAGTAATAGGAAATGATGAGAAAGAAAGAATTAAGTTGCTTTGCCCTGCAGAAGCAGAATTTGAGGATATTGAAGATGAACCATTCTAATATTGAGCAAAGAACCGAAGATTGGTTTTTAGCAAGACTTGGTCATGTAACAGCTAGCCGTGTCAGCGATGTAATGGCTAAAACAAAAAGTGGGTATTCTGCTTGTAGAAAAAATTATATGGCGCAGTTAATTTGTGAGCGCTTAACTGGTCAAACAGCTGAGTCATATATAAATGCTGCAATGCAGCGCGGTACAGAATTAGAGCCTGTTGCACGTGAAATCTACATTTTAAATCAATTCGATGTAACAGTTAATGAAGTTGGTTTTATCCCCCACCCCACTATTAATCATTTCGGCGCATCGCCGGACGGCATAGTTAATGATGACGGGCTCATTGAAATAAAATGCCCGAACACATGGACTCATTTAGAATTTAAAAAAACTGAAAAACCAAAACGTGAATATATCTTACAAATGCAAGTTCAAATGATGTGTACTGGCCGTAGATGGTGCGATTTTGTGTCTTTCGACGATAGATTGCCAGACAATCTCAGCTATAAATGTGTTCGCATTCATTACGATGAAACATTAGCTAAAGAAATTGAAAGGGAAGTTATTAGTTTTCTTAACGAACTTGATAAAGAGATTGAATTAATAACAAAGTAATAAACATGGACAATCTAAATAAGCGGTTTTTTATATCTATATAAGGGTTTAATTAATGAAAGCAGAAGACATAAAGATTGGAAACAAATATTTTTACAATAATCGCGATATAAAAATAATTTCACGCGAAGGTGAAACTGACTTTTTCAAAGTTGTAGCTAGTGCAAGTATTCCTGAGTTGCATGCTCGAAATTTCTGCGAGGGATGCTTATGCGGAGACCACAGCTTAGGCGATACACACGAAGAATATGAACATGTCATTGATACTATTAATGATGAAATCAACTCTAATGATTTAAACAAATACATTATGTTTGTCCCGGCGCTTTATATACAAAAAGAACCGTTCGAATTTAAAGAATATGAGTCACTTGCAAAAAAAATAACTGAATTAAAAGAAGATATTTCAAAAAAGAAAAAAGAAATAAGCAATTTAAGTGATGAATTAAGCAATATAAAAAGTGAAATAATGTCTGAAAAAGAGATGTTGTACATAGAAAAGTTTAAAAATAAGGAAGCAGAAGAGAAATGTGATATCGCATCAAAATCATGTACTCATCAACTAAAAACATTGGAGTCGATAAATATCTTAATAAAAAACAAGGATAAAAAAATATCATGCAAATCTATATTATCGCTAATTGAAGACTCCATAAAACTTAAACAATTAGAACTCGGCGGCGTGGAAGATTGGCAGTGGTATGAAGATAGCATTGAATCAGAAGAAAAAATAAAAGAATTATCAATATTAATGTTAAAAAATTTACTTGAAAAGGATTAAGAAATGACAGCAAAACACGTTATTGAGAAATTAAAGCATGAAGATAATTGGTATATTGTTGCAAAAGATTATCACGAAATAGCATTGATATTTAATGCATTACTTGACGCAGATAAAGAAGTAAGCATCTTTACTCTCACAAAATTAGATTTAGATTATGCAATCATAAAATCAAGTCCGTTGAAGTGTACTACTGACTGGCTGTCTTACAAAGACATAGCTAACTTAGTGTTAGATGAAAAAGACATAACAGAATGGTTTTTCAGAGAAGTAAACAATTATTAAATCATCAACTTAATTTAACCCGCCTTTAATTTTTCAATTCAATTCATGAGGTATTATGAAAAATTCAAATAAAAAAGATAAAGAGAGTGACTCTGATTTTTTCTTTGTTGTGAAATATACAATATTTATGTTTGTTATGGTTTTCCTCTTTTTTTGCATGGTTAGTTTTTTGCATCACTATGTTTTATAAATCATTCAATTCATGCTGCCTTGGCAGTGTTTTTATGTAAATAAGTGAGGTTTTCTATGAAAAAAATAACATTACAACAATGGAATGAAACATATTTCTGCAGGCCGAGAAAACCTCGTATGTTATATCACTACATTAAATCAGGGAAAATATATCCAGCACCGGTAAAAGTTGGCAGGGAATATGAAGTAGAGGCGCACGCTATTTTGTTAGACAAGGAAAGCATAGCAAACCATAGTAATTTAATGGAGAGAATCAATGGGCAGAAAGAAAAAGCCAGAAAACAGGGACTTGCCACCTAATCTTTATCTTAGAAAAGGAATATATTACTACAGGGATACAAGAACTGGTAAAGAATACTCACTAGGTAAAAACAAATCATTAGCAATCACTGAAACAATTCAAGCAAATCTCACTATATTAAAACCCAAAGTATCTCTACTCGATAAAATTAATAATGTTCAAGTTACAACATTACATGAGTGGCTTGATATTTATAGTAATATTTTAAAAAAACGCAACTTAAAACCAAAATCACTATCAGATCATCAATCAAAAATAAATATATTAAAAAAATCATTTGCAAATATAAATATAAAGGAGTTAACAACCAAACAGATATCTGATTTTATTCACTCATATAATAAACCTACCATGGCTAAATTAATTAGATCAATATTATCAGATGCTTTTAACGAAGCAATCGCAAGCGGTATAGTTGACTATAATCCAGTTTCTATCACTAAACCACCAAAAATTAAAATACAACGTGTAAGATTGACTTTGGAACAATTTAACCACGCTATGAAAACTGCAAATAGTAAGTATAGTAATATATTCGCACTAGCATTATTAACTGGTCAGCGTATAGGAGATATTGTCAGTATGAAATGGAGTAATATAAAATATGGAAAACTATTTGTAGAGCAATCAAAAACTGGCGCTAAGATTGCTATTCCGTTGAATTTAAGGTTAGATGCAATAAATTTATCTATTGATGACGTACTCAATAAATTAAAAAATAGCAGTGATAATATTTGTGATATTTCTGATAAAAGTTTAAGAAAATATTTTAAAATTTCTTTGCCAGATGATGAAAATAAACCTACATTTCATGAGATACGCAGTCTATCTGCTAGGCTGTATGAAGAAGAAAAAGGAGCAGAATTCGCAAAAAAATTACTAGGTCATAAGTCAATGGCAATGACTGACAAATATCTCGATTCACGTAATAATGAATATGTTCAATTATGAGCTTATATAGAGTTATATTGAGCTTTATATTTTAAAATATTGAATTTAAATTAATTATTTTAATCATACTCTATTTGTCATATAGTAACCTAGGTTTTCCTAGTTATGATTTTGGCATCTTTTTATGGTAAAAACAGATAGCAATCCAATGTTAACTGAGTTGGACTGACCATCCGTTTGTACTAAAAATAATCGCTCTCTTTAGCGTTGGAAAACTAAATTATGTATTCAATATGTAAAAAATAGCAAATGGATAAACTAAAATTAGTATAAACAACAGTAGTAAATTTAATACAAAAACAAACAATAACATATTGATATTTATAAAATAAAAGAACAAATAAAGGCAACTTAAACATAATGAAGCACAACAACAGGCAACCCAGTTTTTATTTCTATGATTATGAAACTTTTGGTATAAATCCCGCTTGCGATAGGCCAGCACAGTTTGCTGGTATTCGGACTGACATGGATTTTAATATTATTGAAAATCCGCTCATTATCTATTGTAAACCAGTACCGGATTATTTACCTGATCCGAACTCAGTATTAATAACGGGGATCACACCTCAAAAAGCGCATAAAAGAGGGGTTTGCGAAGCGGAGTTTGCTAAAGGTATTCATCATGTTTTTAGCCAACCAAATAGTTGTATTCTTGGTTACAATAATATTCGTTTTGATGATGAAATCACCCGCCATCTTTTCTACCGTAACTTTTATAATTCTTATGATTACAGCTGGAAAAATGGTAATTCCCGTTGGGATTTATTGGATGTTGTCCGTGCCTGCTACGCACTAAGACCTGAAGGTATTTGTTGGCCGTGTAATGAAGAAACAGGCTTACCTAGTTTTCGTCTCGAACATCTAACCGCTGCCAATAATATTGCCCACGATCATGCACATGATGCAATGTCTGATGTTTATGCAACGGTCGCTGTAGCAAAATTAATAAAAAAAAAGCAGCCCAAACTGTTTAATTATTTATTTCATTTACGTGATAAAAGGCATGTCTTAGCATTAATAGATGTACTGAAAATGACACCACTTGTTCACGTATCAGGTATGCTGGGAACTTACCGCGGCAATACAACGTGGATTGCCCCACTAGCTCAGCATCCTGAACAGAATAATGCAGTCATTGTTTGTGATTTAATGGGTGATATCCAACCTTTAATTGATTGTGAAGTAGAAGAGTTAAAAACCCGCTTATATACAAAAAAAGAAGATCTTTTAGGGAATATATTACCCATTCCGCTTAAACTTATTCATACTAATAGATGCCCTGTTATTGCGCCAGCAAAAACATTAAATGCAATAAATGCAAAACGACTCAACATTGATCGTGATAAATGTTTTTCCAATTTGCAATTATTGAAAAAATATCAACATGTCATTCAACATAAAGTCATAGCACTATTTTCTTCATCAAATGACTATGAATATAACAAAAATGTTGATGATCAGTTATATGCAGGTTTTTTTGACAATTATGACAACAAACTTTGTGAAACGATTCGAAACACACCGGTAGAATTACTAAAAAATCTGAATCCTATTTTTCATGATTACCGATTAAAAATTTTGTATTTTCGTTATAAAGCACGTAATTACCCATCTATTTTAACAAAAACCGAACAAAAGCGTTGGGACAGTTACCATTGCGATAAATTTAATGAACATAACATTCGGGATTATTTATATAAATTAGAACAGCTGGTTGAAAAATACCAACATATTCCCGATAAACTAGTTTTATTAAAAGCACTATATGATTACTGTCAATTTATTACCCTCCATTAAGTAACAACCGTATTATTTAATACTTTTTGTGTTTTTTACATTAAGATTTATTGGATAATTTTTCTGATATGAAATAATAAATGTTATTCAACTGCTTTGTATTCAATTCTTTTTATAGTATTACAATTCTGGTTATTGCAATATTTTTAGGTGATATTAATGATCGGTAATTTATCTTTATATCGTCAAGAAAAAAATCATATATTAAAAAAAATATACCGTTCCTTGCTCTATTTAATTTTTTTTATATTACTAATTATTTTTAGTCTTGACCATTGGGTAAGTTATAAAACGTCACCTTATATTTATACTGATATCAAAAGTGTACCTAAAAGAGCAGTTGGGGTTGTTCTTGGAACAGCTAAATATGTTCGTGGTGGAGGTTATAATGAGTTTTATAAGCAACGTATATTAGGTGCAACCGCCCTTTATTTTAATAATAAAATAGATACGTTATTATTAAGTGGTGATAATGCCAAATTGAACTACAACGAACCTATTACCATGCGACAAGATCTACTCAAACAAGGTATTCCTGAATCTTCTATTCATTTAGATTATGCAGGTTTCCGAACTCTCGATTCTATTGTACGAGCAAGTAAAGTCTTTGATGCACAAGATTTTACAATAATTACACAAAAATTTCACTGCGAAAGAGCAGTTTTTATTGCCCAGTACCAAGATATTTCTGCACAATGTTATGCGGTTCCTTCTCCACAAAAAATGAAAATGGTACGTGTACGAGAAATATTTGCGCGAATTAGTGCTTTCATTGATCTCTATATCCTGAATAAAAAACCAAAATATTTAGGCCCTATGCTTCCCATTACAAAATTGGAATAAATCCAACCAACAACGTTTAATAATGCAATTATTTGCCATTAAATTGGCAAATAATTGCATTATTATTCAAAAAAATGTATTATTTAAGCAGTTATTAATAATATTTTTTTGGTAGATTTACGACAAATGAATATAAAATTAAGCCATGTTAACTATTTTTATGGCCAAAATCAGGTATTACATGATATAAATTTAAGTTGTCAATTAGGTGAAACTATTGTGCTACTTGGCCCAAGTGGTGCAGGTAAGAGTTCATTATTAAAAGTATTTAATCTATTAAATAAACCCACTTCTGGCTCCATGTCGCTTGCCAATATTCACTGTGATTTTAACAAATGTATTTCTACCAAAGTTATTTATGAAATACGAAAACAAGTTGGAATGATCTTTCAAAATTACAATCTCTGGCCCCATTTAACCGTCATAGAAAATCTAATCGAGGCCCCTTACCAGGTATTAAATCTAGATAAAAAAACAGCAATAAAAAAAGCTGATGATCTGTTACAGCGTTTGCAACTAGACAAATTTCGTGATAGGTATCCATTACATTTATCCGGCGGTCAGCAGCAACGTGTGGCAATTTGCCGAGCATTAATAATGGAACCTCAAATATTATTATTTGATGAACCAACAGCAGCATTAGATCCTGAAATCACGTCGCAACTTGCTGAAATTATTAATGAACTTTCAGAAAGTGGTATTACACAAATTGTTGTTACCCATGATATTGCTTTTGCTAGGAAGATTGCCACTCATGTTATTTATATGGAAAACTATCATATTATTGAGCAAGGAGACGCATCATGTTTAATTACACCGCAGACATCGCAATTAAAAACTTACTTATCACATTAAAAAGGAATGAGTATGAAAAAAATACTATTAGTATTAATCCTAGATAGTTTATGTTTTTCATCTATCGCTAAAGTCATTATATTTGGAACTGAAGCGACTTACGCACCATTTGAGTATTATAATGAGCATAATCAATTAATTGGATTTGACATTGATATTGCAAAAAGAATTTGTGAAGTAAACCAATTTAATTGTGAGTTTAGAAATCAATCTTTTGATAGTCTAATTCCAAGCCTTAAAACAAGACGTATTGATGCAGCCATTGCCGGTATTGATATTACCCCGATGAGATCCAAACAAGTCTTATTTACCGATTCTTATTATCAAAATGCAGCGAAATTTTTTGCAAAAAAAAATGTTTTTGAAACCATTGACAGCCTGAAAAACAAACGTGTTGGAGTACAAAATGGTACGACACACCAAAAATATTTGATGGAAAATTATCCTGAGATGAAAATTGTTAGTTATGATAGTTATCAAAATGCAGTTCTTGATTTAAGAAGCGATCGTATCAATGCAATTTTTAGTGATGCTGCGGTTAGTGATGGATGGCTAGCTATTTATAAAAATTTAACTATCATCGGTCAACCTGTTTCAGATCCAGATTATTTTGGTTCAGGGCTCGCAATTGCTGTTCGTAAAGGCAATGCCGATCTTGTCGATAAGTTCAACAAAGCACTTAAAGCAATGCGTAATGATGGCAGTTACCAAAAAATTTATAATAAATGGTTTACTGATAATGTGACAAAATAAACTCACTAATTTGCACATTTATCCATTTTATTCACTTTTTAAGAAAATATTATCATGCTTGACGGGTTTATCAATAATAATATGTTTTTGTTATTAAAAGCATCTGGTGTGACTCTATCTGTCGCACTTTGTTCTTTAATATTAGGCTTATTACTTGCTTTTATTTTTGCTGTTCTCGAATCTTGTTGTGTAAAATGGCTTGCAAAATTAATAACCCTAATTGTCATGATGCTACGCGGATTACCCGAAATTTTGGTCATTATTGCAATTTATAATGGCATACCAATGCTACTTAGTGTCATCGCTGATGGTTTTACCCTTAATTTGTTTGTTACAACGGTTACTATTCAATATAATATTGAACATTTTGATATTAGCCCTTTTTTTTGCGGTATTACTGCACTTTCATTACTTTATGCAGCTTATGCATCACAAACGCTGCGTGGAGCATTTAAAACAATTCCAATTGGTCAGCGGCAAGCCGCCCAAGTTCTCGGATTAAGTAAAAAGCGAACACTAACACGTATTATTATTCCGCAAATATGGTGTCATGCTTTACCGGGACTTGGTAATCAATGGCTTGTTCTTTTGAAAGATACCGCATTGTTATCACTAATCACAGTTAATGATATTATGATGCAAACTCGAGGTATTATCTCACAAACCCATGAACCTTTTACTTGGTATCTCATCGCTGCTACCATCTATTTATTTATATCGGTAGTAAGTCAACGAATTTTAAAAAAGTTAGCACAAAAGACACGCTATTTTGAACAGGAGGTAAACCATGGTTGATCAACTCCTGTATTATACAAGTATCCTCAGCAAAGGATTACCAGTAACATTATCTCTAAGCTTTGCAGCCATCATAACCTCCTGCGTTGTCGCAATTGGCTTTACCATCTTGTTGACAACAAAAAACAAATTAATACTTTATACTACAAAAAGTTATATTATCATCTTTACGGGGACGCCATTTCTTGTACAGCTATTTTTAATTTATTATGGTACAGCACAATTCTTAAATGGTTTACAGCAATGGCCAGTTTTATGGAATAGCATATCAAGTCCTTGGTTTTGCTCTTTTATCGCTCTCACCTTAAACAGCACGGCTTATACAACACAGCTGTTTTATGGTACGTTAAATACATTACCTCAAGGGCTATGGCAGGCGTGTGCGGTGCTGGGTATAAATAAACGACAAACATTAAAAATCATGATTCCTTATGCACTAAAACGGGCATTGTCAAGTTACTCTAATGAGGTGATTTTTATCGTAAAAGGTACAGCACTTGCATCAACTATTACACTCATGGATATTATGGGGTATAATCAATTCTTAAATGGTGAATATTATGACTTTTCTATATTTATCATAACTGGTGTTATCTATCTTTTAATTAACGGCCTTTTAAGTCTGCTAATAAAAACGATTGAACGAAAAGCCCTGCGATTTGAAAGTTCTCAATAGACTAATATAGCGGGAATATATTATGTCGACTTATCCCTTTGATGTAAAGACCTTTCTAGCCCGTGTACCACATAGACCTGGCGTCTATCAAATGTTTAATTCTAGTTCTACTGTTATTTATGTTGGCAAAGCAAAAGATCTAAACAAACGACTTAAAAGTTATTTTAACGCTAGTAAAAAGACATATCGGGCAAGTAAATTAATCAGCCATATTGATTCTATCAAATATACAATAACCAATACCGAAACTGAAGCATTATTGCTTGAACATACTTATATTCGTAAATACCAACCGCGTTATAATGTGCTTCTTAAAGATGATAAAAGTTATCCTTTTATCAAACTGAGTAAAGATCGCCACCCACGGTTAAGTATTCACCGTGGATCCATTAATAAGAAAAAAGATGAGTTTTTTGGCCCTTATCCTAGCGGGATTGCAGTAAAAAATATTTTATTATTGTTACAGAAACTATTTCCTATTCGCCAGTGTAAAAATGCTATATACAGCAACCGAACCCGCCCCTGCTTGCAACATCAAATTAAACGCTGCCTAGCACCTTGTGTTACGGGTTATATTAGCGATGAAATTTACAATAAACAAGTTAATTATGTACGTCTCTTTCTACAAGGTCATGCTGAAAAAGTATTATCACAATTGACAATTGATATGCAAAAAGCGAGTGATACGCTGAATTTTGAAAAAGCAGCACAACTTCGTGATCAGTTATATGCCATCAAACAGATTTCTGAAAAACAAGCTATGTATAGCAATAACGAAGATTTGGATGTCATTGGTTTTTATTATGAAGCGGGGATTGCTTGCGCCTACGTGTTTTTCGTTCGTAATGGTATCACTTTCGGCAGCCGAGCTTATTATCCAAAAATTCCTTCAAACGTGGAATTAAATGAAGTCGTTGAAACTTTTTTAGGCCAATTTTATTTACAAGGCCACTCTCAGAGACATATCCCTAAAAAAATTTTTATTGATTATAAATTAAAAAATAAAACGATAATAGAAGATTCTTTATCACTCATTTCTGGTAGGAAAATAAAAATAGTGACAAATCCGAAAGGAAATAATGCTAAACTATTAAACCTTTCCAAGGTTAATGCACAGAAAGAAGTCAGCAATAAATTATTACAAAATACGACATTAGAACAACGTTACAATATGTTAAAAGAATTTCTTCATTTATCGGAAATAAAACGAATGGAATGCTTCGATATCAGTCATTTTATGGGTAAAAGTACCGTTGCTTCTTGCGTGGTTTTTGATGAAAAAGGTCCTATTAAAGAAGAATATCGCCGTTATAATATTACAGGGATAGCCCCTGGCGATGACTATGCTGCTATGGAAAAAGTACTCCGTCTTCGTTATAACAAGAAGATATTACCAGAAAATAAAATTCCTGACGTCATTTTTATTGATGGGGGTAAAGGCCAACTTGAAAAGGCACTTTCTCTATTTGCAACACTCGATGTCTCTTGGAATAAAAACAAACCTATTTTAGTTGGCGTTGCAAAAGGGACTGACCGTATCGAGGGCCTAGAAACACTTTTCTTCCAGTCGCACGGCAAAGGGGTCTATTTAGATAGGGCATCACCAGCTTTGTTACTGATACAGCAAATTAGAAATGCATCACACAATCATGCCATAACAGGACAACGCAAAAACCAACTTAAGATATTACAAGAAAGCTCACTTGAACAAATTGAAGGCATTGGCATTAAACGCCGGCGAGCATTGCTTAAACATTTTGGTGGTTTACAAGGCCTTAAAAACGCCAGTATCGAACAAATTTCTAAGGTACATGGAATTTCAAAAAAATTAGCTAGTGACATTTATGCAGCATTACAAGCCTAACGAAACAAGTTAATAAAGCGTTGAAAAAATATAGTTTTTAAGGCAACATATCTATGTATAAAAAATAATGAACCATTATTTTCATTAGCTTTATATTTTGCCTTTTCAATTTATACAGGGCCGTGCCATGAAATTAAATGCCCCTATTATTTTAACATTATTCCGGGTTTTCTTGATTCCTTTCTTTATTTTGGCATTTTATTTATCCACATCATGGTCACCTTTTATTACAGCACTAATTTTTTTAATTGCCGCTATTACAGATTGGTTCGACGGATTTTTGGCCAGAAGATTAAAGCAGACTACACGTTTTGGGGCTTTTCTTGATCCCGTAGCCGATAAGCTCATGGTTGTCATTGCTTTAGTATTAATTACCGAGCATTATGCTGCGATTTGGGTGTCTATTCCAGCTATTATTATGATATCACGTGAAATTTTGATTTCTGCTTTACGCGAATGGATGGCTGGAATCGGCAAACGTAGCAGCGTTGCTGTTTCTATTATAGGTAAGATAAAAACAGTTATCCAAATGACCGCATTGACCTGGCTTCTATGGCGACCAAACCATCTTATTATTATTGCAGGGCTTGTTGCGCTTTATATTGCTTCCCTACTAACAATGTGGTCTATGTTACAATATTTTTGCTCATCAGGTAATGATTTGCTTAATGATGAAGAAATAGAGTGATTTAAAAACAAACAATTAAAAAAATTTATTAAAAATAATATTGATCCAAAAATTAAGATAAGTATAATGCACTGCATTCTAAGTGGATAGAGAATAAGACATTACCGTAATAAGCCCGGGTGGTGAAATCGGTAGACACGAGGGATTTAAAATCCCTTGGCTTTTGGCTGTGCGAGTTCAAGTCTCGCCCCGGGCACCATATCTTAATTTATTTAACGCGGGAATAGCTCAGTTGGTAGAGCGCAACCTTGCCAAGGTTGAGGTCGCGAGTTCGAATCTCGTTTCCCGCTCCAATTAGTTTGTATTTACAGTGCAGTATTTACCTATATGTTTGAATGAAAAAAATGCTGAAAATGTTGGTAAATAAAAAATAAAGCTGTCCTACTTAGAATGCTAAATAATAAAATCGATTTAGCGTTTTTTTAAAGGCCTTTAGTGGCCACAGTCTTATTTTCACCTGACAATGCGTTATATAGTCGGATCAGACTGAGGGAATATGATATCCCTATATATTAGGGTTTAATAAAGTACGTTGCTTTTATCAGTGATTCCAAAGACCCACGGAAATTTTTAATGACTTAGCCCTACCTCACTTTTAAAACTTTACCCTTTTTTACTTTTTGGTTGAACATGACAGAAAAAACTAAAGTAACCCAATTCGCTTTCATTGATTAAAGTATTTTTTCGAATCTGAAATTTAAATAAAATATAGGCAATGCCCAATTTTTTTAATTAGAAAACATAATTATTCTCCCAGTAAAGAGAATGAAATAACAGCGCAAAACATAGATGATTAAATTTTTTTATTACGAAGATAAAAACAATCTCCGATATATACGATGACAAACCAAATAGGCGTAAAATAAAGAGCCCTCCTCGTATCTTTTTCAAAAAATAACAATCCTATGACGAAAAAAAAGAAACCTAATACGAAATAAGCCATTATTTTATCACCAGGCATTTTATATATAGATTTAGTATGTAAAAATGGTTTTTTTCGTCGGTAGGCTAAATAACAAAACATAATCATGATCCAAATAAAAATAAAACAAACAGTCGACACAGTAGTAATTAAAGTAAAAGCATCAACTAATGATGGAATGACTAACAAAATAAAGGTTGCTAAACTTAAACAAACAACTGAAAAAATAAGAGCATTATTTGGTACATGAAATTTAGATAATTTTTTCATTATTTGGGGAGCCTGTTTATCAATTGACAAACCATAAATCATACGGCTAAGGGAATATACACTGCTGTTTGCTGCCGATGCTGCCGATGTAAGTACAACAAAATTAACAATACCCGCAGCAGCAGAAATACCAGCAATATCAAAAACTTCAACAAAAGGACTTTTTGCAGGATTAATATTAACCCATGGTGTAATAACCATAATAGAAATTAAGGCAAATACATAAAAAAAGACAATTCGAATGGGTATCGCATTAATAGCTTTGGGTAATGTCATCCTCGGATCTTTAGCTTCTGCAGCCATTGCACCGACAAGTTCAATACCAACAAAAGCAAATACTGCAATTTGAAAACCAGCAAAAAAACCCGTTATTCCTGTTGGAAATATCCCTCCATATTGCCAAATATTACTTAGTTTAACTTCATCACCATTGGGAGACACAAAACCAGTTACCATTAGATAAATACTAATACCAATCAAAAATAAGATAGCAGAAATTTTGATCATTGAAAACCAAAACTCTGCTTCACCAAACAGCCGAACAGACAGAAGGTTTAATACTAAAAGTAATATAATACTAATACCAGAAGGTATAAAAACATAGATATCAGGCCACCACTTTTGGGTATATTCAACTACAGCAATAATATTAGCTGTCCCCATCGTTATCCAACAAAACCAATATGTCCAGCCGATATAGAAAGCAGCCCTATCGCCCAATAAATTACTTGCAATATCATTAAATGATCGATAATTAAGATTGGAAAGCAAAATCTCCCCCAATGCCCGCATCATAAAAAATAGCATGACACCTATAATTAAATAGACCAATAGAATAGAAGGACCAGATAAAAAAATCGTTTTCCCAGAACCAAGAAACAACCCAGTGCCAATCGCACCGCCTAAAGCAATAAGCTGAATATGTCGATTCGATAAATTACGTTCTAGACTGCTATCACTATTATTTTTTTCTTCATTTTTCATGTTCACTCCTGTTCTTCGATATCATACTTTAGCTAATAAAGATAAATAGCACAATTATTTATTAACGAAAAAAATATCATCTTTATTACCACCAATGACCAATTATTTTCCATGCGTTTTTCAAGAGTCATAAGCACTTTACTCATTCTCCTCAATATTTATTCAGCGGTCATATCCCAATCTGGAATCAACCAATAAATTTCTCAATAGCCGCTAAAATCGACATGGGGCAAATAGAAAAATAGAAAAATAGAAAAATAGAAAAACAACAGTTGGTAACAAACAAAATTATTTTTATAAAAGTTATAAAATAAAGTCTATTAAAAAGTAATAATATTTATATCTTTTTTATTTTATTTTATTTAATCATTCAAAAACGTTATGCTTTTGGAAAGTTGTAATGCTTTATTACAACTTTCCAAAAAATATCTAATATGCGCATCAGTGATGCTTTATTTTCTAGTTAGCATACTATTTTTCTTTAGATATATAAAAAACAATAAACTTAGAGAGGTTATATGATATCATCAATTAATAAAAATGTTTTTAGCGCATTAAATACTACCCCAATTGAGCAAGCTGAAACCACTACTGAATCTACAACGAATAAATTTATTTCGCATGTAGTCAAAAAGCTAAAAAATGTTTGCAGCACATCGCATACAACCCCAATTAAGAAAATTCAAACTGATAATAAAGCCACAGAAAATAAGTTCATTTCACATTTAATTAAAAAGCTAAAAAGTGTCTATAACCTAATCAAAAATACTGTTGTGGGTACAAAGACTAACATACCAAAATCTAACGATAATTTTAAGCATCAACAACCTATTAATATAAAATTATTTATTAATAAACAGATTTCTGAATTGAATATCTACTCTAACGGAATAAATGATAGCACATACGCAGATCAAACGATTGATTCTATTTTGTCTTCTATTTACAGTGAGCAAAAAGATAGTTTTTGTATAAACCAGACAACTAAAGGGAACAAAATTCCCTTTAGTTATTTAAAAGAAATTGGTGAAATTGCTAAACAACAGGGTCTTCTGGGAAAAGAAAATAAAGGCATTTTTGAGCCCTCTGGTGCCGGTACTAATCCTTTTTTAACAGCAGTTACGAGTCCAATCATGAAAAAATTTGGTGTTACAATTGATAGGATGCAAAATAATCAATTTCATGATTATGCTAAACAAAAGATATATGACGAAGTGGCAAAATTATGCTTAGCGAAAGGTAGAATTGATCCAAACATATTTAGTTCTCAGCTTAGTGACGTCGCTAAAACCTTTGCAAAATGAAATAATGGTGTTGTCATACAAGAATGTTGCCTAAGGTAGCAGTTGAAAGAACTCAAAAGTGATTTGTTTTGAATTATTATTATTTAATAATAATTCAAAACAAATGTATAAACCAACAAAATAACGAATTAAGATCCCATGGCCAAGTACTTATCTAACTAAAATAGATATCAATGCCATTTATGAAGTATAACGATACAAAAATGTATAGCTTGGAAGGATAACATCCTTGTATTACATCATCTCATCCATTGAATTTATTATGTCAATTTCGTCTATGAGTAACTACCCCATAATGATAAAATCGGTGAAATGCATAGCAAAATACCCGTGATAATAATAATGTAAAGTGATAACCCTTTAAATTTATGTAGCTCTGGTACTTTGTAAACCAATAAAACAGGAATTAAACAACCAATTAAACCAAAAATTGGACTTGATAATGTCGTAAATAATAAAACTGGCAAATTTAAAACAACAGCACCCCAGGCAAACAAAATCCCAGAAAACATAATCGCTTTACGCACAACATTCTGATTTATATTATCTTCGGCAACAAAACGCCTCAATAAATTCATTAAAATACCGTACATGGCTTCTTTAAAACCTAAATAAACACCAAAAAAAGCCGTAACAACAGCAAAAACATTAAGCATGATGCTAATTGGTGTCAGATAATATGCTGAATCACCAGTGATAAACTTAGCCGCAATAGCCAATGATGAAATATTTTCTTCGTACGCTTGTCTTGCATCATCATAGCTCATAGCAAAAGTAAATGAAACAGCGTAAAAAAAGACAGTAACAAATAAAACACCAAAAGCAATATTCATCGCGCGCATTGCTTTATAACGTGCAATTGCAATAGACCGGTTTCGTGATCGATAAAATATTACCATAGGACTCAATATTTGAATAAATAATATTGATGTTAAAGTAAACGGTAAAGTAACAATCGCATTTTTTACCAGAATGTCAACAGGAGGAATGGCGCCAACATTTTTTTTAATATCCCAAAGTCCTATCATTAAAAAACCTAAAATTGCAATAATTACAATTTTAGAAATTACCATAAAACTAGAAATCTTAAATAAAAACTGTTCACTACGAGACGCAATAACAACTAAAAAGGTGATTAATAGAAGAGAATATAATGGATTATCTGACATAAGTGACGATGTCACATTAAATGTTTGCAGATAAGATGCACTGTCATTTGTAATAGCTGTTGAATAAGCAAACATCCAAATAATTAACATAATAAAATAGAGCAATCCTAAAAATATACCCCAATTTTTACCCAAATATCCGCTAATTATTGTTGGATAATCTACGCATTCTATCGATTCTGCTAATGTATTAATAAATAAACGCTGAAAAAGATACATTGCTGGATATCCAACAATGGACGAAAGTAAAAAGACCCAAAGCCCCATTAGACCAATTTGTACTGGCAGGAAGACAATACCCGCACCAATCGCCATACCAATACTAATAATAATCCAACCGAAATCAATACTATTAAACCTGACCGATTCCTCCCACTCTAGTTTAGTCATATCCCTCCTAAAATTGATGCCTGAGTAATTTTGCTTATTGTCGACATTGCGTGTTGCGATTTTCAGTTTTAGAGACCATGATATACCAATAATGCATGATAATAAAGTCATATTTTATCGCGGATACACCTAGGCAAACACACCACATCGTTTTTATCAAAATTTAATTAACGTGTTGTTATTAAACAACAAACACTAAGACTTTAATTATCATCAACAAATATCTGTAGAAGTTGTTTATAGTTTTTCGTTAATTTATAAACAACTTCTACGTTAAGTTTAACATAAGAAAATAAATAAAAATATTGAGAAAGACAATAGAATAAATAGAGGAAAAATAAAAAATATCTCTATGTGAGAGCCTGTTTTAAATCGCAATTTTTTCGGAAGAATAACTACTTTATATCCTAATTTAAAAAAACTAAATGGAAAAAAATAATTATCAATACCAGTGTTTGTCATCATATCACCAACCTGGTGCGTTATAATTCCAAAGCATAAAAACAAAATTTGAATATGGTACGCATCATAAAAAAAGAAGATAATAGCATAAATTAACATTGGAAAAATTAACCAATGAGTAAAACCGCGATGACCAAAAATCTTATTAACTATCCGTGAGATAATCCTTATCTTGTAACCAAAAAAACTTTTTGGATTATCAATATCAGGTAATAAACAGCCCAGTAAAAATAAGCCACAATTTACTCTATTCACAAAGTCAAGATCAATGACATCGAATAATAATACTGTCTCAAATACAGTAACACCAAAAAAAATATGGGTTTTATACAGCATTCTAATTGTTCTTCACGATCCGTAATTTTTTTATGGTTTAATTGATTTCCATTCAGTATCAGATAATTTACAACAAACGGATGCCTTAATACAGTAAAAAAGAAAAAAGCTTGATGTTATTATAATCAAAAATAACAACAATATTAAATCAAATAGTTATATTACAAATGATATGATATGGCAAAAAACATAGAAACTATTCCCATTCAATTGTTGCTGGCGGCTTGCCTGAAACATCATACACAACTCTTGATATTCCCTTGACTTCATTAATAATTCGATTTGAAACCTGGTCTAAAAAGTCATAAGGCAGATGTACCCAACGAGCTGTCATAAAATCAACAGTTTCAACTGCACGGAGTACCACAACCCACTCATATCTGCGACCATCGCCCATAACACCTACCGAACGTATAGGCAAAAAGACAGTAAAAGCTTGACTCACTTTATGATAAAGATTGGCCTTATATAATAATTCAATAAAAATAGCATCTGCTTTACGCAATAAATCACAATATTCTTTTTTGACTTCACCAATAACTCGAACACCAAGTCCCGGCCCTGGAAACGGATGACGATATAACATTTCATAAGGTAAACCAAGTTCTAGGCCTATTTTTCGAACTTCGTCTTTAAATAACTCCCGCAATGGTTCAACAAGTCCCATCGTCATATCTTCCGGCAGACCACCAACATTATGATGTGATTTAATAACATGGGCTTTACCGGTGTCAGTTTTTGCAGATTCAATCACATCAGGATAAATTGTGCCTTGTGCTAACCATTTCACATTTTTAAGCTTACTGGCTTCGTCATCAAATACCGCCACAAATTCACGTCCAATAATTTTTCTTTTTTCTTCTGGATCGGTTATGCCTTTAAGTGCACGTAAAAAACGATCTTCTGCATTGACAGCAATAATGTTCAAACCAAGTTCACCCCCAAACATTGTCATCACTTGTTCCACTTCATTAAGACGGAGCAACCCATGATCAATGAAAACGCAGACTAACTGATCACCGATTGCTTTGTGAAGCAAAAGAGCTGTTACCGAAGAATCAACACCACCAGATAAACCAAGCAGCACGTTATCTTTACCAACTTGCTCTTTAATACGAGCAATAGCATCTTCAATCACAGATGACGGAGTCCAGAGTAACTGACAACAACAAATATCAATTGCAAAACGTTTTAGTAGTTCTTTACCTTGAATAGTATGAGTAACTTCCGGATGGAACTGCACTCCATAAAATTGCTTATCTTTATTGGCTATAATAGCATAAGGGCATGTTTCTGTGCGGCCAACAACAATAAAACCAGGTGGCAGTGCAATAACTTTATCACCATGGCTCATCCAAACATCTAATTCACTATTACCTTTATCATTTTTACTGTCAAATAGTCTATCAGTTAGTGTTGACATACCAATAAGTTCTACTTTAGCATGGCCAAATTCACGTTCATTTGAACATTGTACAAAATTTTCATTACCAAGCTGCGTAGCCATAGTTTGCATGCCATAACAAATACCAAGAACAGGCACACCGGAATTAAAAACATAGTCTGGCGCCCTTGGACTGCTTGCCTCAGTAGTGCTTTCAGGGCCACCAGATAAAATAATGCCTTTCGGAGAAAAAGCTTTAATTTTTTTTTCAGAAACGTCCCACGGCCAAATTTCACAGTAAACTCCTATTTCTCGTATTCGGCGAGCAATAAGCTGACTAACTTGAGAACCAAAATCAAGAATCAAGATACCTTGCTTATGGATATCATTTTTCATCAAGTCTCCTCTTCACCCTAAAAAATGCAAAATAACAAACATAATTGATTCTTATATGTATTAATATCAATAGGCAATCATGATAAATTGGTATTCTATAACCTCATCATAATTACATTGCAAATTATGGTTATTGTGTTGCCTGGATAGCCGTCAACGCAATAGTATAAACAATATCATCAACGAGCGCTCCACGAGAGAGATCATTTACCGGTTTACGCATACCTTGCAATACCGGTCCAATAGATAAGACATCAGCTGAGCGTTGAACCGCTTTATAAGTTATATTACCCGCATTTAAATCAGGAAAGATAAATACCGTTGCATTACCAGCTATTGGCGAATTTGGTGCTTTTGATTTAGCAACATCTGGCATAACCGATGCATCATATTGTAGCGGACCGTCAAGAATGAGATCTGGCCGTTTCTTTTTAGCTATGCGAGTTGCTTCCTTCACTTTCTCAACATCTGCGCCCTGTCCCGACTCCCCTGTTGAGTAGGAAAGCATAGCAACACGAGGTTCAATACCAAATGCAATTGCGGTATCTGCTGACTGAATGGCTATATCAGCTAATTCATTTGCCGTTGGATCTAAGTTGATAGCACAGTCCCCATAAACATAAACTTGTTCTGGCATCAACATAAAGAAGACAGATGACACTAACGAACTGCCAGGTGCTGTTTTAATAATTTGAAGTGGTGGACGAATAGTATTCGCTGTCGTATGTACTGCACCAGATACTAATCCATCCACTTGGTTTTGCTCAAGCATCATTGTACCAAGAACCACATTATCAGCCAGTTGTTCACGTGCCATGACCTCATTCATACCTTTACTTTTACGCAGTTCAATTAAACGAGAAACATACTTATTCCTTACGGTATCAGGATCAACAACTTCAATACCTTTACCTAGTTTTATGCCATACTGAGCCGCTATACGTTTAATTTTATCTGGATTGCCAAGTAGTACACACTTAGCAATACGACGCTCAGCGCAAATTGCCACAGCCTGAATTGTGCGTGGCTCATCGCCTTCTGGCAGGACAATGACTTTATTAGCTTTTATCGCCAGTTGAGTAAGCTGATGACGAAACGCTGGTGGGGATAGACAACAATCGTTTGAGTCCGCTTTAGTTAACGATCTTATCCAATCTATGTTAATATGATCAGCAACAAAGTTTTGGATTTTTTCAACATATATTTTATCATCGGTTGGCAATGCTGAATTAAAATTGAGTAGATTCATTGATGTTTGCCAAATGCTAGACTCCACCATAAAAACTGGCAATCCAGTTGCAAATGCTTGGTTACAAAGTTCGTGCACCGGTTTCTCAATCTCAAAACCATCAGTCAATAAGATACCACCAATTTTCAGACCATTCATAACTGCAAGTGAGGCTGAAATCAAAATATCTGATCGATCAGCCGACATAATCAACAAAATATCTTCTCGCAAATGTGAAATCGTATTTTCGATACTGCTTGTACAAAATAAAATATGTTTAAATCGGCGATTTTTAATCTCACCTTCATTAATAATTTTTGCACTCAAATAGTTTGCAAGATCAATAACTCGACTAACATTTAAATCAATGTTCCATGGAATCGCACCTAGAACTGGTAAAGGGCTTATTGCTGTCAGCATTCTAACGGTGATTTGTTTTCTTTTCAATGTAGGTGTACGATTAATTTCAGTAAGATCCAAATAAGAAAAATTTTGTTTATCAATAGGCATATTAATTTTATTAACAATCATACCGATAATTTTGCTATTTCTACTACCACCAAAGTTTGAGCGAACAATTTCAACGCGTTCCGCAAACTGTGTTTTTGAATCAGCACCAAGTGACATTACAAAAATAATTTCTGCACCTAATGCCTTAGCGATATCATCATTTAGTTCATTGGCAAATGGACAATCGTTGCTAGGAACAATACCTTCAATTAATACGATATCTGCCTGTTTTTTCGTTTGCTTTAATCGGTTAACAATTTCTTCCATCAAGATATCTTTTTTATCTGCACTAATTAATGTTTCAAGATGACCAATTTTAATAGGCTCAGCCACAAAGACTTTCGAATTAGCACGCAAAATAGATGTCGTTTTATTAGGTAGATGTGTCTGCACAATAGGGTTAAACACACCTAATTTTAGTCCTTGACGCTCTATTGCACGAACGAGACCTAAACTCACACCGGTTAAACCAACATTTGCCCCCGTGGGAACTAACATAATTGTACGAGACACGATATAATTCACCTTATAAAAATCACCTAAGAAGTGATAAATAACCACTATAGAGTAAGACGTGCAGCATCCTGAGCAATAACAAGTTCTTCATTCGTTGGAATAACTAATGCTGGACGTGTTCCTTCTTTATTAATTGCTCCTGCATTGCCAAAACGCATAGCAATATTACGTTCTTGATCCAGCTCAAAACCAAGGATCGTTAATTTTTCAAGAACACCACGACGAACGCATTCAGAATTCTCACCAATACCACCAGTAAAAACAATAGCATCCAAACGACCATCAAGAAGGACGCTATATCCACCAATATATTTCACTAAACGGTGAATAAAAATATCTAATGCATTGGTTGCACTTTCATCTTTACCATAATTTTCCTCAACATAACGGCAATCGCTGCTTACAGTGGTTAAACCCAACAAACCTGACTCTTTATTTAACATGTTATTAATGTCTTCAACTGACATCTTCAAATTATTATATAAGAAGAACATAATGGCTGGATCGATATCGCCACTGCGAGTCCCCATGACTAACCCTTCGAGCGGAGTTAAACCCATAGAAGTTTCAATACATTTCCCATTTTTAACAGATGAGACAGAAGCACCATTACCAAGATGACAAGTAATAATATTTAATTCTTCAATTGGCTTACCCAGCATCTTAGCGGCTTCATGGCTGACAAAATAATGACTTATACCATGAAACCCATAGCGACGAATACCGTGATCTTTGTAAAGTTTATAAGGAATAGCATATAAATACGCTTCTTTAGGCATGGTAGTATGAAATGCGGTATCAAACACTGCAACATTTTTATCTTTTAGATGCGGAAAAGCTTTAAATGCTTCAGTGATACCAATTAATCCTGCAGGATTATGCAAGGGAGCAAAAGCCGCTGCCTTTTCAATTCCTTGTAATACACTATCATCAATAATTATAGAACGCGTATATTTTTCACCGCCATGTACAATACGATGTCCAATCGCTTGGATAGCTGCAAGCAATTCCGGTCTAGCAGCAAAAATGGTATCAACCAAAAATTTTAAAGCTTCACTATGCGCGGCACCTACACCTAAGGAAGCGTCGTATTTTTTACTATCTAACTTCCATGTTATACGCGCTTTAGGCAAATTAAAACATTCAGCAAGACCAGAAATATGTTCATTACCTGTAGCAGCATTAATAATGGCAAATTTTAGTGAAGAACTACCACAGTTAAGAACAAGGATAAGTTTATTTAACATAGCGATCCCTATTTTTTATTAAAATTATAATAAACATTTAAATTTAGATATGAACGAAACCTCACTATAACTTGATGCTAAAGTTTTCTATATATGCTTAAATAGCAGGTAATCAACAAATATTCACAATCCGGGGGTTGTGGCGTATTTTATGCTAATAAGTAGACAATGTCGAGGAATCCATAAGATGAATCTGATTAAATTATTAAAAAATGGCCAGGAATATATGCGCATTTTTCCAAAAGAGGCACACTTTAAAATTACTTTTCCTGAAGTAAAAATCATCACCTTAACACATTGCAGTATTCGTTTTATGCCGCCTTTAGCAATGCTAATTTTTCTTTGGCAATATTTTATGCATGCCCCGTTTATTTTATCACTGATCACCATATTTTTTGCATTAAGCTTTCCCATTCAAGGCCTACTTTTGTTAGGCAAACGCGCCCAAATGCGATTACCATTAAACTTATTGTACTGGTTTAATGAACTTAAACATAATTTGATTACACGCCATATTATTGGTGAAAAAACCATCATTTCGCCAACATTTATGGAATTAATCAAACTACTTAATATGTCCAAAAAATATTTAGGTTACTATCCACTCAAAGATTTCAATAATTGAAGCAGAGAGAAAAAACATAAATCATGCTCGACTATTATTCTACTTTTCTCACATCCCTTGAAAATCAGCTTATTGAACTAACGGATAAGTGCAAAATCCTTGCAGATAAAAAAATGAGTGAACCCCTATTTGATATATATTTATTTAAACCTTGTAAACCAGAGCAACTAAATTCGCCATGGTTCATTCATTACCTAAAAGAAATAAAAACCAATATCCGCTATCTTAAACAGAAAATATTGCGACATCAACCTGAGCAAGTCATCTACCTAACGGACAAAATCACCAATCAACTCATCGCCATGACACGGGAAATAGCGACACATAATTTACGCACGCATACCTTAAATAAAATAAAAGAAACCCTTTACGAAACACATTGCCGTTATACTGATTATGAGCGGCGCTTAATCAATATCAAACGACAGTTCATTAATAATGTAGAAAAAACGACTGATCTGGTGAAAAAAACGTTATTACTAGAAAAAATAGCAACCCTAGAAGGTCGTATTTATCGTTGCAGAAAAGCCATCGCTGCACTTGAAGATAAAATTTCAAATGACAGCGTCGCTTAATGTAATAATTTTGCGATCACCCTCTATAATTACAAAATTATTTGGTACACTAATTGTATCAAGTAAGAATATCTACTAATTATCCCTCTTTTATTTACTTTTATTAAAGATGTAAAGGCATTTATACACAAAGACAACAGTTTTATTTTGGAGATAGCCAATGAGTAAAATATTTGATGATAATTCACAAACAATTGGTAATACACCGCTTATTCGCTTGAAATATTTTGGCTATGGCAATATTTTAGTGAAAATCGAAGCGCGCAACCCCAGCTTTAGTGTGAAATGTCGTATTGCATCAAATATGATTTGGGATGCTGAAAAACGAGGACTTTTGAAGCCAGGAGTGCAACTTGTTGAGCCGACCAGTGGTAATACTGGTGTGGCACTCGCTGCAATTGCCGCTGCCCGCGGTTATAAATTAAAATTAATCATCCCCGAAAATATGGGACTTGATAAGCATAAATTATTAAAAGTCCTGGGTGCTATCCTTATTTTTACTGACGCCAGTAAGGGCATGAAAGGCGCGGTGGAAAAGGCTGAAGAAATTGTCGCCGCTGATCCGAGACATAATGTGCTCTTACAACAATTTAGTAACCCTGCTAACCCAGAAATTCATGAAAAAACGACAGGACCCGAAATCTGGCATGCTTGTAATGGAAAGATAGATATCTTTGTTGCTGGTGTTGGTACTGGAGGCACTCTGACTGGCGTTACTCAGTTTTTAAAAAACACCCAACAAAAAGACGTATTAACTGTTGCTGTTGAACCCGCCGCTTCCCCTATCATTACACAAGCATTCTCTGGCCAAAAATTAATGCCAGGATCACATAAAATTCAAGGAATAGGAATGGGTTTTATTCCAGATAATTTAGATTTAAACTTAATCGATCATGTTGAAACGGTTACTGATGATGAAGCTATCAATGCCTCTCGTATTTTAATGGAAAAAGAAGGCATTCTCGCCGGGACTTCATCCGGCGCTGCCGTTTTTATCGCTGATAAACTTGCTCAAAGACCAGAAAACGCTGGAAAAATTATTGTCACAATCCTACCTTCATCAGGTGAATATTATTTAAGCAATACCTATTTTTAGTAGCCTATAAAGACCTATAAAGAAAAGTTACTTTTGCAAGAAAGCGGAGAAAAATTTTCTACTTCCGCTTTCTCTCTATTGTTCTCTTATAGATATCGTCATATTAAATAATTGATTGATATTACCTGAAATAACTTTAATGATTAGATACCAATCTTCATTTTTTGCGTTACACTAATAGGATATTATGTTGTATTGAGTATTATATAATGACCAAAAATATTCGCGATAACTTGCACCAAATTAAACAAAAAATTGTTGAAATTGCAAAATGCAGTTATCAAAATCCAGAGGTAATAACACTGGTTGCTGTGAGTAAAACAAAATCTGTTAGCTTAATTACGGAAGCCATTTTAGCTGGTCAGTACCAATTTGGTGAGAATTATGTGCAAGAAGGAATCAAAAAAATACAATATTTCCACGGAATAAAAACTGAAAAACCTTTAATTTGGCATTTTATTGGTTCATTGCAATCCAATAAAAGTAAATTAGTCGCAAAATACTATGATTGGATTCATGTTGTCGATCACGTGAAAATTGCCAAACAACTTAGTGCTCATCGCCCACCAACGATGTCACCATTAAATGTCCTAATTCAAATCAATATTAGTGATGAAATAAGCAAATCGGGTATTCATCCTCGCAACTTATTTGAACTTGCTAAATCCATTTGTTTATTACCTAATCTTAAGTTACGCGGCTTGATGACTATTCCAGCAATCACATATGATTATAAAAAACAGTTAAAAGTATTTAAACAAATGTTTGACTTATATACCCGTTTAAAAATGCAATATCCTGATATTGATACTTTATCAATGGGAATGAGTGATGACATGAACACCGCTATTTCGGCAGGAAGCACAATGGTTAGAATTGGCACTGCTATTTTTGGCAAAAGAAACTCACCTGTAGAATAATACTACCAATTATTCTACAGGTATTTTGTAATACAATGATATAATATATATAAATGTTTCGTGTAATACATTGCAACAATCTATTATTGAGGAATAACAGATGATTTCAGTTTTTTTTATTATTAAAACATCGCTCACCGCGTTAAGCTATATTTTCATCTTACGCTTATGGATGCATTATACTCGTGTTAATTTTTACAATCCATTTACCCAATTTATCATCAATGTAACACAGCCAGTTTTAAATCCACTAAAAAAAATCATTCCAAATTTTAAACAGATTGACCTGTCCGTGGCACTAATGATTTATATTTTAGCACTAATTAAAATAATGTTTATCTCGATTTACGGCCTAGGACAACCACTATGGAAAATGTCATATTTATTATATTCTTTTTATGCTATATTATCGGCAACCGGCCATCTTATCTTCTGGTTATTACTAGTCAGAGCCATTTTGAGTTGGGTCACCTATGGTAATACATCTGCCGATGACATCCTTAGTCAATTAACTGAACCTTTAGTACAACCAATTCGACGTTTTATCCCGCCATTAGGTTACATTGATCTTTCTTTTATGATATTTGTGTTCATCTTAATTGCACTTAATTTGATTGCTTATGATCTTCTCGGTACTATTTGGAGTCTTTTATAGCATTACTCACTGCTTATTTTGTTAAAATAATGAAAACTCATATTGCACCCATAATATACTGAACAGAAAACAAGCTGATTGTTCAATAACAACTTGCTTCCTGTTCAGCACAAATTTTTTATCATTAATAAAAAATCACTTTTTCATGGCCATTATGCTCACTGGAATCACCAATTAATTGATATCCAATTTTGCTGCCAACCCAGTTGTGCATCAGCTTTATGTCTTAGAACGAAAATGGTTTCAGCATCATTCTCGGTAATTCAGAGCTCATATTTCTAACTAATACACAGCATATTGAAAGCAACATAAGAAGAGGTAGCATTATATTATTATATATTGTTAATACCTTGTATTTTAAATGAAAAAAAGACAACAACAATTCTAAAATAATTTATACAACATTAGGTACAATAAAAAATTATAAGGCTTCGTAATATGATCAAACCTGAATTCTCATGCACATAGCTGATTGTAAAATACCTGACAACATGTATTTTATTCAATATTTTGAATTTGCTCCCGTATTTGCTCGATCAACACCTTAAGTTCAATGGCTGAATTTGTCACCGCCGCATTAATAGATTTTGAAGCAATGGTATTGGCTTCACGATTAAATTCTTGCATCATAAAGTCTAAACGGCGACCAACAACATCTTCTTTTTGCAAAATTCGCTGAGTTTCGTTAACATGGGTGAGCAAGCGATCGAGCTCTTCGGTAATATCAATACGTTGGGCAGTCAAAACTAGCTCTTGTTCAAAACAATTATTTTCAAGATCAATGCCGGTTTCAGCAAGCTTAGCTGTGAGTTTTTCTTTTTGCCAAACTAAAATAGCTGGCATTTCTATGTAAATCTTATTCACTTCTCTTTTAACACTATCAAGCCGCTTTTTTATCAAATTGCTAAGAGCATCCCCTTCCCTTTCCCTAACGCTAATAAATTCAGTAAGACAAACGTCAAATAATGCGATTAAATCGACTGAAATTTGATCCAAATTTTGCTCTTGTGCGGAAATAACACCCGGCCAGCGCAATATATCTATAGGCGTAATCTCACCCATTTTGTAGTTTTTTTTCAGCCAATCTGATGCCGATAAAATTTGTTTCACTAAATCTTCATTCAAATTCAGCTCATTGAACAATGATTTATCAAGTTCTAAGTAAAGATTACATTCTACTTTTCCCCGCGTTAAAACCTGTTTTAATTTTTCACGCAAAATCGTTTCTAAGGATCGAAATTGCTCAGGTAACCGAATAGATATTTCTAAATAGCGATGATTAACTGAACGAATTTCAAAAGCAGCCTGCCCCCATGTGGTAGTTATTTCTTTTCTAGCATAAGCTGTCATACTACGTATCATAAACCCTCATCCTTAAATTTATCTTAAATATATGCTGGGCATTGTAACATAAATTCAGTATAATGCCCCTTGGTATAAGCTAAATGAAATATCATTTCAATGACGATATCCCCCTTAAAATAATAATCAAATTATGTATTCAATTTCGGAGAGATACATGCGTCCATCAGGCCGTTTCGCGAAAGACATGCGTCCTATAACTTTAACCCGCCATTACACCAAACATGCTGAAGGTTCGGTTCTGGTTCGATTTGGTGATACAAAAGTTCTCTGCAATGCCACCGTTGAAGAAGGTGTGCCACGTTTTCTTAGAGGCCAAAATCAAGGATGGATTACTGCTGAATATGGTATGCTGCCACGATCGACACATACCCGTAATCAGCGGGAAGCAGCAAGAGGAAAACAAGCAGGACGAACACTGGAAATTCAACGTTTAATAGCCCGATCCTTGCGTGCTGTTGTGGATTTAGAGGCCCTTGGCGAGTATACCATTATCCTTGATTGTGATGTCATTCAAGCTGACGGTAGCACGCGTACTACCGCTATTACCGGCGCTTGTATTGCATTATCCGATGCCTTAAATAGCATGGTTAAAACAGGAAAACTTAAAAAAAACCCACTTAAAAGTTTAGTTGCTGCTGTTTCAGTTGGCATTGTCAATGGTAATATGGTTTGTGATTTAGAATATACCGAGGATTACAATGCCCAAACCGATATGAATGTTGTTATGACTGAAGATGGCCATTTAATTGAAATTCAAGGAACTGCAGAGAAAACACCCTTTAGCCAAAGTCAACTCTTCGCTTTGTTAGATCTTGCAAAAACCGGTATTCGCACCATTATAGATGCACAACGGCAATCATTGAAAAAATAAATTAAAAAAGCAACAATTATCATTTTATGAGCACAAAATAAAGTGATAGCCTAAGTAAAAAATACGATGGAGAATAGCATGAAGTTATATAAACGCCAATTTATCCAATTCGCACTAGATCGTCAGGTGCTAAGGTTCGGCGAATTTACATTAAAATCAGGTAGAAAAAGTCCGTACTTTTTTAATGCTGGTCTCTTTAATACTGGGAAAAACTTAACTCTCCTTGGCCGTTTTTATGCTGAAGCGCTAGTGGATGCCAATTTGAATTATGATGTTATTTTTGGTCCAGCTTATAAGGGTATCCCTATTGTCTCTGCAACAGTGGTTGCGTTAGCAGAAAATCATAATATGGATGTACCTTATTGTTTTAATCGCAAAGAATCAAAAGATCATGGTGAAGGAGGCAATTTAGTCGGTATGCCAATCAATAATAGCCGAGTTATGTTAATCGACGATGTTATTACCGCGGGTACGGCAATACATGAATCAATGGATATATTAAAGGCCAACAATGCACAACTTGCTGGCATACTCATCTCTTTAGACCGCCAAGAAAAAGGTTTTGGCGAACTTTCAGCTATTCAAGAATTGAAACAACATTATCATTGTGACATTATTTCAATTATTACGCTCGATGATTTAATCAATTATTTACAAGAAAATAATAATAAACCGACTCAACTTGAAAAAGTTCAAGAATATCGAGAAAAATATGGTATTAAAACAAGCTAATTACCAAGAAAATCTGCTTGCCTTAACATGGATATAAACAGATAAAAAAATAGATATAGATGTTTAAATTTTACTTATTTAGTTGCATAATAATAAAACTAATAGCTATTCTCATCAAAGCGGCTATATAGATAGAGATCTTAAAAGTAAGGTGATGGTAAATATTAATAACAATGCCGATAGCTCTTCACGAATTCAGTCTTAATGAATCACTGCTAAAAACAATTCAAGAAAAAATTTTAAACAACCTACAATGATAAAAACGAGAACGGTTTCCTACCACTTTAGCTGACAGAGAGTTTCATGCTGATTTTAGATGAAGCACCGCATCGTATACTTGACATAAGATTTGCTAAAGATGTTGCGTTGATTTCTGCCTAAATACATTGCCGCAAACGAACATTATTATTTTCAGCAACATTCGAAAGATGCATATCTATGATTTTGTAAAACGTATCTTAATCAATCCTATTAAAGTTGACGTTGAAGCTTTTTATCGTGAACGAAAGTAATTCTATTATCATGCAGAGAATACTACACCATAAAATCTTACTGCGATTTCACTTACTTTCCCTGCTCGAATATCGAAAAATTATCATTTCTAATAAAAAGTGAATAAATTCCTTTATTTACTAATCATTTACAACAAATTATATTAAGTATAAAAAGTTAAACCTTGTTATCCGAATACAGAAAACATCAATAAGTACAAGAAATCATTTTATGAATGAGAGAGAATGATTGTAACTTTACATTAAATCAATCGATAAAACTTATATAAATAATCGTTTTAATTAGCTTTTATTTATGTCATTACTCTTTATAATAGCTATAATTACTTATATTTCTGTGAGTAAATATTATAAAAGGAGAATTTTATGGTTTTAGTTACACATCGAGCTCCAGATTTTACTGCTTCAGCTGTTTTAGGTACGGGGGAAATCGTTAAGGATTTTAACTTATATCAATATATCGAAGATCACCCAGCAGTTATTTTTTTCTGGCCTCTTGATTTTACTTTTGTTTGTCCATCTGAAATCATAGCTTTTAATCATCGTTTTAACGATTTCAAAAAACGCGGAGTTAAAATTATCGGGGTTTCTATCGATTCTGAATTTACGCATAACGCATGGTGTAATACTAAAATTGAAAAAGGTGGCATTGGCCATGTTCAATTTCCACTCATTGCTGATATCCGTCATGCTATTTGCCAAGCTTATGGTATTGAACACCCAGAAGTTGGCGTTGCATTACGCGCCTCTTTCCTTATTGATAAAAATGGTATTATTCGCCATCAGATTATCAACGATTTGCCCATTGGGCGAAATGTTGATGAAATGATTCGTACTGTCGATGCCCTACAATTCCACGAAAAACATGGAGAAGTTTGTCCAGCACAATGGAAAAAAGGCAAAGAAGGCATGAAATGCTCACCTGACGGCGTTGCTAAATACTTATCCAAAAACGCGGAATCACTATAACCCAGCTAATATCAACTATACTAATTACTTGGCCGGATTTTCCGGCTTTTTATTTCATCAATATCATAATATTTTTTACGCTAATGAATAAATTACTTTGACCAAATCAATATATTTTTTATTATTTGTTTGTTATATAAACAAATAATAAAAAATTGGCAAATTCTCTTTTTTTTTCTTGCTAGGCATCCATTTGCCCGTTAACATCTATGCCTAGCTTCAAAAAGCGTTATAGCGCGTCCGTAGCTCAGTTGGTTAGAGTATCACCTTGACATGGTGAGGGTCGGTGGTTCAAGTCCACTCGGACGCACCAACCTATTTGTATTCTATAATTGATACGAATTCCCCTCCTACCTTGTCTCAGTATTTTGTTATCAATTATTTTCCCAAAAACAACGACTATAATGTTATTGTAGTGGAATTAAGCCGTTTTCTACCATAAGATTTGTACGTTTATACTAGTTGAAATAATCAATTATTTTTTTAATAGTTGTTTATAAGAATATCCGCTCATGATAACAACTATTTTTTTGTGATTAGAGTCACGCATTGAAAACGTTATCATTGTTAATCATTTACAACTAATTATACTAACACTTATTGTTTTACATTCTCTAGGGCAAGGTAATATGGTAAAATTACTAAAAATTGATGCCAATTCTGTTGCAGAGTTAATTAACCTAATTGGTGGTAAAGATAACATCGCTATCGTAACACATTGCATGACTCGCCTGCGTTTTACATTAATCGACGTAATTAATGCAGATATTGAATCAATAAAGCGCCTTTCATTTGTTAAAGGTTGTTTTACCAATTCTGGTCAATTTCAAGTTATTATTGGTACCAATGTACAAGATTATTATCATGCTTTAACCAAACAATTGGACAGTAATCAGGCAACAGAAAGACAAACTTGTTCAGCGATACCGGCTAATCAATCTTGGTGGGAACAATTAGTCTCTTACTTAGCAGAGATTTTTATTCCACTTTTACCGGCATTAATATCTGGTGGTTTATTGTTAGGACTAAGGAATTTAATTGGCAATATGCCAATTATCGATAATAAAACGCTCATTGAAACTTACCAGTGGCTTACTCCTTTTTATGATGTACTTTGGCTACCTTGCGAAGCAATTTTTCATTTTTTGCCAGTGGCTGTCTGCTGGTCGACTGTAAAAAAAATGGGTGGCTCTGAAGTATTAGGCATCATACTCGGAATTACCCTTGTATCGCCACAATTAATTAATGCATATAATATTGGTAATCAAGTGGCCCCGGTTTGGGATTTTCATTTATTTAAAATTGAAAAAATTGGTTATCAAGCTCAAGTCATTCCATCTATTTTTTCAGGTCTTGCACTTGGCTGGATAGAACTTAAACTACGAAAAATCGTACCAGATTACCTAAATCTAGTCATTGTACCCATTACAGCATTATTGCTGTCTGTTTTATTAGCCCATATCATTCTTGGTCCTCTTGGTCGCAATTTAGGTGATTATATTGCTGATATAGTGAAATTTCTTATGACTGGTAGTTTCGCACCAATTGGCAGTGCAGTATTCGGTTTCTTTTATGCTCCTCTTGTTATAACTGGCCTCCATCACGCTACCCTTGCTATTGATTTACAAATGACAAGCAACATGGGAGGTACGCCCATATGGCCAATTATCGCACTTTCAAATATTGCTCAAGCATCCGCCGTTGTTGGTATCGTTCTTATCAGTAAAAAAACAAATGAACGTAAAATATCCATACCAGCAGCAATATCAGGTTATTTAGGCGTTACTGAACCGGCAATGTATAGCATTAATTTACCTTATAAATTTCCTATGTTATGTGCCATGATTAGCTCAGCTATCGCAGGATTGGTTTGCGGTCTGTTTAGCGTGTTATCTAACGGCATCGGCGTTGGCGGACTCCCAAGCATATTGTCTATTAAGCCTGTCTATTGGTTAATTTATTTAATGACAATTTTTATGATGATTATCATACCAATAGTGCTCACCGTCCTTGTTTATACATTTAAACAGAGGAGAGGCACTATTCCGAAGATTTAAAATACCATCAACTCTGTTTATCAGTAATAATTAATACAATATCAAGCTAAAGCGGCTAAGGTAAAGCGAATGACAATAAAATCTATCCCCTGGTGGCAAAATGGTGTTATTTATCAGATTTATCCCAAGAGTTTTCAAGCCAGCGAAAAGAAATCAACAGGTGATTTACAGGGTATTATTCGCCGACTTGATTATATTCAATATCTCGGCGTTAGTGCTATTTGGCTGACTCCGATTTATCCTTCACCGCAAATTGATAATGGCTACGATGTTACAAATTATTATGCAATTGATCCCGAATATGGAACAATGCAAGATTTTAATAAACTAGTAAAAGAAGCACATTATCGGGGCTTACGCATCATGATGGATATGGTTTTCAACCATACTTCGACAGAACATCCTTGGTTTAAAGCGTCGCAAGATAAAAACAGCCCATATCGAGATTTCTACATTTGGCGCAATGCAAAGTCAGACGGGAGTGCTCCAAATAATTGGCGTTCAAAATTCGGAGGTAGTGCCTGGCAATGGCATGAGCCCTCAAAACAATATTATTTACATTTATTTTCCCCTGAACAAGCTGATCTTAATTGGGAAAATCCCAATGTTCGTAAAGAAATAAAACAAATATGTCAATTTTGGGCTGATAATGGAGTAGATGCATTCCGTTTGGATGTGATTAATCTGGTATCTAAACATCAAGATTTCTGTGATGATGATAAAGGTGATGGTCGACGATTTTATACGGATGGACCAAAGATACATACTTACTTGAAAGAATTAAGTTATGATGTTTTTAATCCCAACCAACTTAAAACGGTTGGTGAAATGTCTTCAACTAATTTGGCCCATTGTCAGCAATATAGCAACTTGAATGGATCAGAATTAACAATGACTTTCAATTTTCATCATCTTAAAATAGATTATCCTAATGGCGAAAAATGGTCTGTTGCAACTCCTAATTTTATTGAGCTTAAACAATTAGTCACAGAATGGCAAACAGGAATGTACAATCGCGCATGGAACGCCCTTTTTTGGTGTAATCATGATCAACCAAGAATAGTTTCGCGATTTGGTAATGAAGGAAAATTTCATACAGAATCAGCTAAGATGTGGGCAATGATACTGTATGGGCTTCAAGGGACGCCCTATCTTTATCAAGGTGAAGAAATTGGTATGACAAATCCTAATTTTGACCATATCTCAAAATACCGTGATGTAGAGAGTTTAAATATTTATAAAGAAAAGCTAGCTGAAGGACTACCTGAAACAGAAATATTACAGTTATTAGCCCGCAAATCACGGGATAATAGTCGCACTCCTATGCAGTGGGATGATTCGAAAAATGCCGGATTTACAGAAGGGAAACCATGGATAGATATTTCACAAAATTATAAACAGATTAATGTCAACATAGCATTAAAAAACCCAGACTCTATTCTTTATTGTTATCGAACTTTAATTGTACTTCGTAAATCTTATGCTATTTTTACTTATGGGGATTATCAGGATTTAACTCCTTGCCATTCGTCCGTGTGGGCTTATTTACGCACAAGGAAAGATCAACGCCTATTGATCATTGCAAACTTAACGGATAAAGCCGCAACCTGGACATGCCCTGAATCGTTGATAAAGGAAAATAATTTTGAGTTATTACTGTCAAATTACGTTCATCATGCTCCACAAATTACTCAATCAATCAAATTACAGCCTTACGAAGCGTGCTACTGGCTACAAACAAACAATATTACTGAATGACACTCTTTGCAAAATAAAAAATGTGGCTGGAGATAAATGCTTTTCTTTATTTATCTTCACGGTTCTTCCCTTTCTTTGCAGGCTTGTTGTAACGTAACTTCTAGTACCAAGGCTAATTCAACTCTATTTTTTAGTTATAGCTTCTCAATAGTTAAATCTCTATATATTGGGATCCACTGGCCTTTATAAAAAACCATAATTCATCACCATCAGACGAGTGATTATTATTATTTTTATCTAGCTATTTTAACTTGACACCATTTAATGGAGCAGTTACACGCTAAGAATCGAATACAGGGCCACTCTCCACTGATTCAAGACAACGTTGTGCTAATGCGATAGGGAAAAAGCTGGGTGCAGATTGTTTTTCTCCTGAGAGATTTTCCATTCATCACCTAATTGATTGGCTCGGTTTTTTTAATGCACTGGATAAACGCAGAGGTTGAACTGTCAATGAAAGAAAACCGGCATGTGAGACAATCAGTTCATGTAGATGATAAACAACTCGGGACTGCGTGCTAACGGTGACGGCAACGTAGCGTTTTATGTCAATAATGCGAAAGTTGGAGACTATGAAATAATGCCAGCCTGCATTGATTAGGTAATGCTGAAATTAATAGCAGTATCAATACCCATTTGGTTATCTCATGGAGCAGTAGAACCCTGTTTATCTAGAAAATAGTCGAATCAGATTGGCTATTCCATGAACAGTCAGGTAGGGTGGCCAATTTTAGTTAACCACTACAATAAAGATACCGATCCTACACTAAAGGCAATTATTATTAAATTAAAAAAGAATTCTCTTCATATGTTTTTATTGATTTTCGAATGAACCACGCAAATGTACAAATAATAATACCAACCACGACATTATAAACGCCGCTAGTAGACAACCCGATTGAGAACTCGAATATACCTTTGCCTACCGGTAAATCCATTGTTATTGCTAAACCTTTTAGCGTTCCACTTAGGGAATAAAGCACCGGAGAAACCATATTTAGTATGCCAGCTATCATAGTATCCTGAAATTAAGTGTAGTCCATAATTCATTGCTAGATAAGCGCAGAAAGAAAAGAGCGACTAAAAAAATATCAGGCTGGACACCATAATTGGCAACACCTCCAATAACACCAACAAACCGCTCGTAATAGGCGAAAGGGGAAAATCTGGCGTGAGCAGCATCGGGTTAATTTTGGAAAAGGGAATAATTATTAACTGAATTATCGTATACTCTTTAACTAACCATATCCAGGATAAAATGTAACCCAGGCTCAATGCCCAACTGAGAAAAGCCGCCGCTCCCCAAACTAACTTAAGTCAACATCGTGGTACGCATTGTTGCGATATTTTACACACTTTCATAACACACCCCTCCCCCCTACTACGATAGTTTACATCAACTAGTCTGAAAAAGTATTGCTCAACTTGAGCGTGTATCTGATACTAAATGATGAATTGGGCGCAATTTTATTTCACTAAGTATAACAAAGTCGAGGCTTTATTTACACGGATATGATTCAAATACCGCGCAGTGCATCAATTTAATATCTTTATTAAATATTTTGACTTATTTGAACGTAGGTGAGCTTAAAAAAACGTTAAGTGGTGCCAGTGGCCGGACTCGAACCGGCACACCCGAAAGCTGTTGATTTTGAATCAACTGCGTCTACCAATTTCGCCACACTGGCAATCCTATGTGAAGGTAAGGATTATACCCAGCCTATATAAAGTTGCAACTGATATTAAATTTCGTAACCATTATTTGCTGAAAAAATAGTCATTAAAAATATATTTATTCTTCTAGGTACTGTTAATGCACTGTACGATTGATCACAGAGTGCCTGTTTAGAAAATTTAGAAAAGTTGCAATAAGCCAGTGCATTGTTAAAATGTATGCTTAATGATTCTAAAAATTTCATGCCCTTTATATCAATTTATAAATAATATTTAAAACAGTCAGTGTACCGATGATTGTAACAAAATAATTAGAAACTTGCCCTCGGTATTTTGCCATAACTGGCAATTTATGCACAGCATACACAGGCAATAAGCATAGCAAACACGCAATAATGGGTGCACCAACTTGCTCAATCATATCCAAAATATTTGGGTTTAAATAGGCAATAACCCAAGTTGATCCCATAATCAAGGTCATACTGATAAAATTGAGTTTCGCTACTGATACCGCTTTACGATTACCTTTGTAAGCAAACCTAAAAATCAGTCCATTTAAGCCTTCCAATGTACCAAGATAATGTCCGAAAAACGATTTAAATACAGCAATTAAAGCAATAATAGGTGCCGCAAACTCAAGAAACATGGCCAGTGATTTTGATCCACCTGCCATTAAAACATACTTAGCAAGATAAGACAAAATTGGAATATTAGCTGCTTTTGCCTCCACCATTTCTTCCGAAGACAGCGTAAACAGACAGCTAAATGCAAAAAACATAACTACAAATACCATCAACATACTGGCATATGAAATAATTTTTGAACATTTACTCTCCACTAATTTTGTTCCGCCTATTGCTTCATACTTTTCTCTCTGTGATATAACAAAACATGAAACAATCGGTGAAAAATTAAAAGAAAAAACCATAATCGCAATGCCAAACCAAACGGTTACTAACAAACCATTGTCTCCCATTAGAGAAAAATTTGACAAATCAAATGCCGAAAAAACACTACTTTTCCAATAAGGGATTAGTAAAATTGAGATTAATATTAAACAAAATATAAAAGGGAAAACGAGATAACTCATTACTTTAATAACAATGTTCTTCCCAAAAAGAAGAATAACAGTCAAAAAAATTAAAGCAATTAAAGCAACCATTCCTCGATTTAAAGGTTCATAACCCAGTTGTGTTTCCCAAAAGGCCATAAAAGTATTTGTTAATGTCACTCCATAAATCCAAAGCAAAGGACAAATAGCGAAAAAATATAAGAACGTGATAATAATGCCACCGGTTTTACCAAAATGAGCTTCAACTGTCTGTGTTATATCACAAGTCGTTTCTTTACCAACTAAACAAAAGCGCGCTAGTGCTCTATGACATAGAAAAGCAATGGGATAAGACAAAACTAACATTACTAAAATCGGAATTAGCCCTCCATATCCAGCACGAATAGGAAAAAATAACACTCCAGCCCCAATTGCTGTACCAAACAAACCAAATGTCCAAGTTGTATCATGCATCTTCCATTTAATGGCTGATTCATTTATATTATCTTTAACTATATCCTCTTGTTTAATATTCATATTATTTATTCCTTTAATTTATTTTATCAATCGTTCTTGACAGTTCAAAATTACTGCCAGAAATTGCATTTGCCGTTTTTTATACTAAAGATAACTTACAAGTTTACCACTTGCTAATACAGCTATATTTAGGGTATTAACAGCTTGGGAAGAATGTCATTGTACTGAATTAATCATGTCGTATTATTTTTGTTTTTTTCTTTTAACTGATGAGAGTTATTTTATTAAAAAGTAAAACGCAAGATCATATGCTATATAGATTCACATTACAACTATAAAACTATAACAGCCATAAAAAATTCTGCTACAATGGCCGATTTAGTAAATTTAACGCATAGTGTATCGATTTAAGAAGGTTAATAATGATCATATCTGATGCTAATAGCGCTGTATCATCTGTTGCTTATCGAACAAATGAAATCATTACTATTTATCCAATAACACCCAGCTCAACAATGGCTGAAAAAGCAAGCCAATGGGCAAAACTTAATAAGACAAATATTTTCGGCGATATTCCAAAAACAATTGAGATGCAATCTGAAGCGGGGGCTATTGCAACTGTCCACGGCGCTTTGCAAACAGGTGCACTATCGACAACGTTTACTTCATCACAAGGTTTACTGCTAATGATCCCCACGCTGTATAAATTAGCGGGACAACTGCTGCCATTTGTTCTTCATGTGGCCACCAGAACAGTAGCAACACATGCTTTATCTATTTTTAGCGATCATTCCGATGTTATGGCTGTGCGTCAAACTGGCTGCGCCATGTTATCTGCCAGCTCTGTTCAAGAGGCACAAGATTTTGCCTTAATCTCACAAATCGCGTCGTTAACAAGTAGTTTACCATTTATTCACTTTTTTGATGGTTTCCGTACTTCCCATGAAATTAATACCATTGAACAATTAGATAATAAAACAATCAAGCGCCTGATGCCTCATTATGCAATAGAAACATTTCGCTCAAGGGCATTAACACCAGATAACCCAGTCATTCGTGGAACTGCGGCCAATCCAGATACCTATTTCCAATGCCGTGAAGCCATAAATAGCTATTACGATAATGCTTATCAACATATTGTTGAAGCTATGAATCATTTTGCATCGGCAACAGGGCGGCAATACACTCCTTATGAATATTATGGTGCAGATGACGCAGTACATATTATTGCACTTATGGGATCAGCTGCTGGCACGATAAAGGAGGTCGTCAATGTGTTGTTAACTACAGGTAAGAAAGTTGGTGTTTTAATTGTCCATCTCTTTCGGCCGTTCTCAGCACAACATTTACTTCACGCCATTCCAGAATCTGTCAGTAAAATTGCTGTACTTGATCGAACTAAAGAGGCAGGCGCGCAAGCAGAACCCCTTTATTTAGATATTATGACAGCTTTCGCTGAAAATTTTAGCTCGGGTCACCGCTCCCAAATGCCTATTATTATTGGAGGACGTTATGGTCTATCATCAAAAGAATTCGACCCGTCTTCAGCATTAGCTATTTTTAATGAATTAGATAAAGCACAGTCAAAACAACGATTCACAGTCGGTATTTATGATGACGTCACTGGTTTATCATTATCATTACCCGAAAACACCATTCCCACAAAATGTGAACTGGAAGCGTTATTTTACGGTTTAGGTAGCGATGGCACTATTTCGGCAGCAAAAAATAATATCAAGATTATTGGTAATAACTCACCCTATTATGTTCAAGGTTATTTTATTTACGATTCAAAAAAAGCGGGTGGTTTAACTATTTCTCATTTGAGAGTTAGCAAAGAACCAATTCAATCCGCTTACCTTATTAAAAAAGCAGATTTTATTAGTTGCCATCAAGATCAATTTATCGACAAATATCACATTGTTGAACAACTCAAACCCAACGGTATTTTTTTATTTAATACTCCCTATGGTAAAAATAACGTTTGGCATCGCCTACCACAGGATGTTCAATATGAACTAATTAAAAAAAAGGCACGATTATTTATCATTAATGCATCAAAAATTGCCAGAAAATGTAATCTCGGAGCCAGAATAAATACTATCATGCAAGCCGCATTTTTCTATTTATCTGGCATCTTAAATAACAAAAATATTGTGCGGCTACTGCAAGATATTGTTGAAAAAAGTTATGGAAACAAAGGCCAAGATATTGTTGCATATAACTGGCAAGCACTTAGTATGGCAATAGACTCCCTGGAAGAAATTCCGCTTCAAACGCTTGACATAACCAGTCTTACAAGACCACCCATTGTTCCTAATAATGCACCTGATTTTATTAAAACCGTTACAGCTACCATGCTAGCTGGTCTTGGTGATAATTTACCTGTCTCTGCCTTTCCTCCTGATGGTACATGGCCAGTTGGCACAACAAAATGGGAAAAACGTAATATTGCCGATGAAATTCCAATTTGGCAAAAAGACTTATGTACTCAGTGCAACCATTGCGTTGTTGCCTGCCCACATTCAGCAATTCGGGCAAAAGTTATTAAAACTGACGAAATGATAAATGCTCCAAAAACACTATCTTCTTTAGAAGTTAAAGCCAGAGATATGAAAGGACAACGCTATGTGCTACAAGTTGCACCTGAAGATTGCACCGGCTGCCGACTTTGTGTAGAAGTTTGCCCGGCACGCGATCGTCACAACTTGAATGTTAAAGCAATAAATATGCAATCTCGAATTGATAATTTACAAGTGCAAAAAAACAATTTTAACTATTTCATGAAATTATCCGATCGAAATAAAAATACAATTGATCGCATTGATATTCGCACATCGCAGCTACTTACTCCATTATTTGAATACTCCGGAGCTTGTGCAGGGTGCGGAGAAACACCTTATATAAAATTATTAACTCAATTATTTGGTGATCGAATGGCCATTGCTAATGCAACAGGTTGTTCATCAATTTATGGTGGTAACTTGCCAACAACGCCATATACCAAAAATCGTGAAGGACGAGGGCCAGCTTGGGCAAACTCGCTATTTGAAGATAATGCTGAATTCGCCCTTGGTTTCCGACTAACCTATAACCACCATCAAAAACGGGCCCTAAGATTACTTGATAGCCTGGCAACACATTTGCCTTCAGAACTTGTTAATGAGCTTAAAGATATGAATAAATCAATCGACAAAAAACAGCAATTAATTAGTCTGCTAAAAAAACAACTTCGCACTGTTAAATCGGTTGATGCCAAACAATTAATTATGTCAGCGGATTATCTAATTGATAAATCAGTTTGGGCAATTGGGGGAGATGGTTGGGCATATGATATCGGTTTTGGTGGTCTTGATCATATTCTTAGCTTAACCGAGAACATCAATATTTTGGTTCTTGATACCCAAGGTTATGCAAATACGGGGGGACAACAATCCAAGGCAACGCCGATGGGTGCCGTAGCTAAATTTGCTGAACTTGGTAAAAACAAAATGTGCAAAGATTTGGGTGTAAGTATGATGATGTATGGCCACGTTTATGTAGCCCAAATCGCACTCGGAGCCCAACTAAATCAAACAATAAAAGCCATGCAGGAAGCCGAAGAATACAATGGTCCTTCCTTAATTATCGCTTATTCACCTTGTGAAGAACACGGTTACAATTTAGCTTACGCATTCGAACAAACGAAAAACCTAGTTAAATCCGGCTTTTGGACACTTTATCGTTACGATCCAAGACGTATAAATGACGGCAAAGCAGCCTTGCAACTTGATTCAAGGCCACCTGCCTTTGATGATTTGAATAAAACTATTCAGAAAGAACAACGTTTTCGCCGTTTACATACATTAGCTCCCGAAACACAAAGCGTATTATACCACGATGCTAAACGTGCTATCATGGCTAAATACCACTTTATGGCAATGCTTGCTAAATATACAAATATCAAGTAATGCATAACAGTAAAAATAGCCAAGATAAAATAGAACAACTGGTAACGCTATTTCATTAATCATGCTGTTTTTCATTTTTTATTTGTGAACTATCAGCAGGATTAATCTTATTTTCCGATATAAATCGTTTTAAATACTGATACAAAAAAACAGCAGTAATACCAGAGGCAAGTACATCGGCAATAGGATTTGATAACCAGACCCCATCAAACCCGATGAAATGTGGAAAAATACAAAGAATAGGAATAAGTAATAAAACCTGCCGCGATAAGCTTAAAAATATAGCCTGTTTTGCCATGCCAATACATTGAAAAAAACTAGTTGCCACAATTTGAAAACCAATGACAATAAAACCCAAAGTTAAATGTTTTAATGCTCTTGCCGATAATGCAACAATTTCATGATCGCTACTGAATAAATAAACTAAATATTCTGGAAAGAAAAACCCCAGTAAAAAACCACCAAATGTTATGAATGTCGCAACTTTAATAGTATAAAACAAGGTTGCAATAACTCTTGAATTATTCTGTGAACCATAATTATAACCAATTATAGGCTGCATACCTTGCGTCATTCCAATAACTATCATGACAATGAGCATAATAAGCCGGTTTGCATTGGAATATGCTGCAATCGCATCATCACCCATAATATGTTCGGATATGGCATAACGGTGAAGCTGAAAATTAATTAAAACAACCACAGCCGACGCGGCAGTTTGAATGAAAAAAGGCGAAAGCCCAACAGAAATAATAGATTTAACAATATCCCATTTCAATTTTATATTTTCAATGCGTAATCGCACATCACTACTTTTATTACGAAAATGCTGCATGACAAAACCAAAACTAAGCGCCATAGCAATAACTGTAGCAATCGCTGCTCCACGCATACCAAAATCCAACCATAATATAAATACCGGTGCCAAAATAATATTGGCTATGACGCTAATAAACATGGTAAGCATGGCTTTTAATGGATAACCACAAGCTCGCATCATATTATTGAAATTAAAACATAATGTTAAAAATAAACTTCCAGGTAAAAATATTTGTAAAAAATCTCTGGCATAAGGATAAGTCACATCACTCGCTCCAACAAACATCAAAACCGACTTTAGAAAGATGAGTAACAATAAATTCATTGAACCGCTAAATAGCAGAGTTAATAAGAACGACGTACCCGCTATTTTTTCTGCAAGCAAAGTATTATGCAATCCTAAAGCAATTGAAATTCGACTTGCCGAACCTACCCCAACCAACATTCCTGTTGCCGCTATTAAATTCATAACAGGAAGAACAACACCTAAGCCACCTAATGCTTCTTTACCAACCCAATGGCCAATAAAAATACCGTCAATAATATTATAAAGTGTATTTACTATCGTACCAATAATTGCTGGCAATGCGTATTGCCAATATAATGATCCAATTTTTTGATGACCTAATTTATAATAAATTGTTGTTATTTTACTCTTTTCCGTTTTCACAAAAATCTTTCCAAGTACCAATAAGGTTAGATACTATTATTTGTTATAAAAGATAATTATTATGGTATATATTGATTATATATAATATAACTGTTTGATTAAAAATAAGCGACGAAACATTGTAGCCAGAATAAATGGGTTATACAAAAAATGTTAAAGTCTAAACTATGACTTAAAAACCATACAGTATAAATTCACTACTTATACTGTATGGCCTAGTGTAGGATAAAAATTGTGTTTATAAGAAACACAATGAATCTCCTACTTATCTCGTTTTTTATGGATAACTTTCACTAACTTCCAGCGCTGTTTATTGTTTTCATCCAATGACTCTTTTATACGAACAAGGTAATGATAGCCTTGCTCATATTTAAAACCTTCAATGACACGGGCAGACGTCCTCCATTTTGTTTGACCAACATCACGAATCAAAAAGCAATTACCGTTGCCGGATTTAACACACTTAGTACGTTTCGGACTTATCTCAATATCTCGGTGACGTGCTTTGTGTTTTGCGGGGCCACTTCGAGTTTCCTCTTTAACGACAGTGACTCCATCAACAGCCATCCCGTTAGACTCTCGAAATTGCTCATTAACCTTAACATTGCGATCTTGTTGTCTAGATGCCAATTCCTGCTTAGTTCGTTCTTTAGCTCTTTCTTCTGCTATTTTGTCTTTACTTGAATCATGACATCCAGCAAGAAAAAGCCCCAAAACCATTATACTCGCTACTACTAATAGCTTCCTCATGACGTAAACTCCTTTTAATAAATGACCTGGAACATATTATCACAGAGTGATCAAGCAAATATAGTTAAGGAAACGGAAGTTTACATTATTTAATTTATTTTTTTCATTATCATAATAAATTATTATTATTACTGCTTTCCATGAATATTATTTATTTTTATAAAATAATTCAGTGAGTTATTATAAAAAAGGATGAAATAGCATTTTAACGTTGATAATCAATTTTATAAAAAATAAATAAACATAAAAGAAAGAAGTAAAAAAAAAGCTTAGACACTGGAAATCTAAGCCTAACCGAAGTGTTTCCATTAAACCTATACGGCTACCATGAAAACTATTATTTTAGTTCTGTTTTTTTATTTATTAACTCAACAGCAGGATAAGCCTATGAACCCATACACCAACAGACTACCCTCAAAAATAACTTCTTAGAAGTTAAGAACAGAAACATCTTACTTGTCAACCTTGTTTATAGTAAAGATTATGATAATATATTTAAAATAAAATGCAATAATTTATTTATAAAATATTTTATGCGCCAATTACCTGAAAATACCTATATTTTATACCGTACCTATTGCCATATAAATCAAATAAAAAATCCATTTACTTTCATGATTTGTAGTTAACCTTATAGCAGTGGTTTTTAAAATAATCCTATCTCCATTTTTTATCAATTAATGTTATTCTCCATGCTAATGTTTTCATAAAAACTTAACCAAAATAAATTATTCACCTATTTCCAAGTTAAAATAATCAATAAATTAAGAAAATAAATAAATTGAATTTTTAGCGCAGTAAATTTCCTATCTATAAATATCCATAGTGAACAGCATATGGAATCAACTATTTTTCAACATTGCTTTATTTTTCTATCGCGGAATACAGTAAGTAATATTAGAATGAACAATTAGATGACTATTGAATTTATTTAATAAAATTAAAAAATATATTATTTACAGTCACGAAATAAGCACGTCCATTGTTATAATTCGTTATCAAAAAAATATAAACAATCACCATAGCCCATTTCTTGCATATTTTCTTTGGGAATGAAACGTAAGGCAGCCGAATTAACACAATAACGCAGATTACCTTGTTCTTTAGGGCCATCTAGGAACACATGACCCAAATGTGAATCAGCTTCTTTTGATCTGATCTCAATTCGCGTTATCCCATAACTATTATCTAATTTTTCTAAGATATTTTCATTATTAATAGGTTTACTAAAGCTAGGCCACCCACATCCTGAATCAAATTTATCCTTGGAACTGAAAAGAATTTCACCAGATACAATATCGACATAAATTCCTTCCGCATGATTATCAACGTATTCATTATCAAAAGCTGGCTCAGTGCCATTTTGCTGAGTAACCCAATATTGCCGTTGGCTAAGATCACGTAAGCGTCTTAATTTTTTTCCTTTATCCATCTGTTTATTTCTCCTATGACGTTTAATGAAACCAATCTGCCTGTGGCTAGGATAATAATATTAATAATACACCAGACGTTTCTAATGCCATATTTTTTATTTTAAATATAAATTTAAGCAACATAGTTAACAAAATAACTCATCATTCTATGAATAAAACATAAAATTAACGAATAAAACCCACCCATTTTTAGTTGAAAATATAACCATATTATGACAAAAAGCTAGAATGGTTGTTTGCTATTTTCCTTGTTGAATCAACGTAAATAACACCAAAAAAATAGCTAATGCTATACATATATTCTTATTCTTATACAGTATAAATAAAATGATTTATGTCGTTTGAATAATTGATATGGCCATCAATTAAAAAAACATGATTGAGAAAAATATTTATTGAACGACTAAAAATGAGTTATATTTTATAATTTTTTAAAGAATAACGACATACATCTTTGGGTACTTTCATATGTCGTCATCTCAATAGAAATCATGATTAATTATTTACAAATAAATCTAGAATTAATTCTTTGCCTGTATTTTCGATCTTTCATTAAAAAATTTTGTTTTTATAGCGGCTTGGCCAAATGGTTCTAGGACTTACACCAATTGCGTCAGCAATAATTCTTTCGCCTTTGGGCCATTTTCGATCTAATGCATTCCTAAGCGTATTTTCAGAAAGTCCAGCTTCGCGAGATAATTTCCTTAAACTCGTCCCTCGTTTCTCTAATTCAGCACGAATGTCCGCTCTGTGCCAATCCTGGTTTTTATCATAGGTTATCATTTTATACTTCCTCTGATTAATCGGCGTTACTTAATTATATAATGAATAGTTCCATTTATTATACAATTAAATTACTTTTTTCCGATGATACAAAACAAAAGTAAAAAAGTAAATCAACAATTTGGTTATTTATCAACATAATTAATTTAATGAATTAAATAATACAACATTCAATCATATTCATAATAGGTTATTATAAAGTAGTCTTTATTTATGCTAACCACCAATTTTTACAAGATAGACCTTTTATATCTATGACTAATTTAATAAACTAAGCAAGGAAATTGATCACTAGAAAAGTTTCCCGGGCATTATACTATTAGTCATATTATGAAGACGATAAAAATAAGGATATTTTTGTGAGCAGGATAAATGATAAACTCAAAAATTCAATAGAAGTTCAAACTCCTGGTACCGATGACAATTTTACACTTATTGCAGCAACGACAACAACTTTTGCTCAACGATTAAAGCTTGTAATTGGCCGTTGCTCTATGACAACATTTGCTCAGCGTTGCAAATTGTCGGAAAGCGCTATACGAAAATATATTCGTGGTGATTCGGAACCAACTCTGCCTAATTTAATTATTCTTGCCGAAATAGGCAATGTTCCTTTGTCCTGGCTAGCAACAGGTAAAACGGATCATCCTAATCCAGTTAAATACCACGCCAATGAAATCACCCTACTTCCACCTTTTGTTGTCAATCATGATTATTTTGTGATTAAAGAAATTGATTTTCATTCATTAATGCAAGAAAGATTACAAATATTACCTCATAGTCAATGGACATTAAGCAAAAAATGGCTTCATAAAGAGGGGCTACTAAATGCTAACTTAGCTTTTACTACACTCCATTGTGAGAACATGGGACAAATAGTAAAATATGGCGACATCGCATTAATTAATATAAAACAAGAAGGTTGGTATGGGGCAATTGAGGGAATATTTATCATTTCATTAAATAATAGTTTGTTTATTAAACGAATCCAATTTGATCCCATCAGGAATGGATATCACCTTTATAGCGACAACACTTTTTATCGTGACCATTTTATTGAATTAGATAATCCACTGAATTTTAAAATCGTGGCAAAAATAGAACGTGTCCTTATGTCAGTATTATAAAATAGTAACTTAAATTCATTATTAGCAAACAACAATAAACATAATAATGGGGTAATATGCTTGAAGTCATTATCCTGTTATTATAAGTTTAAATAATTGTCAAATTGATATTATTAATCCAATAATAATATATTAGGGAGGTTGATTTATCACGTTAAAATAAATCTATTAAATAAAGTCCAAGTCAACGTAATTTTATAATCTCTTATCTTGACTTAACTCATTAATTAAATCATTAAAAGTTATCATTGTATCGTCTATTTGCTTTATCATGATAACCAAGCTAACTTTGTTTAATTACTCTAAGTGAAACGATCAGAAAAAATATATTTCGATGTATTACCAAGAAGTGATCTAAACAATAACTAGTCATTACTAGCTGGCAAACACCTTTTTAAAACCCGTGCTCACATTATCGATGATAGAGAAATGTTAATATAAATGATATATCATGCTTTCCAGATGATTTTTCCATTTTTACCTAATACCGCAATTTTAATTTGCTAAGCATCAAAATGAGAAACGCAATTTAATATCGGACTAAACCATAAAATAGATTTCGATGATACTTTTTATTCTTACCATCTTCCGTTGTTTGCGCCATAAACAAAAAAATTATCATACCTTTTTTATAATCTGCAAATTTATTTAAATAGTATATAATACTTGGCTATTTTAATATAACTTACATTTAAATAAGGTTATTTTATGGGTTTTAAATGTGGTATTATCGGTCTGCCTAATGTCGGCAAATCAACATTATTTAATGCATTAACTCAGGCAGGCATTAACGCCGCCAATTTCCCTTTTTGTACTATTGAGCCTAACGTGGGTACTGTGCCTGTGCCAGATCCTCGGTTACAACAATTAGCTGATATAGTTAAACCTCAGCGCATACTTCCAACCACAATGGAATTTGTTGATATTGCTGGACTGGTCAAAGGCGCATCTAAAGGTGAAGGCCTTGGCAATCAATTTTTATCTAACATCAGAGAGACGGACGCCATAGGGCATGTCGTTCGTTGTTTCGAAAACGATGATATCCTCCATATAGCTGGACGCATTAATCCCTCTGAAGACATTGATATCATTAATACTGAGCTCGTATTTGCTGATTTTGAGACTTGTGAAAAGGCCATCAATCGAATTCAAAAAAAAGCGAAAAGCGTTAATAACGAAACAAAACGCGAACTCAGTATCTTAAAAAAATGTTTATCCCATCTTGAAAAGGCAGGAATGCTAAGAGACCTTAAATTAGAAAAAGAAGAGTTGGTTGCTATAAAATCTTTAAGTTTTTTAACATTAAAACCAACAATGTATATTGCTAATATCAATGAAGATGGTATCGACAATAATCCTTATTTAGACAAAGTTCAGGCTATTGCAGAGCAAGAAGGTGCTATTGTTATACCTGTATGCGCCGCTATTGAATCTGATATAGCCGAGCTCGATGACAATGAACGTGACGAATTTATGTCTGATTTGGGTATCAAAGAACCAGGATTAAATCGTATTATTCGGGGCGGCTATAATTTACTTAATCTACAAACGTATTTTACAGCCGGGGTTAAAGAAGTTCGGGCCTGGACGATTTCAGTCGGTGATACCGCACCAAAAGCGGCAGGGAAAATTCATACCGATTTTGAAAAAGGTTTTATCCGTGCCCAAACCATTGCCTTTGATGATTTTATTAAATATGACGGCGAGCAAGGCGCAAGAGAAGCGGGTAAAATGCGTTCCGAAGGAAAAAATTATATTGTTCAAGATGGCGATATTATGAACTTTTTATTTAACGTATAACACCAATAATAAAAATAAAGAAGATTATTATTGAAATTACAACGACTATTTTTATCTGTTGGTAATTAATTATAAACAAGCCGAACAATGTAATAAATTACTTTTATTAGCTTTTTATTATTTTTATCAATAGGGTTATATATCTACCAAAAATTACTTCAGTTATTGTTCATCTTACCATATAGGCGTTAGTTTTGGTGTTATCAGAGAGGCAGTGAGTTATTTAATCATGGCATTTTTAAAAAAAAGTACTAAATAAATCAAATAAGCCAATAGATATACCAAAACCATTGAAATAAAAATTTCTATTAACTGATTTAATAGAAATTTTACCTGCCAACATTACTATCTAATTGCAGCTGTAGCAACTAAACCAACACGAGATCTCATTTTCTTCTTAGCTTTAAGCATTTGAATTAAATTCTTGTGTGGAGTTTTCATGTTGTGTCCCTCCTAATTTATCGCTATCCCTTTTCTATTTATTTCATATTGAAATAATTTCCCTTTGTAAATTAAACAATGAGGTTATACCTTTTGTTAATAATAATTTCACACCAGATGCTTAATATGCATCTGGCATAAGATATCGATCACCACGCTATTACGCAATAGATTTATTGATTAATAAGAAAATTTTAGCTAATTTTTTTATATCTTTTACATAATAACAAGTTGATTTATTTTGTTTTGACAATAGTTCAATTCATAATCTGTATGCTATTAGTTACCCAATTCATGCTATAATACCGCCTTTAGTTTATTAATAACTAGTGAAAAATTACAAATTAATAGGATAAATTTAGCAAACAGATGCAGATTCATTTTCTTTCCCAGCCAAGTATCTAAAATAGTGCGCAGTTTATTCTATAAAAAATGCATCAAAACGTTGCCAAATAAACTTTAAATTTGCTTGTCTGTAATAAAATTTGATACCGACCAAATACCTTATCTAACAACTTCGCATAAGGTAAAAATGCATTAGCAACCAGACATAGATGCCCATCTGGAGTTAAATACTGACGTGCTTCACATATTAATTGCTCAACAATGGTATAATTCGTTCCAATACCATCATGAAAAGGCGGATTTGAAATAATTAAATCAAACTGGCCATCAATATCTGAAAATAGATTACTCACAATAACATTTCCCTTCACATGATTGATAGCCAGTGTAGCTTTACTTGATATCAACGCTGCTGCCTGCGTATCACTAAGTGTTAAATCAATATTGGGATTGATTTTAGCTATCGCTACTGATAAAACACCCGCACCGCAGCCTAGATCTAAAACTTTCCCAGCTACAATATTTTCAGTTTTAGAAAGTGCTTCAAGCAACAGCTTACTACCTGTATCAAGGTGATCGGTACTAAAAACACCCGGTAGCGCGTAAACAAGCATATTATTTGGTAATCTATATTCGTTCCACCAAGATTTTATATCAAAAGGAATCGTGACTTCAGTTTGAAAACGATATAAACTGCACCGCCTCGCTGTATCCATTTTTTTTATAGTTCCCAGAGCGGCCAGCCATTTTTCGCAACTCCGTACACCGCCTCGATTTTCACCAATAATAAATACATTGGCATCATCACTCAGATAATGCAATAAACAGGACAATTGGAATTGCGCCTCTCGCTTAGTTTTCGGCCAATAGTAAATCAGCGTGTCAATATTATCAAATAAAGAGATATCAGGAATTAAACCAAATTCAATTTTTCCCTTAATTTTATCTTTCATTTGCTGATAACGTTGGTATACCGTTAACTGCACATTCACACTCTTTGCTACAAAATAACAAGGTAATAAATCCTGAATATTGCCAGCAAAAAGAACATTAGATTTTATAAAGTCTGCTTCATGACGCAAAATAACCTGGCTTTCCAGAGTAAAAGCGGTATTCATTATTAATATTTTCCAAAATCTACTTTATAAATTATTGAGCTAATTATACAATTAGCTGATATGAATATGCTAACACCATCACAATCAGCCTGTCGGGACTGGTATCTAAATCATTTAGGTATCACACAGTATGATTTGCGCAATCCACAAGCGCTTCAAGGTGAAATTGTAGCAATGTTGAGTGACGACACACGGCTTATCATTATAGCAGAAAGTTTTTATCCCGAACTGCCATTTTTTAATGATGTTATCAATGCCATTAACCTGACAAAAACTTCTTGGTTTTTTGTTAAACCAACGAAAGCGACATTGTTGCCGGATAACCTACACTGTGTAATTTGGGTAATAGGGATAAAACCAACCATTAATTTAACAGCCAAATCATCAGCGATTATTCATACAGAATCCTTAACAAACTTAATGAACTCAACGTCAAATAAACGCCTATTGTGGCAAAAACTATGTCAATATGATCACTATTTCCAAACTCGAAGCCTGTGATCTAAAAGACGCTTATTGCATAGAAATAGCAAGTCATGTATTACCGTGGAGTAAAGCGCTGCTTTATTCTAATCAAGGCGATAATTATATTAATTACAAGATTAAGAAAAACAATAAAATTATTGGGTTTTGTATTATTAATAAAGTAGCTAATGAAGCAACGTTATTCAATATTGCAATACATCCCAAATTTCAGAACCAAGGAATGGCAAGAGCACTACTAAGCCATGCTATTAATTCGATTAAAGCACTACATATTCAAACTTTATGGCTTGAAGTCCGTGCCTCAAATAAAAAAGCGATTTATCTCTACGAAACATTAGGTTTCAACACTATTAGTATAAGACCGGATTATTATCCCACTGCTAACGGTCAGTATGAAGACGCCATTATTATGGCAAATTCTTTAATCATAGATACAATGGAAAAATAAAATATGACGCAACCAGCCCTACTTTTCTTAAATGGTCAACCCCCAACCCGATTGCCAAAAAATTTATCGCAATACCAAGTCATTGTTTGTACCGATGGAGCCTATTCTTCTTATCTCACCCAAACAACAATCGATATAGATTATATTATTGGTGATTTAGATAGTTTGCAGAAAAAACCTGAAAATAAAAAACCAGTTATCATTCATACTCCAAATCAAAATAAAACGGATTTTGAAAAAACCCTGCTTTTTTTAATTGATGAAGGTATTACCCATGTAGATATTTATGGGGCAACGGGTTATGCTAGTGATCACTTTCTTGGTAATTTATCAGTTGCACTGCGTTATCAAAAACGAGTTATCCTCTCTTTTTATGATGACTATAGTCATTTCTTTTTTGCGAATACCGAAACCCATTTGCATAACGTAAAAGGCCAAATAATCTCAATTATGCCCTTTATATCAGCTATCAACGTAACCTTGCGCGGATTTACATATCCGCTTAAAAATGCAACGTTAAAATTAACCGACTTAACTAGCTTGAGAAACAAAGCTGCCAACAATAACGTATCTATCCATTTCAAATCGGGGAATTTACTTATCTTTATCAACCATTAGGAATTAATCTCCGATTAACATAATGCCTAATTTTTTGCTCAATAGCATACAAAAGCGTTTGGATATCATGAGTTTGGTTTCGAGCACAGACTTTTGCTGGCAACTCGCAAAGTAAACAACGACGTGCACTATAACCACACTGCTTCCTTGATATCGCCGTCATTTGCGGAGGGCAAATAATATCTAAATCCCACAATCTGCCAAGAGGATGCGTATTCTCTAAGTCAATACATTGTTTTTTTTGTATCATAGCATCATTGGAAATAATAAAAAAACTTTCCGGACCAGTGATGAGATTGCGCGTTATTTTATTTATCACTCCAGAAAAATTCTTTAAAATAACCGCCACCGCTTCATCAAAAAGAAAACTCACAGCTGAACTTTGTTTGATTTTACCTGGTATAACTAAAGTCAAAGAAAGTATTGGCAATTGATACTTATCAATTAACATTCTCTGTATATTGGCCCGCTGCTCCTTTGCCGCTAACAATTGTGCAATTGAAATTTGATGACCATCATGGATAGAATATATTGCAGACACTACAGGCTTTACTCATTTTATACTTGGATGTTATTTTATTTGTTTTACGAAATCAATAATTGAACCATCACGGTAACGAACAATACCTACAATTTTATCGGTAAATTCAAGTTTATCTGGCTCTCCTGTTATTGAAATTGCTTGCTCATATAAGGCTTCAATCGACATAATGGGTAATCTCGCCGCGATTAATCGCTCTGCAATGTCAGGACGCTTTGGATTGACAGCAATACCATGATCTGTAATTAATACATCAATACATTCTCCCGGCGTTACAACCGTTGTTACTTTTTTTATCACTGTTGGGATCCGACCACGAATTAATGGAGCAACAATAATAGTTAAATTAGCCCCCGCAGCCGTATCACAGTGACCACCAGATGCCCCGCACATGATTCCGTTCGATCCAGTTAAAACATTGACATTAAAATCAAGATCAATTTCAAGTGCACTTAAAATAACAATATCCAATTGATCGCAGCTCGCTCCTTTTGAGACTGGATTAGCATAAAAATTGGTTGAAATTTCATGATGAAAAGGATTGTGTGCCAATGATGATGCTGCTGCCGTATCGAAACTCTGCGTATCAAGTAATGTTTTAACTAAGCCTTTTTCATGCAATTCAACTATACTTTGCGTGATACCACCCAAAGCAAAACTTGCCTTAATATTATTTTTCTTCATTTTATATTCAAGAAAACGTGTCGTGGCAATTGAAATGGCTCCTGACCCGGTTTGAATAGAAAAACCGTCCCTAAAACTTCCAGAAAACTCAATAACATCAGCTGTATAACGAGCAATCATTAGCTCCCTGGGGTTACTGGTAATCCGTGCGGCCCCCACACTAATTTTCGTTGGATCACCAACTTCATCAACCTTAACAATATAATCCACTTGATCTTGCCTAATGCTCGCCGGAAAATTAGGATAGGCAACAATGTCTTCCGTAAGCAAAACCACTTTATTTGCATAGTCAGCATCAACCATCGCATATCCTAAAGAACCACAGCGTGATTTACCTGAAATCCCATTTGCATTACCAAATTTATCACTTGTTGAAACCGCTAAAAAAGAAATATCAATATTAATTTCACCATCTTGAATCAATTTAACTCTGCCACCATGGGAATGAATATGTACCGGATTTTTCATTAAACCATTAGAAATAGCTTCAGCTAACTTACCTCGCATTCCGGATGTATAAATTTGAGTTATCACACCTGATTTAATATGTTCTATTAATGATGAATTGCAAGATAATAATGAACTGGATGCTAACGTTAAATTTCTTATTCCCATTTCAGAAATCATTTGAACGATCTTATTAATAACTTTATCACCCTCACGAAAAGCATGATGAAATGAAATAGTCATGCCATCACGTAAACCGCATTTTATGATGGCCTTTTTAACCGTTCTACATAATTTACGTTCACATTTTTGCTTAATATCAGCCAAATAAGGAGTAGCAGTATTCACACCTGAAAATGTCTTTAAAGAAGAAAAGCGATTTTTTATTTTTGTCATACGCATTGTTTGTGGCATATTGGTCATTCCTTAGCATTCTTTTCGAAGGCCTGATACCTTTGCAAGTTCAAGCACCATCTTTGCACGAGTTATAATGGGTGCATCAATCATTTTACCATTTAATGAAACAACCCCAAGCCCCAGGCGTTCCCCATCTTCGGCTGCCAGTATAACTTCATTTGCATAATCAACTTCTTTTTCAGTGGGTGCAAATTCATTATGCAATAACTCAATTTGTCTTGGGCTTATTAATGATTTACCATTAAAACCCAATTGTTTAATTAATCTTACTTCACGTAAAAATTTTTCATCATCATTGACATCAGAACAAACCGCATCAAACGCATGAATTTTTGCAGCCCTAGCTGCATGAAGCACCATGCATCTGGCATAAAAAAGTTCACTCCCATCACCCCGGAAAGTCTGCATATCAAGTAAATAATCAAATGCAGCTAAAGCAATACCAACCATACGTGAAGATGATTTAGCTATAGACACAGCATTTATTACACCTTCAGCGGATTCAATCCCAGCCATAATTTTTGTACTACCTATTTCACGCTGACATTTTTTTTCAATCCGTTCAATGTGGGATTCCAAACAATGAATATCCGCTGCTGAATGAGTCATTGGTAATCGCACAACGTCTACCCCTGCCCGCACAACCGCTTCAAGGTCGTCCATTCCAAAGACAGTATTAAGCGCATTGATCCTGACTACTGTTTCAATATTAAACCTTTTGTAAATAGGTAATTGCAAAACCTGAGCAACAAGGAGTCTGGCCGAATCTTTTTCTTTAATTGATATCGCATCTTCTAAATCAAACACAATCGAATCAGGCTTATAAATGAATGCCGTCGATAACATAGCGGCATTCGACGCGGGAAGAAAAAGCATACTGCGTCTTAATTGTTTCATATAAGTTTCTCCCACGATATTTCTACGTTGCTAATTGATCGCAATATAGCACATTGAACCCGCGCTTTAATAACGCAATCCAGAGCACCTTTATCTTCAACAATAATTAAACCATCTGTAATATTCAAATCATTCAACGTTTCTGTCACAACTTTATGAATGTGACGGCCAAACTGTTTCATAACATCACTCGTTATTAAAATTTGCAGTCCTTCATTCGGCTCAACTTTAACAAGCAAATCATTGGATTCAAGTGTGCCTGCCAAAGCGTTTCTTTCGATTTTCATTTTTCACCTATATTACTATTAATAGGATAATGTTTTATAAGGTAAGACCATGTCGAGCTAGGAACTAATTTCCTAACTTCATCAACGCGGTTTTGTAAAAGCAACTGACGTATTTTTGATGCTGAAATAATTTGATCGTCAACAGTGATTCTTGGAATTTCAATGACTTCAATAGGAGGTGATCGGGATGAATCATGCTCTGTTAACCATTTTTTCATTGCTTTATTATAAGCATATGTCACCGGACAAGCAGGCTCTGAGCCGACGTAACGACGCGTAATATTCAATGCGTTAGCGATATAATACCTAAATAATAACAGATCAGTTGCCATGTAAGCTTGATCAATTAACCGATTATTTTTTAAAAAATAAGTTGGGAATGTTACCCTAGAAATCAAATAATCATTCCCTAGATGAACAATAACATTGCTTAAATGGGCAACACCAGCCTTAACTAACTCATACCGTGCTTTAGTTGAAAACATCGAACAATCCTCACTCAGCACAAAAAGGTGCAGCCAATCGACATCTTTAACTGCGCGTTGAATAAGATGATAATGGCCTAATGTGAAGGGATTCGCATTCATGACAACCGCGGCACTGTTACCTGGTTTCTTATAATGCTGAGCCAAATAAGCACAATACTTCTTAATGCCAACTGGCGTATTCTCCATTAATACCAGTGTATTTGGCACATTAATTAACGTGTAGAAACCACATTGTTGGAATATTTTTTCATTTTCAGCTTTAGTATACAAAAAAAGATGAAATCGTTTTTTTCCATAAGCATACTTGATAATATGCTCCATCAATTTAAACGTAACATTATACCCTCTAAAATTAGGGTGCACAGCAATACATTTAATAATATGACAATCAATGCCACCACACGCTATTACTTGTTTGTCACAAATAGCGATAATAAACGTTTTTATTTTTTTATCTAATAGAATACCAACCAAAGAAAGTAACGACTCAATTTCAGAAAGGTAACGAGATAAGTTATCTGTTGAAATCATTTTGAACTGAATATTTACTTCTTGCATAACTCACGTCTAAAATCGAATGTAAAAAATACATCAATATTAGTCATCCCGATGTCACCAACATCATTCACTTTCATAAGTAAAACCAATTTTTGCTCCTTGAAAACACCATCAAATAATTCCATGAAAATCATTTCACCAAAAAAATTCAGTAAAAATACTAATTATTATATTATATAGTATGCAAAAATTTACACATGACAATTCCGTCATGCTCACCTATCCATCAGTGGTTCTAAATCAAAAATAACAATGGAAAATAATCAATCCCACCAAAACGCATTACACTATGTATAATCATCACCACCCAGAATTCAATAGCTAACCCGTTTCATTATTTGCCTTTTACTATTTGATTTCTTTTGTCATTCACTTTTTGTTAATAAAAAATAATTTATTAGACAATAAAATTTGCTAATATTAATAACGATAACGAAACATTTATAGCCCCGCCAATACGCGTTGCAATTTGCGCAAAGGGCATTAATTCCATACGTTCCGCGGCAGTGAGTATCGCCACATCGCCTGTCCCACCTTGCCCATTTTGACAACAAGAAATAACAGCAGCATCAACGGGATACATTCCTAATTTTTTTGATACAAAAAACCCCGTTGTAACCAATGAAACCACCGTCGATACAATTATAATGATATTGACAATGGCAAAGGCTTCCATAATTCTATCCCATGGTGTAATTGCAACACCTACAGCAAACAAAATAGGATAAGTCACCGATGTTTGAAAAAATTTATAAACTATTTGTGAACCATTTAAAATAGTTGGCGAAATGCCATTAACTAATTTTACGGCAACTGCAGCAAACAACATGCCAACCGGTGCAGGTAAACCAATTAACTTATGACCAATCATCCCAATAATATAAAGTAAAACAGCGAGCAATACACCCGCTGCCAAATTGGTGACATCAAATTGAAGATCCGGCTTAACCGTTTCAGTTAAAGCGGTGTTTTTATGTTCATTTGGCATAAGTTTGCCGTTTCCAGTCAAATGTGGATATTTTTTACCTAAATAATTTAAAAACCCCGCACAAATAATACCTGTTAAGCCGCCCAACATAACAATAGGTAACACTCGGCCAAGCGCATGGCCTTGCTCCATTCCCAAAATCGCAGAATAACCAATCGATAGAGGTATAGCTCCTTCACCAACCCCTCCAGCCATAACAGGCAAAACTAAAAAGAAAAACGTTTCAAAAGGCGATAAACCAAGTAATATACCTACTGAGATACCAACAATCATGCCGATAATTTCACCGCATAACATAGGAATAAAAATACGTAAAAATCCTTGGATTAAAACGCGCTTGTCCATGCTCATTATACTACCGACAATAATACAACAAATATAAAGATATAAGATATTGGTTTCTTTATAAAATTTTGTTGTCGCCTCAATAATAGGCATAGGCAGCCAACCATAATAAACTAATGCGGAAGGAATAAAGGTTGCACAAATAGCCGCCGCGCCCATTTTTCCAATAATAGGTAGCCGCTTACCGAATTCACCACAGAAAAAACCAAAAAAAGCACATGTTACTATCATAACAATAATATCGGATGAGAGCTTATCTGCTATCATAATCTCAGTAAAAATCAATATCCCTGATATAATAAAAAATGGTAAAGGAATAATACCAACTTTATAGTTATCCAATAAATTCCACCAACATTCGGGCCAAGGCTTTTTTGTTATTTGAATTTTAGAATCACTCACATCAAATGATTCAGTCATAATTAAATGTCTCCAATATTTAGTTATAACTATTAGCAATAATACTAAATAAAATAGCAACCATGCCTAAATCAATTTCAGTTATTGATCATAAAAATCTGGCGATAGCCTATCATATTATTACCCCAATTTATGAAAAAAGTAATGTCAAGTTATTGTTATCATTGATAATTAAAGCGTGCTCTTATTTTTATCTTTGGCAATCTATTAATCTACTGGGTAATGGGACAAAAACCAAGTCACAGCTATAAGATCTGCTGTACCGCCAGGGCTTAAATTGTATTTTATTAATACATTATCAAAATTCATTAATCTTTCTTGATAATCGTCTGTTAAAGCGCCGCCAGTATACAATAAATTCTCGGCATACTGCTGCACAAATATCAAGCCTTCCATACCACTGCGTGAAACAATGTTGGTATCTTTATTCTCAGCTAACAAATGCAACATTGCATGAAGCAACGATTGATTTTCATCATATCCTTGCTTTAAACAATCAAGGTATATAGGCAATGCTATATTAATAACTAAATGGTAACCACTTTCAGCCTCTCCTCTTGCACCAGTTAATTGAAACTGATTATATAATTTTTCACCCATGGTTTTTGCTTTATTATGAATCAATTCACGCTCAACGATCCCTTGACAAATTATTTTTATTTCTTGACTTATAGTTTTATAGTTGCAAAATTGATTATTTTTCAGTATCTTACCTATTACAGAAAGAATTAAACCAAAAGCAAAAATTGCACCTTTGTGAGTATTTATATTATGTGTTGCGGTAAACATTGCTTGTTCGCACTGTTTGCCAATCTCACGAAGTCCGCATAAAAAAACAGCGGCAGGAAGTAATGCATTATTCCAACCATAATAATAAAAATCATTCAATCGTGGTGAAATTGCGGCAATACTGGCAATAAATGTTGTCATATCCATATCATAATGTGCTCCAGTATTATTGCTATCAACAAGTCCTGGTTTGGGAAAAAGTAACAATTCTTTCATTAACGCTTTTTTGGCCAGTAAAACCGGATTTTTAATGGTCATTTTTTGATATAATAACAACTGAACAGCCTCAGGCATTTAAATGATAAAAACAATTATCGAATGATATTGCTACTGTCGGTCCATTATAATCATTAATTTTGTTTTTAGAAATAATAAATACCGTCATTTAAAGTTCAGGTAAACAGTAAACAACAAAATAAATTGTGATATAGTGGAATGTATGTCTGCACTGTAAATCATCATTTTTAAATGGCTACTAATAATGAAAGATATCGAATTTCACCAATTGACTGAAGCATTTATGCAGCAAATTGAACATTTTATTGATTGTTATATAGAAGACACCGATGAAGATATTGATTATAAACTCCATGGCAATGTGATGACAATTACACTACCTAACCAGCATAAGATTATTATTAATACCCAAAGACCTTTATCACAAATTTGGATGGCGACTCATCAACAAGGCTACCATTTTGATTATTATCAAAAATGTTGGTATTGTCATCGCAACCAACAAGAATTCATGAATATACTAGCAAAAGCATTAAAAAATCAAGCATAACACACAAATTAACCCAAATCTCAACTACAATACGGAACATAAATACTAGTATGTATCAAATTTATGGCATAAAAAACTGCGATACAATGAAAAGGGCACTAAATTGGCTCAACGCACATAAAATCCATTATATTTTTCATAACTATAAAACTGACGGTTTATCTCTTCAACAATTAAAACAGTTCATGAATCTGACTGATTGGCGATTATTATTAAATACTAAAGGATTGACATACCGCAAACTGGATACGGAGACAAAAATGAAAATGACCAATATTGAAGAAGCCGAAAAAATCATGTTAACTTATCCTTCAATAATTAAACGGCCCATTTTAATAAAAAATAATCATGTACTGGTTGGATTTTCTCCTGAACGGTATGAGGTTTTTATAACGGAGACCATGAATGGTTGATGATGTTATTGCCCTCACAAGCAAACTAATAGAAAGAAAATCAATAAGTCCTTATGATGCCGGCTGTCAGCAATTAATTACGTCACAACTTAAGCCTTTTGGCTTTATTTTAGAAGAAATGCATTTTGGCGACACTCATAATCTCTGGGCTTACCACGGCAATACCTTGGCACCCACGTTAATTTTCGCTGGGCATACAGATGTAGTCTCACCAGGGAATGAAACGCAATGGTATTACCCTCCTTTTAAGCCGACAATCGATAACCAAGGCAATCTATATGGTCGCGGTGCTGCAGATATGAAAAGCAGTCTTGCTGCAATGGTTTGCGCAACTAAAGAATATATTACACAAAATCCAAAACATGCAGGCCGAATTGGCTTTTTGATCACCTCTGATGAAGAGGCAACGGGTAAATATGGTACCGACAAAGTTGTTCAAGAACTAAAACGGCGTAATGAGCGCATTGATTTTTGTATCGTTGGTGAACCTACCAGTAAAACTCAAGTCGGCGATCAAATAAAAAATGGTAGGCGCGGATCGTTAATAGCAAACTTAACCATTCATGGCAAACAAGGACATATAGCCTATCCTCATTTAGCCAATAATCCGATACATAGTTTTGCCTCTGCATTTAATGAATTACTTGCAGTGCAATGGGATAATGGTAATGATCATTTTCCTAAAACTACCATGCAAATTGTCAATATCCATGGTGGAACTGGAGCTGAAAATGTCATTCCAGGTGAGCTAAAACTTCAATTTGGTTTTCGTTATAGCAGTGAATTGACTGATGAAATAATTAAAAAACGGGTTTCTGAAATATTATCTAAGCACAAGCTACACTATCAATTATATTGGCGTTTATCGGGTAAACCTTTTTTGACTAAACCAGGAATATTAACGCAGGCAGTTAGTCAAGCTATATTTGATGTTACTCGAATAAATACCGTGTTATCAACAAGTGGCGGCACGTCTGATGGTAGATTTATTACCGACTTAGGGTGTCAAGTAGTCGAAATTGGGCCGGTAAACACCACGATTCACCAGGTAAATGAACATACCGCTATTAAAGATATTTTACTTTTAAAACAAATTTATAAGCGAATTTTAGAAAAATTAATCAGCAAATAATCACTATTATGCATTTTTTAATCTTGATTTTCAAGAATCTCTTTGTTGGTTTTACCCATAATCTGACTTGTTATCACACCTGCAGTCAATGACCCACTAACGTTAAGTGCAGTACGCGCCATGTCAACTAATGGTTCAATTGAAATTAAAAGGGCAATGAGCTGTATCGGTAACCCCATAATGGGCAAGACAATTAATGCGGAAACGGTTGCACCGCCCCCAACACCCGCAACACCAATTGAACTCATTGTAACGACAAAAACCAACATAATAAACCAATATATATCGAGATTCACACCAATTGTGGGAGCAACCATTGTTGCAAGCATCGCAGGATAAATGCCGGCACAGCCATTTTGGCCAATCGTTGCCCCAAAGGAAGCTGAGAAACTAGCAATGCTATCTGGTACACCAAAATGCTGTGTTTGCGTTTTAATATTGAGCGGTATAGATGCAGCACTAGAGCGGCTAGTAAAAGCAAACATTAACATTGGAATAATTTTTTTCAAAAATCGCTGTGGAGATACATTGGTTAAGGTCAACAAAAAAGCATGCACAATAAACATAATAATAATCGCTAAATAAGAAGCGAACAAAAATCCACCAAGATTAATTATGTCCTGAATATTAGAATAAGCCGCCATTTTTGCTATCATTGCGAATACACCGTATGGAGTCAAAAACATAACAACACGAACCAATTTCATAATGAGTAACTGCATCGTATCAATTGCGGATAATACCTTTTTACCCTTTTCTTGATTTTCATCAAATAGTTTTAATGTTGCTATCCCTAAAAAAATAGAAAAGATAACTGTACTTATAATGGATGTTGCCCTAACTCCAGTCAAATCTAAAAAAGGGTTTTTCGGGATAAATGAAAGCAAAATTTGCGGTGCTGTTAACACTTCCAATGTCTTTACATGAATACCCTTCAGCGCGGTCAATTCAGCCACCTCCCGAGTACCAGAAGTTAAACCTTGAGATGTTAAGCCAAACAACAACGTAACGACAATACCAATGATCGCAGCAAGAAAAGTAGTAAACAACAAAACTGAGATAGTAATAATACTTAGCTTGCCAATCGATGAAGTACTATGCAATTTAGCCACCGCATTCAGAATGGACGTCAATATGAGCGGCATTACAACCATTTGCAATAAATTGACATAACCAGTACCAACGACATCAAACCAATTTAATGCGTTGATTAAATCAGTATTATGATTGCCATAGAAAAACTGAAGAGATACCCCGAAAATAGCGCCAACAATAAGAGCAATCAATACTTGTCTAGCCAAACTCCATGACGGATGGTAATAGTTTAAACCTGCAAGCCCAACTAAAATCAATGCGAATAACGTAATATTAATAAATAAAACCATAAGAACATGCTTAATTAACTCCATTCACTCATGCAGTAAATGAAATTGTCTATTAAAAGAATAAATTATCTAATTTTATAATTACTACTTTATAAAATACCTTTTTCACGCATAACATACCTCTTTCATAGCTTATATGACAAGAACTATTTGTAAATTTATTGATTATTTTTTATTAATTTTTTATTATATAGATTGCATATTGACTTTTCTAACTGACTCTATGCAAGGTAAACTATTACTGATATATGTGTAGATTGAAGCAAAGCTTATGGAATTTATTAAACATTATTGGTGGTTTTTTATGATACTGTTCCTTTTAGGAACGGTGCTAAACGGTATTTATGATCTAAAAAATACCAGTTTTAAACATTATTTGAATAAAAGACATGGCAATAATCCTTGCAAGAATAAACCAGGTAAAAAACGATAAAAATAAACTATCTAACTAAAGTAACTGATGACCATTAGTTTTGTTTATAAATAATTATTTCACATTGTATTTTTTATCGTCCGCTTCGCGCTATAACACTCCTCACTAACCATGAAAATGTAAAGCAAAAGCCCATCCATTGGGCTAACCGAGAAGTTATCATTTATTTTAGTCAATAATCAATAAAGGGCTATATGTTCTTTGTCACAGTTTAAACGCATCGAAAATACTTCTAACTACAAATTTTATTTTTTCGTCAGCTTTTCTGTATTGCCTTATTATTTTTTCTTCTTCATTAGCTCAAAGAGAACAAGGTTTTATTTCACCTGTCACTATATAAGAAACATCAAACCCAAACTTTGATAGCTTAGACAAAATATATGCACCAGGTAAAGTTATTCCACGTTCGTACTTTCCCCATGTCATCAAAGATAATTTCAAATGCTTAGAAATTTCTTCCTGAGTTATTTTAATCCTTTTTCGTTCTTCTCTTAACCTTGAAGAAAATAATAATAAATATTTCTTTGTATAAGATGGTATGTTTATTAGATAAATGTAACGATAAACTACTACAGCAAATATTTCAATAACTTAGATTTTTACATTTGCAGGCATACCAATAAGGAGAACAAAATGAAGTGTCCTCATTGTAATGAAAACTCAGATGTACTTTTAAAAAAACAGCTATCACCACTTTTGCAAAATATCTATTACAGCTGTAGCAACAAAAACTGTTTACATCAATTTCTGGCGATATTAAGTATAGCTGCAACAACAAGGCCAAGTAACCATCCCAATCCACTAGTAACCCTACCATTTGAAAAGCCATTTTAACGCTTTTAATTGCGGAGAAAAACCATACCATATTTGTTGTTAATATCTGCCTTCATTTTTTGGGGCAACCATTATGTTTTCAGCAAATTGTTAGTGAGTTCAGTTAATCCTTACTTCTTAAGCTTTGTGAGGTCTGTATTGATTTATGGGGTATTGTATATGTTGTACCATAAGAGTATTAAACAACAATGGCATTTCCTCACTGAGCGTTACAAGATAAATATCGTATTCGCATTACTGGTACACCTTTGCTTTCCACTTACCTTGTATATTGGCTTGCAATACACCAGCTCTTTAAATGCATCCATTTATTTGTCAACGACGCCTATCCTGGTTTTATTAATTAACTATTTCCTATTTAAGGAGAATATCTCTTATCGCAATGTATTAGGTGTCATTGTCAGCACCATCGGCATACTTTATCTTATTGTTCAGGATAAGGTAACGCAATTACTTTCATTAAAAGAGTGGAGCCGTGGAGAGGTATGGACAATGGCCTCCGCTTTAAGCTGGGCATTTTACTGTGCACTGCTTAAATTTAAAGATGAACGCGTTTCAAATACCGCATTTATCTGTTTCACTTCACTTATCAGTTTACCCCTATTATTTATTTTGTGGCTAAATTACATGGACACAACTTACGACTATGTTTTAGTTACCTCATCATTCTCATGGTACTCGTTTGTTTATCTACTCTATCTTGTTATCTTACCCTCGTGGCTGGCTTATGTGTTTTGGGGAAAAGGCGTCCAACTACTAGGTGCAACACGAAGTGAAATATTTAGCCATTTCATCCCGTTATCTTGTGTTTTCATGCGTATTTTTTGTTAGATGAAAAAATCTATCTGTACCAGATTATTGCATCAATAATGATTATTTTCGGTATGGTATGTTGTTATGAAAAAGGAAGAAATGATGACAGCTCCACATGTTATCAAAAAATTAAGTGAAAAGAATAACTGGTTTATATTCTTATAATAATGACCAAAGCCACTTAACAACGGGGCTTTTTTGATTTATAACATTTTCATTATTCAATAAGTTGAACACCTTTACGAATAAAATCAGAGGGAACATAACTGTCAAGGCCGGTATGTTTGCAGTATTCAACAAACTGAATGCGAGAATGAATCCCAGCTTTTTCATAAATAAACTGTAACCTGTTTTCTACCGTTCTTGGAGAAATATCTAATCGCCTAGCGATTTTTTTACTACTCAACCGTTGCTGTGCCCAGAAAATGATATCAAGCTCTCCCTTGGTAAAAATATCATTCGGCGCATCAAATTGTATCGTCTTTCTGTTGAGTCGATGCATGTAATGTAGTAACATTAAGCTATCAATTTTTTCTCCACGCCAAATTGTCCCTATTATGTTTTTGTTATCATCATATAATGGAGTTTTAGAGCAAAGACTGGGAGTTGGGGTATCAATATTATTTTTACCATAGTAATGTACATCTACTGAAGTAATTCTTTTGTTATATGTCATACATTTTTGATCACATTTAACTAAATCTTCCCAAATTTCTTGGGAAGGCATTGGTATTTCTTTATCTAATTTACCTTCTATGTTAAATCCTTTTTTTATCCTGTAAAAATCTCTAGATGCTTGATTAATATAGATCCATCTTGACTCTTTATCTTTTATTCTCCAATAAGCTGGATGATGTTCCATAAAAGATATAAGTGATTGAGGTGACGACACATACGATTTAATTATATCTTCGCTACTGTTTATGGTATTAACCCTCTGTTAAATGCCAGTAAGTAATCCTTACTGTATTCCTTTACAATAACAAAGGAAAGGAAAATGAGCCAAATACCTCAAGATGTCTATACTATTGGACATGAGTTTGAATTGCTATATCAACATTTTTTATCAATTATTAAGGAGATTTTATGCTAATTAAAATACTTAAGGTATGCACATTAGTTTTAGCCCTTGAATTCGCTTTCTTTTTATTGTTGATTCCTACTATTTATTTCAGAGAGTTAGTCACAATTTGAAGAGAAAAATAATGCTCTCTTTCAAAAATTAGGCTTTCTATACGCGTTATGATGAAGTTGATGCGCTATCTAAGATGACACAAGCCCCTTCCCCAACTATGATTTATCTGGTATTTTGTGACAACAGTAAAAAATCCAATAAACGTCAATGAACAAAAAATTTACCCCTACGCCCCATGATGCGGTATTTAAACAATTTTTAGGTGACAAGGATGTTGCCAGGGATTTCTTTGCTATCTGGCTACCTGATGAGATTAAAGCGCTATGTCATCTGGATTCAATTAAACTGGAATCCAGCGCCTTTGTCGACAGTGAAATGAAAAACTACCAGAGTGATATTCTCTACTCAGTTAACACCACACAAGGCAATGGCTACCTCTATTGTTTAGTTGAGCACCAATCCAAACCCGATAAACTGATTGCCTGGCGCCTTATGCGCTACAGTATGGCTATCATGCAGCAACATCTAGAGCAGGGGCATAAAACCCTGCCGCTGGTGTTTCCCCTATTATTTTATTGTGGCAAGCAAAGTCCGCACCCTTACAGCACCAACTGGCTCGATTGTTTTGAGGACAGCAAGCTGGCGGAACAGATTTATACCCAGCCCTTTCGACTGGCCGATATGACCACGTTAGCCGATGGCGAGATTATGCAGCACCGCCGTATTGCGCTATTGGAGCTAATACAAAAACATATCAGACAACGGGATATGTCAGAATTACTGGATAAGATTGTCAAATTGCTATCTTATGAGTATTATAGTGATAATCAGGTGATAACCATGATGAACTATCTTATTCAGGAAGGGAATGCAAAAAGTCCCATGCAGTTTATCACCGATATCGCCAAACAGTCAGAGAAACACGAGGAGGCGCTAATGACTATTGCACAATCTCTTAGACAAGAAGGTCGCCAGGAAGGACTCCAGGAAGGACTACTAAAAGGAAAACTGGAAGGAAAGCTGGAAGGAAAGCTGGAAGGGATTCAGGAAGGTGAGAAACAGGCCTCAATGAAAATAGCTCGTCAGCTACTTGAGAAAGGTGTTGAGAGAGAAATTGTTAAACTTTCTACTGGCCTGACTGAAAAAGATTTAAGCCAGTTGTTTGTGAATTAAGGGCCAGTGGCCCTTTATGTTCTTATTATCAAACAAATAAACTAAAGTTAAAAGTCATAAAATAGTTCCCCTTCCCTAAAACAGCAGATGATCGTAAAATGCTATTTTAATCAAGAAACACCTTACACCTTTGACAATTCTTGCAAGGCTTTATTATATTTAGAAAAACCATGGCGAAAAGCATTCATAACTTGATCTTCGTGTGTACAATCAATACCCAAAGCTGGCTTGGCTTTTGCAACAATACTTTTATCTCTTGGTGGAATATAAAAACGATCTACCTTTCTCTGTGCGTAACCCATATCTCACCTCTTCTTGTAGGAGTATTAAAATCAACCTTTGGTAGGTTATAGATTGCAAAGTCTATGATGTGCTGTTGACATATTATTCCTTATTTAAAAATAAGAAAACCCTAAGGGTCGGCTTTTCCCTTATAACGGGAGCTTACTGCTTAGGGTCATATCTGCACCTGATAACATCAAGTTTTTTTCATGCTAGTACTGTAATATGTAATTGTCAACTACCCCTATATTACATGCTAATTTTTTAACCATTTTATTAGATATAGTATTTTCACATTCCCTAACCAACCATCTTGTGGTATTTTAATCGCCAGCATTATTAATTCTGTTTGCTTTTGCTAAAAAGAAATTATATGAAATTAATCGAACAAACAATATTTTATAAAGATATCTATAAATTTATTATTTTTAACGGTAATAAATCATTTAAAAACAATATTAAGGAATCGATTAATGAAAATCCAATACCAAAGCTCATACATAGAGTTTGGGTTGGCAATAATACTCAGCCAGCCATAGTAAAACAATGCATTTCTTCCATTTCAGCTATATCAAGATAGGGATATAAGCAAAAAATATGGACTGAAGATAACTTTCCAATTGAAAAATATAAATTTGCTGAAACGGCGTATGAAAAAAAGAAATGGGCGTTTGTTTCTGATGTGGCAAGGCTTCATGCTGTGTATTATGAAGGTGGTATTTACTTAGACACTGATATGGAAATTCTTAAATCATTTGACGATTTATTAATGTTGAATGGATTCTGTGCTAGGGAATCTCAAACTCTTTTAAATTTTAGTGCGTTTGGTGCAAAAAAATACAATCCATACGTAAAGTTGTTATTAGATTTTTATGAACAAACAAATTATGTAGACGCAGGATATTACAGAACAGCAAATACCCGCATCCTATCGAAACTAATAAAAATTTACAATAAAAAATATAACGTTGATAAATACATGAAAATTATGCCTAAAATTTTATTTTTAGAAAATAAACAAGAAGGATATGTAAATAATTATGGTACTGGTCTTTGGTAATATTATTTACACATTATATTTTTATTAAACTCCCATGAAATTATGTAAATAGTAGTGTTTTATTATTTAACGAGATAAAAAATTATTATTAATTTGCAACATTAGTAAAAATGCTTGCCAGTTTTTCTCTAAGATCATGTATTTTATTTTCTAATGGTACAACCTGTTCTTTAAGCATATTCATTTCATCTGTGCGATCCATTATATAATTGAAAATAATATCTTCTCTTAATTTGATATACTCACGCTGTTTTGATTTCAATTCTTCTTCGATTTCAAACTTATGTTTTTCAGCTGCCTTTTGATCTGTGATAAACCAGTTTCCTTCATCATCCAATTCATGCCAATCACTTGGTCGAGTAGTCGTAGTGATCAATACGTTTCCATTTTTAGCATAAATACCGTAGCCATCCTTACGTTTACTAAGGAAATAACTGTACATATCATCTATTACAAAATATATTTATTAATATCAATATTATTGATATCACTTACTTCTTTGTGCACCGATGAATGTAAAAATAATTTTCTTTCTAATTCAAAATAATACATATCATTGTCCTATCGAAAAAATCATTGCAAATTGAAAGTATGATGATACTGATACTCCTGTTAGATCTGTTATTATATTCCAATCTCTATTCTTATCACCATCAGCTATACCACCTGATACTGCCATTACCCAAGAGGTATATGGTATAGGCCAAGCTTGAAATCCTCCCCATGATTTATATACCCATTGTAAAATCAAGCCATTTGGGAATTTTAACCAACCATCATTTCTAAGTTTATCACTAGAAATATTTGTTATACTATATTTGAAAAAATCGCCAATATTTCCAGAGTCAATTATTTCACTGCCTTTATTAGTCAGTCCTTTGGTATTAAAATCCCAAGTGTCTGTTGATTTATCATATTGTGCTATCTTATCTGCTATAGCGCCGTTCTTTGATGAGTAAATAAACAGGTCATCACCTTGCCTTCTTATCGTATAACCCTCTTTATCGCCTGATTGTTTTTCCAACACTAAATCAGAATTCTGGTCGTTGCGTACTGCAAGTCGATTACCTACTGTTAAAGAGCCGCTTATTTCGCCGCCTGTTAAAGACAAATAATTACCATTTATGATATTAAAAAATGTTTTTGTTTTATCTAACAAAACAATAAATGGTATTCCGGCAATAATTTGGCTATTATTATCTTTATTAATCGGGAATTATCAGTGAATTAACTCCTCTGTTTATTAGAATTTGTCTCACCTCACTCCGTAATCCCGCAATAAAAGCCCTTCTGCCAGTTAATCGATACTTTTTAATAACTTCAGTTTCATTATCAAGCTTCGATAGTAAAAAATTATTGCATCGTGTACCCTCTTCTCTTTGTAAGCGGCATAATGCAGCATAGGTCGCTTCATAAGGCCTATTTGCATAGGCAAAACCTGTTAATTCTTGTAAATCATTAGCATTCAATAAAGCACTTTTATTAATAGCCACCCACAACGGCATATTTATTTTACGTTGCAACCAATACCAGTCACGACTCAATTTTTTCACTAATCGGTTTTGAAGATTTTCTGCTTGCTCCGTTAATATTTTTATTGCCATCACTGTATAGCTACCACTGCTTGCTTCCTTGCGTGAGCTAATATGAACTAATTTAAATCCACAGCACTGCCAAAATGCTAACACTGAAGCTTTGTAAGCAAAGCTAACTGAAATAAAATCATAATGTCGTTCCTTTGCCACATCGATGAGATTCGTTACCATTTTTCTGCCTATGCCTCGTCTCCTTTGTAATTCATTAATAGCAATACGGTTAATTCGCAAAGAACGAAGACGGGATGCAGCAATATCCCCAGCATAAGCCGTTAATGATTGCGCGACCAAATTACCTCTCGGTCGCCTTTTCCCTAGCCAAATGGCTTGACTTAACTGCTGGTTTAATGCACCTTCTTTAACAGTCACCATTGCCCCAACAATTTGATTATCTTTCTCCGCCACCATTATACCAATATTTTCTGCATCAAAGAGCCGTCTTAAATCAGTAGGCGTTGTTCTGTAATGGGCAGATTTTAACAAACCATAAAACTGCTTGAATTTAGTGCTATTTTTTGCAAGTTCATTTGGAGAGAGTAAATGCAGATGCAATAATGCTGAATCAAATTTTTGTAATAATAACGATGGTTTTACCTGTTCAAGCATTAAATCACTAACAAATTGCTCAATAGGATCATCGTGTAACCAACGAATAGGTGAGTATAACTGTAATTGACAAACACTAGTTAGCTCCGGCAATAAATTAATCAAAAAACCTTGTGCGGTTCCTTCATAGCCTTCAGTTGTACTAAGTAATACTATGCGATTAGCAAAACCAATTATTGTTTTTAATATTGGTAATGGAATCATTGCGGCTTCATCAATAATAATCCAAGTTGGTGGTAAAATACCATTTCGCAATTTAGTTATAAGAATATCTGGTGAAAAAAAGGGAATGTTTGATTTACAAAATATCTGTAATGTCGCTGTTGATTTTTTATTGGATGCACAAACCCAACTATCTACATAATGGGTAAAAAAACCAGCCAATGCTGATTTTCCACGTCCCCTTTTAGCCGTGACAATAACGACTTTTTCTGGCGTTTTTATCAACGCATTAAGTACCTCTTGCTGTTCAATTGTTGGCACAGGCGTTGCTATTTTCCTTTTTTCAACGATCGACGGCGGATAATCAGCCATAACCATAAACGCTGATTGACTCATTTGCTCACTTTTATAAATAAGGATATTATGCAAGGCTAATGTATTTTGCAAATGCCGCATAAAATTAGGAACAGCAATTGGTGATGCCGATTCGTTCCAACGAATACTATCAGCATCAGGCCGGTCATATAAGTTTTCAGGTAACATCAATACCAGCAGACTACCTTGTTTTAATGTTCCTACCAAAATTAAAAACCCATCTAAATTAAAACTTTCGGTAGCATCAAAAATACCATGAGTAAATTCACTGCCAAGCAATGACTTCGCTTTATTTGGTGGAATAACCATCCCATCCATGTCATTCGCCGATATTGATACCCAGTCACCGGGAGCATTTTTTTTTAAAACATTTGTAATGTTACATGAGGCATCTCTGTTGCCTTGTAATACAATTAGACGACGGTTTGCAATCCAATTATGTATTAGCATAATAACAAATTTATGTTTTGCCGAGAAAGATGGATAATAATCCAGCAGCGATAAGCGGTCCTACAGAAATTCCTCTAAAAAAAGCAACGCCAATTAAGGTTCCAACAATCAAACCATTGACAAGCATCGGTTTACTTTCCATAAGACCTATGCCTCGCATTCCTAACCAAGAAACAAAAACACCAACAATAACGGCAAGCAAGGATTGCCAATTAGCAAGCGACTTAAACAGCATCAGAGCACTTAATGAACCATTTGCCAAAGGTACTAATATTGCAGCAGTTAAAATCATAATACCTACCGTAATACCATGATGCTGCAATATTGGAAAAAATTGCGATAATGGCGTCATTCTGAAAATCAACAATATGAGAACAGCGAAAGAAACAGTATAATTATTTGTGATGTAACACAAACCGGCTAAAACAAGCAATATAATAAAAGTAACATCTAGATGTGGCATAATTTACAAAAGCACTCCGATACGTTTGAAAATTTCTTCACGAAATTTAATAACATTAGGTAATATTGCTGAACATAATTTTTATATATCTTTTGAATATGATTTTTCTCATATTAGTGAGCCATCCGCTGAAAATTCATCACTAATGCGTCGCATCGATTTAAAATAAACCAAAAAGCAAATTTGAACCAAACAAAGATAAAAGCAAATTTATCAAAAACATCACTGATTATTTTATTTCAATGAGTTAGCCATCTCACTACTGCTAATTGTGATTATAATTGCACAAAATGCTTGCAATGGACGTACTGGATAAAAAAATACAAAGGAAAAAATTCTCCTTTTTTTATTTATTGGTTAAGCTCCATTTTTGTATTCAGCGCTAATTCATTTTTTTTAAGTTCAAGCATAATCATATTGAAAAAATCAACAGTGTAACGTTGCCTTTCCGTTTGATTGTTTATCATATTTTCTTTATTGACAAATAAAGATAACAATTCAATATAAACCAATTCCCTGTCAGCCATTTTTTCAAGTGAAATATTGTAACTGACCTTATAAGGAATTGCTCCCGCTGATGTTTTTGTCACAATGTCATTTATCTGTATTTTATTCGGTTTTTTCCACTTAATGGCAATCTTTTTGCTTTTAAGTAACGCTATTATCTTTCTCCATACATCATAAGCTGCTGGCATATCGAGAACAACAATACCTCGGCTATAACTGGCATAGGATCCATCTAATATTGCCAAAGGTAACACTGGCGGCAAAATATTAACATTTAATCCTGTGTTACCTTTCGTTCTTGGGTTATAAATAACGTATCTATCATTCTGTGCGGGTAACGTAAATTTTTGTGGCAACTTCAGCTCTTCTAATTTTGTTGTATTAAGATAATCTTCATTATCATTAATTTCGCGTTTATAACGCTGATCGACAGTGCAGCCCGCGAGCAATAGTGTTACTAATAATACAGTTTTTAACATCATAATGATTTTCTTAAAATCGTGGTGAATAATTAGTTACATGAGTTTGGCCATTTTTAAAGCTTTTCCAAGTATCGGTTTAGATATATCAGATAACGATGTCAGGGGCAAACGCAGCTTACTTGTTTCAGTTAACCCTAATTGTACTGCCGCCCATTTTACTGGAACAGGATTTGGCTCAATAAATAACGCATTATGTAATGCGAGTAAATCATCATTTATTTTTCTTGCTTCATCAATACGATGATTGAGTGCTAACTCACAAATTGTTGCTATTTCTCGTGCTGCAACGTTTGCAGTAACAGACACAGCCCCGTTACCACCGAGAATTATAAAATCTAAAAAGGTAGCATCATCACCACTTAATAAACTAAAATGATCACCAACAACCTTGCGAGCTGAGTAAACACGCTTTAAATCCCCCGTCGCATCTTTAAGCGCAACAATGTTTTTAATTTTAGCTAAACGTCCTACCGTTTCTGGCAACAAATCACAACCAGTACGACTTGGCACATTATATAAAATTTGCGATAGAGAGCTATTCTCAGCAATGGTTTTATAATGCTGATACAGACCCTCTTGTGTTGGCTTATTATAATAAGGAGTCACAGATAAACAGCCGGCTACATTGAGCTCTTCTAGTTGCTGAGTTAACTTTACCGCTTTCGCTGTTGAGTTAGCACTTACTCCAGCAATTACGGGGATACTCCCATCAGCATAATCAATAACACAGCGAACTATATCGAGCTTCTCGTTGTGCTCAAGCGTTGCCGATTCACCAGTTGTACCCACAGCAATGATTGCTGATGTGCCGCTGTTAATATGATAATTAATAAGTTTTTTCAGGCTAGTTTTATCAAGGCTCCCATCATCATTCATTGGTGTAATAATTGCTACAATACTACCTGAAAACATAGAAACCTAGCTCTTTATTATTAAAGATAATCCTGTAAGCAGTATGCAATATTTTAGCCGTAAATTCAATGATACAAAAGATAATTTATTTATGTATACCAAATAAAAAATAGATGAATGATGAAAAGATTAAGCTGGATTATAAATATCAATAAATTTCACATCAAAACCATGATGAGAAGCAAGCCATTCACCCAGTGCTTTTATGCCATATCTTTCTGTTGCATGATGCCCTCCAGCAAAAAAATGAATACCATATTCCCTTGCCAAATGAATTGTCCTTTCAGAAACCTCACCGGTTAAAAAAGCATCAAAACCTAATTGTGCTGCCCGCTCAATATAATCTTGACCACTACCACTGCAAAATGCGATATTCTTAATCATAGCTACAGCATTATCACCACAATGCAATACATCACGTTTAAATATTTGTTGCATACTTTTTTTAAGATCGGCCGGTGTCACACATTGTCTGAAAATCCCTTTAAACAATAGATCACTTTTGTCCTGATTTGGCAGTATTTCAACGTCAAGTAACTTCGCTATTTGTGCATTATTTCCTAGTTCCAAATGACCGTCCAAAGGTAAATGGTAACTAAATAAATTGATATCATTAATTAATAACATTTTCAGCCGTTTTTGTTTTATACCAGTAATCGTTACCGGCTCATTTTTCCAAAAATAACCATGATGAACCAAAATCGCGTCCACATCTAAAGCAACAGCCTTATCAATCAAACATTGGCTTGCAGTAACACCCGTTACAATTTTATGTACATTAGGTTTGCCCGCAACTTGTAAACCATTGGGTGCATAATCCTGATAGAGATCACTGCAAAGTTTATTGTTTAGTAGTTTTTCTAACTCGCTAGCTAACATCGTTGTCTTTCACCCATGCATTAACCTAATAGACAGCTAATTACAACATTAAAATATTCTATATTATTATTTAGATTTTAACTAATTAACTCTCTAATTAGCAATCACACTATTATTATTTCTTTGCTAATTATCCATGAATTTCAACAACAAAACAGCTAAAATAACAATATTAAAGTTGGCACTTATCTGGTAATTAAAATAACGCAATTTTATAATATTTGCATAACCAACAGCAGTACTTATCTTTTTTAATACTTTATTATTAATGAAAAATTATTTTAAGGAAAAAGAAATTGAATTAATGTGTTAGATTAAACCATAAAAACAGCTAAATCGGTAGCAATCTCAGTTGCTGGAAAAACCGCCCTACTTTCATCTAATAATGTTTGGTTATCCTCTAAATTATAGCGTGGGCTAATATGAGTTATAATCAACTTTTTAACCTTCGCTTCTTTGGCAATTTCAGCTGCCTGTAACGTCGTTGAATGGCCACGTATGTTCGCTTTATCAGCTAAATTAGCACCTTGCGTCGCTTCATGAACTAATAAGTCTGCATTTTTAGCCAGCTCAACTGATTCATATGTTGGCAATGTATCGCCGAGTATCACTACACTGCGACCTTTTACTGGCGCGTCGACATCATCACTTCCTTCAATCCAACGTCCATCATCAAGCTCCCTATTTTCACCTTTTTTAAGTTTAGCATAATAAGGCTCTTTGAAACTATCATCGCGCTTGCGCTTATTTGTATCTAATTTTCCCGATTTCTCCGCTTCAGTAATTCGATAACCATAACTATCAATCCGGTGATTCAATTTTCTTGCTTCAACGGTAAATTCAATATCTTGAAAGATAATGCCATTTTGCTGTATTTCATGAACACAAAGTGGATAACTTAAAGCGGAATCACTAATTTCAAGAGCAGTTTGAATAAAACGTTTAATGCCCTTAGGACCAAATATAGTCATTCCTTTCATATTTTGCATAATAGAACGACTTGTCAAAACACCCGGTAGGCCAAAAATGTGATCGCCATGCAAATGAGTGATAAAAATCAATTCTAGTCTTGCTAAATTAAAATCGGTTTTTAATATTTGCTGTTGAGTACCTTCTCCACAATCAAACATCCATAACATTCCCCGTTCTGCCATCAAATTCAAAATAATACTGGCAGTATTGCGATCTTTAGTTGGTCTACCAGCACTTGTTCCTAAAAAAATCAATTCCATTATATAATCCCTCACCATATAATATTAAGCTATTTATTATATCTCGTCTTAGTCTAAGTGATAAAAAGTTAGTATCAACTTTTATGGTGTTTGATTTAATTTTACCGATTTTCAGCAATTTGCAAAAATATAAATAACTCATGTTACTATATAGTAATTCATAATTAATCAATGAAATTACGTGGTAGATAAATATGTACTCTATCGCTATATTAATTGTTAATCCGTGTTGTAACTGATTAATTGACAATCGTTTACAATTAATAATAATTATTATCATTAAATATGATTACACCATTATCGAGGTTAATATGAAAATTATAAAACAACTACAAAAACTATCAACCCTATTGATGCTATTAAGCCTTTTCTCTTTAACTTTTTCTTTCAATGCAGCAGCAAAAGAAAAGTTTAAAGTCATTACAACGTTCACCATCATACAAGATATAGCACAAAATATTGCAGGGGAATACGCTATTGTTGAGTCTATTACAAAACCAGGCGCTGAAATTCATGATTATCAACCTACCCCCCGTGATATTGTTAAAACGCAATCAGCTGACCTTATTCTCTGGAATGGTTTAAATTTAGAACGCTGGTTTAGCCGTTTTTTTTACAATATAAAAAACATCCCTTCTGTTGTTGTCACAAAAGGGATTACACCTATGCCAATTCAGGAAGGGCCTTATAATGGCAATCCAAACCCACATGCCTGGATGTCACCTAAAAATGCTTTAATTTATATCGAAAATATTCGCAAAGCACTCGTTAAATTCGATCCTGAGCATGCAAAAAGTTATAATGAAAATGCTAAAAATTATGCTGCCCAAATCGCTGCGTTGGATAAACCATTAAGGGCTAGATTAAATAATATTATTAAAGAAAAACGTTATCTTGTTACCAGTGAAGGAGCATTTAGTTACTTAACTCGTGATTATGGTTTTAAAGAAGTGTATTTATGGCCTATTAACACTGAAGAACAAGGTACCCCTCAGCAAGTACGTCATGTTATTGATACTGTGAAAAAATACCATATTCCTGTGGTATTTAGTGAAAGTACCGTTTCCGACAAACCGGCAAAACAAGTAAGTAAAGAAACAGGGGCAAAATATGGTGGAATATTATATGTTGACTCTTTGTCGACTAAAAATGGGCCTGTTCCAACCTATATCGATCTATTACAAACAACCGTTGATACTATTGCGAAAGGATTTAATCAGTGATAGATAAAAAAGGTCATAAGACAAAAAAGACAACACCGTCTCTTGTCGTTGATGATATTACCGTAACTTATAATAATGGCCATACGGCCATTTATAATACAAGTTTTACATTAGCTGGCGGTACAATTTGCGCTTTAGTTGGCATTAATGGAAGTGGTAAATCAACATTGTTTAAAAGCATCATAGGAATGGTAAAGCCTGTATCTGGCTCCGTTACTATCGACCAAGAATCAGTGAGTCTAGCTCTTCGAAAAAATCGAATTGCTTATGTCCCACAAACAGAAGACGTTGACTGGAACTTTCCTGTCCTTGTTTCTGATGTCGTTATGATGGGAAGATATGGAAAAATGTCATTTCTGCGAATTCCCTCAAAAGAAGATAAATTACAAGTAGCCAATGCACTTGATCGCGTTAAGCTGTCACATTTAGCACACAGACAAATTGGTGAGTTATCAGGTGGTCAGAAAAAACGCGTATTTCTAGCTCGAGCATTAGCACAGCAGTCACAAATTATATTACTTGATGAACCATTTACTGGCGTCGATGTACAAACTGAAAATGCCATTATTAATTTACTAAAAAATTTACGAGATGAAAATCATCTTATTTTAGTATCTACTCACAATTTAGGAAGTGTTCCAACATTTTGCGATCAAGTAATACTAATTAACCAAACAGTTTTAGCGGCAGGAGCTACAGAAACAACATTTACTCAAGCCAATCTTGAAAAAACTTTCGGCGGCATTTTGCGGCATGTAAACTTATCTGGGGCAATGCTGCACAATGATGAAGATCCAAGAACCGTGACAATACTTACTGATTGTGAACGTGCTGCAGTATTTTATGGTACAGATAAAAAACAGCCGCCACATAAAGAATAACACAAAAGGAAAGTTTATGATTGAATGGTTACTTGCCCCTTTTAGTTACAATTATATGACAAAAGCAATCCTTCTTAGTGCTTTAGTTGGTAGCACTTGTGCCTTTTTATCCGCTTTTTTAATACTTAAAGGATGGTCACTAATGGGCGATGCCTTATCGCATTCTGTTGTGCCTGGCGTTGCTGGAGCTTACGCGTTAGGGCTACCCTATTCACTGGGTGCTTTTTTTAGTGGTATACTCGCTGCAATTGCAATCACTTTTATTCGTCAATTTACACATCTAAAAGAAGACGCGATTATTGGTTTTACTTTTTCAACTTTTTTCGCAGTAGGTTTGGTGGTTGTCTCATTAAATCCCACTTCAGTAAATGTACAATCTATCATTATGGGAAATATTTTAGGTATTGCCGATAAGGATATGTATCAGGTCATTATTATTATTGCAATTACCTTAATAGCACTTTGCTTAATATGGAAAGATTTACTCCTTATTTTTTTTGATGATATTCATGCACGATCAATTGGTCTCAATCCACTGAAATTAAAAATTATTTTCTTTATTTTACTTAGTGCCTGCACCGTTTGCGCTCTGCAAACTGTTGGTGCAATTCTAGTGATTGCAATGGTAATTACTCCTGGTGCTACAGCCTATTTACTGACTGATCGTTTCCCGCGCCTAGTGATTATTGCAATGATAATTGGTTTTTTAACCAGTGGTTTTGGTGCTTGGCTCAGTTATTATCTTAACGGCGCAACAGGCGGCATTATTGTTACACTACAAACTGGCATTTTTTTAATTACATTTTTACTTGCACCAAAATATGGCCTTATTGCAACAAAAATAGCTACGTTTAAACAAAAAGGAGCAAACAATTAATGGACGGGCTATCATTATTTATTGAACCTTTTACTTATTCTTTCATGCTGCAGGCTTGCTTAGTTTCTTCTCTCATCGGCATAGTGTGTGCTATTTTTTCTTGCTTTTTAGTATTAAAAAGTTGGTCACTGATGGGTGATGCACTTTCACATGCTGTTTTTCCTGGCATTGTTATTGCCTTTGCAACCGGCATTCCCCTTATTATCGGTGCTTTTATTTCCGGACTTTTATGTAGTTTGACTTCGGGCTATATCAAAACACATTGCCGTGTTAAAGAAGATACGGTTATGGGGGTCATTTTTTCAGGCATGTTTGCTTTGGGTGTCGTGATGTTTTCGCACATTAATACGGACCAACATTTAAGCCACATACTTTTCGGTAATGTCCTCGGTATAGCACAAGCTGAGCTAATCCAAATAATTATTATTGCAACCTTAGCTTCTATTATTCTTCTTATAAAAAAGCAAGATCTTATCTTATATTGTTTTGATCCTGCACAGGCCAGAGTTATTGGTTTACCAGTAAAATTAATTCACTATGGTCTGCTATCAATTTTAGCATTAACCATTGTTATTTCTTTACAAGTTGCCGGTGTAATTTTAGTTATTGCAATGCTAATTACCCCCGGCATTACCGGGTTCATTTTGACAAAAAATTTCAGGATCATGCTACTGATTGCTCTATCTGTCTCAGTGATTTCGTGCATCATTGGCACCATGTTCAGTTTTTATATTGATGGAGCAACCGGCCCAACGATTGTTGTCATTCAAGCAATCTTTTTTATTTTGGCTCAAAGCAAAATTTGGCTGAACCAGATTTCCCACCATAACAAAAGATCAACATATAGAAAATAATTTATTATTGATAACTAATTTGCTATTTAAGTATTTCATCATCTCTTTAAAAGCCCTTTTTAGAATTAATATAGTAACAGATTATTATTAGCATAATGACCTATAACTTTGATACCTAGCAAAAAATGCAAATATCAGGTTAATTTCATCAAAAAATTCTATAATTTTATAAAATTTAAAACATGGGAGCCACATTATCAGGTAATATATGAGTAACATTTATCGTACTTTAATGCTAATTAAACTAAAAATCAGAAACAAAATGATTAATATTGTAACTATGACATTCTTGCAGGATTATCCATTCATCCTAATTGTTAACACTTTAATATTAGTCAAAAACTCATAGATCACAATATTAGCATAAAAAATTATTGTGCTATTGATTGTTTATTTAATAACAAGATAAAAAAATAGAGTCTCAAAATTGTGATTGTATAGAGCACTTACTAAGTGGCTAGTGCGAAAATATGACAACTACAATTAATCATAATTTTATTTACCATTGTAATTAATAAAGACATAATCGTTTGAATTTATTATAATTGACCGTTTTATTTCTCTAGAATTATATTACGAGAACTAATTTATTATTGTATTAACTTATAGATAGAGGTGTTTTAATGTATGCTGTCATTTTTGGACGTCCCGGATGTCCTTATTGTGTAAGAGCCAAAGAACTTGCAGAAAAATTAACGCACGATCGTAATGATTTCTCATATCGATATGTGGATATTCAGGCTGAAGGTATCACCAAAGAAGATCTTTCCAAAAGTGTAGGAAAACCTGTTGAAACTGTGCCACAAATTTTTATCGATGAAAAACCCATTGGGGGTTATACCGATCTTGAAGCTTATGCGAAAGAACATTTGGGATTATTTAAGACATTAAATTAAATAACAGAATAACACTATAACTCACTTAATGATGTCACGAAAAGGAGCAAACACTCCTTTTTATTCGTGTTATCCAAAGTTAGCAATTAGTTATTGTTCATCCGTTAGTTTTTTCCAGGTAACTTCGTTGCGTAAATAAACCGGCTCCGCATTTTCAGTATATACGATATCGCAACTATGCCATAACGATTCTGCCAGCGGCAACATATCTTTGGCATTTGGCAGTAATACTCCGCTAGATATACTTTTAGGCACTAAATCTGGATACGTCTGGAAGCCACTACCAGCATTAAATAGCGGAGTATCTGTAATATTTTTTATTTTACTAACCACTTCTTTCGGCGGGATCACCTGCTCGTTAGTCTGTATATCCCATTTGCCAATCTTATTGTAAACATATTGCCCACAATAAACTTCATTCATTCTAGCATCAATAGCTACAATAACTTGTTTTGCTCCAGCGACGCGCAGTGCACCTTGGGCAAGGATTTCTAATGTTGATATAGCAATCAAAGGCTTGTCTACACCAAAAGCTAAGCCCTGCGCAACACCTACACCAATCCTGACACCAGTAAAACTACCCGGCCCTCGACTAAAAGCAATGGCATCAAGCTGAGTTAAATGGCAATCTGCTTCAGCTAAAATATAATCAACCATCGGTAAAACTCGCTTGGTATGTTCGCGGGCTGATAACGCAAAATCACTTATTATTGCACCACGATGAAACAGCGCCACAGAACAAGCTTCAGTTGATGTATCAATTGCCAGAATGGTTAATGCCATAAAACCTCATTAAAAATGATCTTATTTTCTTATATTAATTATAACGCTTATTTTTTTATCTTTAAAAATTGCATTACTTGATTGATATCACGAATTCTCAATGGCGAAAGCAAGATAAAAAAATAACACCATAGAGAGGCGTAACGAAACGACCATCACAAATAACGATAACACCGCTATCACTGTAATCGCGAATTAAACAACCACTCCCCCTTTGCTTTAATGCGATAACAGCCTCAGGAATTCACCCCCTTCGTTTAACGCAATCATCCATTCTAGCTTTAATCAAGGGTTCCTCAGGAAAACTAGATGGCAATTTGTTAATAATAACGCGTCTTGCCCTTTTCAATCAATCCTTCAGCAAGCCGGTCCATCATAAAAAATATACGAACAGCGCCCACTATTGAGCTCAGTAACAAATAATAAAATTGCAACTGCTTGTTGACCCATAATTTTTTATTAGAAAAAAACGATATATAACGGTGTACGCACAGTAAGGTTTGTTTTTGAAAATTAGATGAACTTGTCAACAAAAACGATTTAGATAATGCATGACGTATCACTGGAAATGTATTTGTTACAAAAATGCTTGAAAAAACAAGCCAAACATTCCCATTCCATTATTTTTTACCTGTTCATTATGATAGAATTGTTTATGAAGGTAATACCAAAATATTGTTAATACTGATCCGATAGCTGGCACTAAGGAATTTTAAATAACTATAAAAATAACAAAAACAATATTATTGTATATCATCAAGAAAATAAAGGGGTATCTGCTGCAAGAAACAAAGGCATTGAATTAGCCTTTGGTGGGTTTATTTGTTTTTTAGTTAGATAGTGATGACATGTATTAACTTATTTTTTTAGGAGAAATGTTGCAATATTTAATTAACAATAAAATAGCGAAATGTTCTATTTTAATACTATGATAATTAATAAAATTCTCTTTTAAGAGAAAAAACCGTAGGCAATATAGAGTAAATTTCTGGGATACAACAGTGAGTTATATTTCAGACTATGATTATTTAATCCTTATGACCATTTAAATAATGCCGGTTATTCTCCACCAAACAAAACCACTAGAAAACAAGATAACCAAATTAACCACGCTACAAATAAAACCAACTTTCCACCATGTTTTTACCGGAACAAAACCTTCTGAAAACAACAAAGGATTGCGAGCATTGGCGTACTGGGTCAACGAACCAAAATAATTGGTACAAATGACTAATGCAAAAATGGCTGCTATGGTTGGAACACCCAATGTGATAGCGACAGACAAAAAAATAGGAAAAAGCGCAGCAATATGTGCATTTCCGCTAGCAAAGAAATAATGCAGATAGACATACGCCAAGCAAAGCACAATTAAAACCACCATCCAGCTGCTGTCGCCTAAATACCCTTCAATCGCTCCTCCAATAATGCTTCCCAGCCATTTTGTCACACCTAACTTTCCTAACTGACCTATCATCATTAATAAGGCCGCAAACCAAATTAGGGTATCCCACGCGGCTCTCTCACCTCTAACATCCTCCCAAGTCAATACCCCAGAAAGCAATAGGACTGAAAGACCAATAAAAGCCGTTGTCGTACCATCCAGATAGAAAAAACTGCCGCCAATCCACAGCACCAAAAGCAACACAACTGTACAGGCCATAATAATTTCCTTACGGTGCATCGGCCCCATCTTATTCAACTCTTCAGCAGCAATTTTAGGTGCATCAGGAATTTTTTTGAGTTCCGGGTTTGTCAACCAATAAATTAGCAATGGGATAATAATAAATGAAAATAAGCAAGGAATAATAACCGCCAGAGACCATTGCCTCCATCCGATAGCAACACCCAGTTCTGTATTAACTAATTTTGCAGCCAGTAAATTACCGGTAAAAGCCGTTAAAAACATCGCTGAAGTAATGTCATTTACATGACTGATATTAAGCATTAGAAATGTCCCAATACGGCGGCGTGTATTATCTTTGGGATTTGAATTAAAATTCAATGCCAACGCTTCTGCTATCGGATAAATAACACTACCTGCGCGTGCTGTAGTGCTTGGAATAGCGGGTGCCAGCATAATATCTGTTATTGAAAGACCGTATGCCAATCCCAACGTATTTTTGCCCATGATTTTCACCAAATAATAGGCAATACGACGACTAAGCCCTGTTTTAATACAGCCCCGTGAAATCATAAAGGCAACCAAAATCAACCAAATTAGATTGCTGTTTAATTCAGCGAGAGCAATTTTAATGGCTTCGGTTGCATTTACTGCACCCGAAGGATGTAGCACAGCGAACACTGTTATAGAGAGTAAACCAATGGCGCCAATGGGCATAACTTCTGCAACAATACACGCCATGGTTGCAATAAAAATTAGACTGCTTCGCAATCCAAATACATTAATGCCCATCGGCAATGGAAAAAAAAACCAAAAACATGCAGTCACTAATGTAATGATAATTAGGGGTAGCCACTTAACTGGCTGTTGCGTTTTAACATTCATATTTGCATTTACTTATGTAATGTAATTTAAATTCGACTTTTATATCATACTATTTTTCTAGTAGCTGACTGAAAGTTCAGTCGGCCTAGGCAAACCGATAGGTGTTGTCTGATTGAATAAGTCCAATAGCCCAAATTTTAACTAGAAGAGCAATAGCCAGATTAAACCGACTCTATGGTAACACACTGACTTGTTTGGCATAATCAACCACTTCAAACACCCAGCTGATTTACTTGAACCTGAATCACGCCAACCAGCTGATTAAAGGCAATGGCATCGGAATGTGCACGGTTAATAGTAAATAGCGACGCTATATTATCTAACAATAAAAATACCCGATGCGCGAACAGAATGATCTGCTCGCGCAACAACAAAATCATATATATTACCATCTTCTGACTATAGCATTGGTAAAGCATCGTTATCACTATTTTTATGATGTTTGACTAAATTCGCGGCTTCGTCGTCGGCTTTAATACCAAAAATAATGATATCTACTACCGCATTACCACACCAATACGGTTCGCCATGAACACCATCTGCCAATTCACCTACCGTGTAAACCCTTTTAAAAATTTGATTGTTTTTCATAACAACTCCCGTATTCGGTGTAATAGTGATACCATCATAGTATGATGAATCTCTGGAGCGATTTGAATCGCATAATAAGACGCTACGTACAGCACACCTGCATTCCGTACCTCAGTTAAATTCATCTTTTTCTCAATGGCATGATTGTATTTTTTCAATATTACTGCAAATCGAGACTCATTATACTTAATTTTCCAGCTAGCTCAGATAAAATCGAATCTTCCACAACAAGATTATGAGGAAGGTATTATTACACGGATTTATTGGTATCTCTTACTTTGGTATCAAAAACGACATCAGCATATTTTTCTGGCAACTGTAAAATACTGGATGATAGCATGTCCCGCATATCTAATTCATTTACGAAATGATCCCCCTGATTGAAAAATCAAAATAGCACCTCCGCCACAAATCGACTCTGAAATAAGATAGCTGGATTTTTGTTCCACCTTTACTAATGGTAAATATTTACTAAACAAAAGTAGCTTATTAGCAGAAAATGACCGCAACCATGAATATATTTATCATTTATTAATCAACTGAACAAGCAGACGATTGCAAACCTATTGAACTCAACATATTATATTGGGGGGTATCGGTACGTAGCGCAGTTTGGTAGCGCACTGTCATGGGGTGTCAGGGGTCGTGGGTTCAAATCCCGCCGTACCGACCAATAAATTACTTTAATTTCAATTAGTTAATATGAATTTAAGGCTGTATAAAAAGTAGTCTGCTGTAAAACTGCTGTAAAATAAACCCACATAATCACTTAAAACATCACTTTTATTTAACCAACGTAACCACTCCATATATATAAAAACCAGCAAAACCTATATATTTAAAATGGGGTAGGTATAAATAGATGGGAAATTTATTCATAAAAAAAGCCCATCCATTGGGCTAACCGAGAAGTTATCATTTATTTTAGTCAATAATCAATAAAGGGCTATATGTTCTTTGTCACAGTTTAAACGCATCGAAAATACTTCTAACTACAAATTTTATTTTTTCGTCAGCTTTTCTGTATTGCCTTATTATTTTTTCTTCTTCATTAGCTCAAAGAGAACAAGGTTTTATTTCACCTGTCACTATATAAGAAACATCAAACCCAAACTTTGATAGCTTAGACAAAATATATGCACCAGGTAAAGTTATTCCACGTTCGTACTTTCCCCATGTCATCAAAGATAATTTCAAATGCTTAGAAATTTCTTCCTGAGTTATTTTAATCCTTTTTCGTTCTTCTCTTAACCTTGAAGAAAATAATAATAAATATTTCTTTGTATAAGATGGTATGTTTATTAGATAAATGTAACGATAAACTACTACAGCAAATATTTCAATAACTTAGATTTTTACATTTGCAGGCATACCAATAAGGAGAACAAAATGAAGTGTCCTCATTGTAATGAAAACTCAGATGTACTTTTAAAAAAACAGCTATCACCACTTTTGCAAAATATCTATTACAGCTGTAGCAACAAAAACTGTTTACATCAATTTCTGGCGATATTAAGTATAGCTGCAACAACAAGGCCAAGTAACCATCCCAATCCACTAGTAACCCTACCATTTGAAAAGCCATTTTAACGCTTTTAATTGCGGAGAAAAACCATACCATATTTGTTGTTAATATCTGCCTTCATTTTTTGGGGCAACCATTATGTTTTCAGCAAATTGTTAGTGAGTTCAGTTAATCCTTACTTCTTAAGCTTTGTGAGGTCTGTATTGATTTATGGGGTATTGTATATGTTGTACCATAAGAGTATTAAACAACAATGGCATTTCCTCACTGAGCGTTACAAGATAAATATCGTATTCGCATTACTGGTACACCTTTGCTTTCCACTTACCTTGTATATTGGCTTGCAATACACCAGCTCTTTAAATGCATCCATTTATTTGTCAACGACGCCTATCCTGGTTTTATTAATTAACTATTTCCTATTTAAGGAGAATATCTCTTATCGCAATGTATTAGGTGTCATTGTCAGCACCATCGGCATACTTTATCTTATTGTTCAGGATAAGGTAACGCAATTACTTTCATTAAAAGAGTGGAGCCGTGGAGAGGTATGGACAATGGCCTCCGCTTTAAGCTGGGCATTTTACTGTGCACTGCTTAAATTTAAAGATGAACGCGTTTCAAATACCGCATTTATCTGTTTCACTTCACTTATCAGTTTACCCCTATTATTTATTTTGTGGCTAAATTACATGGACACAACTTACGACTATGTTTTAGTTACCTCATCATTCTCATGGTACTCGTTTGTTTATCTACTCTATCTTGTTATCTTACCCTCGTGGCTGGCTTATGTGTTTTGGGGAAAAGGCGTCCAACTACTAGGTGCAACACGAAGTGAAATATTTAGCCATTTCATCCCGTTATCTTGTGTTTTCATGCGTATTTTTTGTTAGATGAAAAAATCTATCTGTACCAGATTATTGCATCAATAATGATTATTTTCGGTATGGTATGTTGTTATGAAAAAGGAAGAAATGATGACAGCTCCACATGTTATCAAAAAATTAAGTGAAAAAAATAACTGGTTTATAGTTTTATAATAATGACTAAAGCCCCTTAAAAATGGGGCTTATTTTATTTAGAGCATTTTCATTATTCAAGGAGTTGAACACCCTTACGAATAAAATCAGAGGGGACATAACTGTCAAGTCCTGTCTGTTTGCAGTACTCAACAAGCTGAATGATGGAATGAACACCCGCTTTATCATAAATAAACGATAATCTGTTTTCCACCGTTCTCGGTGAAATACCTAATCGCTTGGCAATTTCCTTAGCCGTTAATCGCTGCTGTGCCCAGAAAATAATTTCTAATTCTCTTGGAGTAAACAAATCATTAGGCGCGTCGAATTGTATTGTCTTTCTATTCATCCTTTGCATATAAAATAATAATGTTGGAGAGTCAATTATCCTTCCATTACAAACAGTACCAATTATTTTTTTTCTTTCATCGTAAAACGGTGTTTTACTCGCCATATAAGGTACTGGATCTGCTAAATTTCCTTTTCCGTAATAATGGATTGTAATTGATGATATTGTTTTATTTTCGTCAATAACTCTTTTGTCATAAGCAACAAACTCAGGCCAAAGCTCTTGACATGGCTTTGTAGGGATTTCTTTATCTAATCTGCCTTCTATATCAAAGTTTTTTGGAAGATTTAAAACATTCAAGAATGAATCATTCATATAAATATGTCGTGACTGATTATCCCTTATTACCCAACAATCCGAACTATTTTCCATAAAAGATATAAGCGACTGAGGTGTTGATGCATATGATTTAATTTCTTCACTACTGTTCATGATATTAACCCTCCACTAAATGTCAGTAAATCAACATTACTGTATTCCTTTACAATAACAAAGGAAAGGAAAATGAGCCAAATACCTCAAGATGTCTATACTATTGGACATGAGTTTGAATTGCTATATCAACATTTTTTATCAATTATTAAGGAGATTTTATGCTAATTAAAATACTTAAGGTATGCACATTAGTTTTAGCCCTTGAATTCGCTTTCTTTTTATTGTTGATTCCTACTATTTATTTTAGATAATCCGCTAAGATTTTGATTAATAAAAGATTAGTTATTAATAAAATAAAATGGTAAATCAGGGCTTATATCCATATTTTAGCAAAGATATCAAAATATCATTTATGTTGGGTATTCTTAAAAGATAAGTATGTATCAACATCAAAAAGTGAAAAGCTGTCAATCTCATGAATAGGGATAATATATCTGAATTGAGATAAGGATAATGGTTTGGAGCTAAAGTTAATATCCTTACTATCATAGATATCCATATAATTACATTCTATATTAAGAGATAAATTATATTTATCCCTATAACCACTCAAGTAAGGTATTATAGAAACTACTGATTCTGAATAATTATCAAGATCCAAAAATCTAGCACTTTCAATGATACCAATATAAACCTTTCTGGATTTTAGTGAAACTTGAACTAATAAATTTTTATCTAAAGATTCCAATAAAATATGATTTATTGGGTTTTTATTACAAAGCTCTCTAATTTCTTTAATTTTATAATCTTGATTTTTGCTATTTTTTTTGGCTACAGATGCTTGCGCCACGCTAAATAAAATAGTAAATAACGCCGACAACAATGAGAAGAAACTAATCTGTTCAAATCTATATTTATTTAAATCACTAGCATAAGAAAAAGGCGCATAACAAGAAAAAAAATAGGATGGAATATTAACAATATACATTGATAGATATAGTATTATTTCTAGAGAAAAGCCAGAATAACGCCAAGTATTAGAAATTCACATCCTTTTAATGCGACTTGAAAATAAGCTTCCCAACCATTAGATTTTCTTAGCTCAACTAGATTTTCTTAGCTCAACTTTTGACGGATAATGGCTATTAATATACTTATAGCCGCATACCAAAATAAACGCAATGACTACAGGCCACATTAAATTACTCTTTGTCTTTTAGCTTTTTAATATTTTTTTCAAATTCATTTATTACTTCCTTGTTTTTCGTATTCAATACAATGTTACCATCTGCAGTAATAATAAATTTCCTATCCTGATCGGTTTCCTTGTTAATTAATTTATTCTTTATGCCAATTTTAGATAAACAATCTATTATATTGTCAATAGATAGATTGTTTATCCACTTGCTAGAAGATAAATACGCTTTGCTGAATAAATTTAACATGCCATTATCTCCATTTGAAATTAGATACATTTATAAAAAACAACTAAATGTTACTAAGTAAGTATATGTGTATTTTGCTTAATAAGTAAAGAGGCATCATGCTTTCTATACACGTCATTATGAAATTAGCGTTCTATCTAAGATGGCACAAGCCTCTTCCCCAACCATGATTTATCTGGTATTTTGTGACAACAGTAAAAAATTCAATAAACATCAATGAACAAAAAATTCACTCCTACGCCCCATGATGCGGTGTTTAAACAATTTTTAGGTGACAAGGATGTTGCCAGGGATTTCTTTGCTATCTGGCTACCTGATGAGATTAAAGCGCTATGTCATCTGGATTCAATTAAACTGGAATCCGGCGCCTTTGTCGACAGTGAAATGAAAAACTACCAGAGTGATATTCTCTACTCAGTTAACACCACACAAGGTAATGGCTACCTTTATTGTTTAGTTGAGCACCAATCCAAACCCGATAAACTGATTGCCTGGCGGCTTATGCGTTACAGTATGGCCATCATGCAACAACATCTAGAGCAGGGACACAAAACCCCGCCATTAGTGTTCCCCCTGTTATTTTATTGTGGCAAGCAAAGTCCCCATCCCTACAGCACCAACTGGCTCGATTGTTTTGAAGACAGCAAGCTGGCGGAACAGATTTATACCCAGCCCTTTCGACTGGCCGATGTGACCACGTTAGCCGATGGCGAGATTATGCAGCACCGCCGTATTGCGCTATTGGAGCTAATACAAAAACATATCAGACAGCGGGATATGTCAGAATTACTGGATAAGATTGTCAAATTGCTATCTTATGAGTATTATAGTGATAATCAAGTGATAACCATGATGAACTATCTTATTCAGGAAGGGAATGCCAAAAGTCCCATGCAGTTTATCACCGATATCGCCAAACAGTCAGAGAAACACGAGGAGGCACTGATGACTATTGCACAACAAATTGAACAAATGGGTGTTGAAAAAGGCATGCAACAAGGAATACTGAAAGGTAAACTTGAAGGACTTCAGGAAGGACTACTAAAGGGCAAACTGGAAGGAAAGCTGGAAGGGATTCAGGAAGGTGAGAAACAAGCCTCAATGAAAATAGCTCGTCAAATGCTTGAAGATGGTATGGACAGGCAAGCAGTAATGAAGTTCACTGGCCTGACTGAAAAAGATTTAAGCCAGTTGTTTGTGAATTAAGGGCCAGTGGCCCTTTATGTTCTTATTGTTAAAAAAATAAACTAAAGTTAAAAGTCATAAAATAGTTCCCCCCTAAAATAGCAGATGATCGTAAAATGCTATTTTAATCAAAAAACACCTTACACCTTTGACAATTCTTTCAAGGCTTTATTATATTTAGAAAAACCATGGCGAAAAGCATTCATAACTTGATCTTCGTGTGTACAATCAATACCCAAAGCTGGCTTAGCTTTTGCAACAATACTTTTATCTCTTGGTGGAATATAAAGACGATCTACCTTTCTCTGTGCGTAACCCATATCTCACCTATTCTTGTAGGGGTATTAAAATCAACCTTTGGTAGGTTATAGATTGCAAAGTCTATGATGTAAAGTGCACGAGAAATTATATTCCCTAACCAACCATCTTGTGGTATTTTAACCGCCAACGTTATAAAATAATTAGTTAAAATTCTTAAAAGAATAAATAAAATGAACGACAAATACACCTCCACTGCAAAAAATTTAAAAGCTAATCGAACGTTTTACCATGTATAATCCTGCAACTTATAAGAGAATAGCAATATCCTTTGTGGCGCTATTTATTTTAGTAGCCACATGCAAATTGATGTTAAAGGGAGTAGGGATAAGTTATTCTGAGAGAAATATTTTTTTATTTGTAATCTTAATTATTATCTTAGATTCATCAAAGAAATCATTTTATTATGTTGCATTACCTATATGTATTTTACATGCACTTTATGCTCCCATCGGATTTATGTTTGGACATCCAAGATATTCCTATGTTGCTTCTGTTTTTGCAACAAACGCAGCAGAGATGGAAGAGTTTTTTAATGCGATACCAATCAAAAATTACATTTATTCATTATCGATGATTATTGGTGTTTTCCTTTATAGACATTTAACTAGCAAATTTAATATCCAATTTTATAGAAACAAAACGTTACTTACGGTATCATTATATTCGCAATGTTAAAGCAAGCACCATTTACTTATTTTAATGAGCTTTTTATTGCTTACAGAGAAGTAAAAAATGAGTTTGCCAAACTAAATGGGTTGACTGTCGCGAATACATGGGGAAAATCAACATTAAAAAATTCTGTGTATGATACCTATGTACTGATTATTGGTGAAAGTGCCAGAAAAGATTACCACCACGCATTCGGTTATCCCATCAACAATACTCCATTCATGAGTAATGCAAAAGGTATATTAGTTGATGGGTTAACCTCGGGGGGACCAAACACGATTGCTTCACTAAGACTTATGCTAACAAAAGGCGATAAAAAATGGCAACCAAATTATGGTTTAAATTTTATTGATTTAGCCAAGCAAACTGGCATTGAAACTTTTTGGTTGTCAAATCAAGGATATATAGGAGAGTTTGATACACCTATTTCAGTCATTGCAAAAAGAAGTTCTCACAGTTATTTCACAAAATACGGTAGCTATGATGCAAAAAATACCAGTGATTTCTTATTATTAGATCATATTCAAAGAATAGTTAATCAAAATGGGGAAAAGAAGAAATTAATTGTTGTGCATTTGTTAGGTTCTCACCCTGATGCTTGTGAAAGAATTGTTGACTATAAAAAAATAATCCACAATACAAATAAAGCATTTTCGTATATTAATTGCTATATTTCTTCAATAAAAAAAACAGATGAATTTATTAGACAAACTTACAATATTCTAAACAAGAAATATAAAGACAAAAATTCGACATTTTCATTAATATATTTTTCAGATCACGGTATGGTTCATCAAAAAGTAAATGATATTATTTATCTAAATAATAGCTCAGTCAGTAAGCTCCATTATGATATTCCATTATTTAAAATTTCATCAGATTCAAAAGAAAAAAAATTTTGTAAATCATTTAAATCGGGATTAAATTTTACTAATGGTATTGGTAATTGGCTTGGGATAGTTAATTCGAATTTAGATGGTAAATACGATCTATTTGATTGTATTAGTGATGCAAATGATTATAGATTATTTAAAAAAATCAATGCAATTTCATCTCCTGTTGATCATGCTATAAATATTTCTAAAACTAATTAAAATTGGTTTCCAGTGTTAGAATAAATAGTAACTAAATCTCCTCATCATTATGATCATTTACTTCATTATGTATTGATGAATGCAAAAATAATCTCTTTCTTATTTCAAAATAATACATAATATTAGCAACCGATCGTAAACCACGTAAAACCTCTTAACGCCTGAGCATCTGCTCCATAAACAGCAAGGTTAACAGTAAGATGAATTTTACTATAATTAACGACTAATATACCGCCATCATTACGATCAGTTCCAACTTGGTTAGGTGCTACTATTCTAGACGCCTGAGCATTTAGACATGCATTTGTATAATGAATAGGAAAATCTACAGTTACATCTTCTTCTGTGGGAAGTTTATTATAATCGACTCTTCCCCACTGCATTATCAATCCGCCTAGTAGTTTTGGATATCCGTTGGTTTCTTTTTTTACTATCAAACTATTCGATTGTTGTAACATCATTGCCTTTGTTTTGTAGCTTAGCAGTGAAGTTTGTGTCTCCTGTTACTGTTCCTCCCGTCAAAGACAAACAATTACCATTTATGACATTAAAAAATGTTTTTGTTTTATCTAACAAAACAAGAAATGGTATTCCAGCAATAATATCATTTCTCACTAATGGGCTATTATTCTCTTTATAAACAGGCAAAGTACCAATGACCATACCGCCTAATATTAATTGCATTGTTACTTGGCCAGAGTTATTATGTATAGCAGTTACCATTATAGACGTTTTTAAATCCCAGCTGTCAGTTGTATAAGTCGATGGCAGATTAACAACAAGATTATTAGCCGTTCCCAGTGCGGTTGCACTAAGCATAATCGCCTCCCTGGAGTTGTTCAATTTGTACGAAGCTATTTTCTGAACCTCGAGTGGCAAAATTGGCAACCACGTCGCCTAACCTCCATCCTCTGCTTACCGCTCCTTCTTGTCCTCGAATAACAGTAAAGTATCGCCGCTTACTGCGGTGAGATGACAAATTTCAGATACGGAGCCTTGTAAGTTCGTTAGCGTCACCTTGGCAAAAATTTTATGACTGGTATCTTCATTGCTCATATTAGTGGTTAATAATTTTGAAAATAAATTTCCTGACCCCACATCAATTGGGATTTCTGTTTGCAATGAGGTGATATCTGATGTTAATTTTGCTGTTACATTTTATTACCAAATCCTAAAATCATTTGTTATTTTCCTATGGGCTGCGTCATTGTTAATTTGTGAACGATGAAGGTATATTGAAAAGGTAGGTTAATCAGTCTGGTTTCCATGCAGAGTTTGAAAAACTCAAACCAATCATTATGAATACCTTCAGAATCACGATAGGCATTTTCATGAATAGCTATGGTAAAAACACCTTTGTTAACTTTTATACTGTAATAAGTTAAATCATAGCCGTTTGCTATGTCCTTACTCTCTCTTGATGAAAACGGATCACCGCTGAGTGCTTTAAAAAATCGTGCTATTCTTCTTTTAAGCCATGGGATAGAAAATTGAAAACCATCATCTTTGAAAAAATTCACAATAAAATTCTTTTAAAGAAATCATCTGACATATATTGAGTTGTTGTGATTGCCTTATTTTTAAACTCATTATAAGCGACTTCATTATATTCTATTGTGTTATAAATTATAAATACCTTCATCTTTAAATTCAGCTTGTTCATTCTCATTAAAGAAGTCATCTGGGTATTGAAGACTAATTATTAAATGCCTGTTAACTCCATAAATCCCCATGGCTATCCAATCAAGCAATGGCCCTTTTATTACCTCACATGGCCAGAACCCTAAATTGAGTTTATTGAACGTGGTTAAATATTCCTGCGCTAACTTATTATAGGCATCAAAAAATGCCACAATACTTTTATCGTCGTTATATTGGATGAAGGGATAGGCAGGTAAGATGTTATTAACTAATTCATTCATCTCAGTCATCCTGTTTTTTTAACAAAAATATTATTTGATGATGTTATGAAATAGCTATAAGCACTGCCGTAAACCAACTCTGTTCCCTCAAGCGGCGGTTTTATATAACCATTAATAGAAATAATTACTGTAATATTTGCAATGTCTTTAGGTGAAATAATTTCTCTAACAGATTGAATAAATACATCTTTTAAATTTAATAAATTAATGGGGTCGCCAATTAATATCGTATTAATGTAATCAACAATAGGCATGGTAACTAAAGAAGAAACAGCGTCTTCTGCCACATCAACACCACTTATAACACTCCATGTTAAATTAACTCGTACATCTTGAGATGATGGGATGAGACAAGGAATGATATAAGTGTTAGCTGCATCAATAATATTGACATTAACTGCTTCTGGAGGACTTTCTCCTGCTCCCAAAGGTATTTCATTGGTTAAGGTGGAAATATCAGGTATAGATCGATAAATTGCCCCAGCTACTTGATAAATATCACCGCCACCCACGATAATGGTCTATGTTTGTGGTGCAATCATTTTATAGGATATGAGATTGTCTTTAACACCGACCACTTTTTTTAATACTGACTGCAAAAATTCCGGTGTTCCCACTGAAGTAACCATTCCAGCTGAAATCACTTGCGCTCGATATGCATTCCAATCAGGAGAATTTTGTGCAGGCACTCCGTCTACTGAATTTGTGCATGTCAATGTGATTTCTTCGGGTATTGAGCTTTGTATTTTAGTTACTGTGCCGGCGGTCACAGCCCAGGTCCCCGAATTAACAGCAATACAATAAACGACTTCTGTTTGACCGGATGCCGGGATGATAATTGGCGTTTGTACATCGTAAGATTGGTTACCGTCGGATACCCTAAATCCCTTTGCTATGGGGTGTCAGGGGTCGTGGGTTCCAATCCCGCCGTACCGACTAATAAATTAATTTAATTTCAATTAGTTAACATGAATTTAAGGCTGTATAAAAAGTAGTCTTCTGTAAAATAAACCGACGTAATTATTTAAAATAGTACTTTTCTTTAACCAACATAACCACTCTCTATATATATAAAAACATTAAAACTTATATATTTAAAATGGGGTAGGTATAAAAGTTGGCATAAGTCATTTATAGGTTTTAATTGAGGATAAAACGTTCACAATTTGGTTTAATTAGCTTTAAAAAGTTTGTAATACTGAAATTTAGGCATAAAAAAAGCCCATCCATTGGGCTAACTGAGAAATTATAATTTCATTTTATATTAAATAACAAATAAAGGGTTATATGTCCTTTATAATTTTAGAGATAAATGGTTATTTAAAGAGATAAATAACCATTTATCTCTAACGACCAAAGTCTCTCAACAAAGGGCTTACTTGATATAGAAAATTTTCACCTATTCAATGAGTTGAACACCCTTACGGATAAAGTCAGAGGGTACATAACTGTCAAGGCCGGTATGTTTGCAGTATTCAACAAGCTGAATGATGGAATGAATACTCGCTTTTTCATAAATCAACGATAATCTGTTTTCTACCGTCCTCGGTGAAAGATTTAACCGCTTTGCAATTTCCTTAGCCGTTAATCGCTGCTGTGCCCAGAAAATAATTTCCAATTCTCTTGGAGTAAACAAGCCATTAGGGGCATCGAATTGTATCATCTTTCTATTCAACCTGTTCATGTAAAATAATAGTGTTGGAAAATCAATTATTCTTGCATGACCAACAATACCTATTATTTTATTTTGATAATCGTAAAGCGGTGTTATATCACCTAAAAATGACTTTAAATTATCAACATTTCCTTCTCCATAATAATGAATTGCGATTGACGAAATTTTTCTATTTTCATCAATAACTTTTTTATCATGTTCTACAAATTCTTCGCAAAGCTCCTCACACGGAGCGGGAACTTCTTTGTCTAATCGGCCTTCTATATTAAAGTTTTTTGGAATATTTGCATCACGCAGTGTTACACCATTGGCATAAATATATCGTGATTCTATGTCTTTTATCCACCACGAGTCTGTACTATTTTCCATAAAAGATATTAGGGATTGAGGTGACGGATACATACGATTTAGTTACATTTTCGCTACTGTTCATGATATTAACTCTCCACTAAATGTCAGTAAATCAACCTTACTGTATTACTTTACAATGACAAAGAAAATGAAAAATAGCCAAATACCGCAAGATGTCTATACTATTGGACATGAGTTCGAATTGTTATATCAACATTTTTTATCCATTATTAGAGAAATTTTATGTTAATCAAAATAATTAAAGTCTGTGCTTTGATTTTAACCCTTGAATTCACTTTCTTTTTATTGTTGATTACTACTATTTATTTCAGAGAGTTATAACGATTCAAAGGAAATGATATTATTCTCTTTCAAAAATTATGCTTTCTATACGCGTTATGATGAAATTAAGGCAATGGCTATCTCTATTGTCTCGTAGAACATGTGCGACGTGAAAGTTACACCACAGAAGTCCCTTAAATTAGGGTAAGGTTGATCCGAAACTTTAATTGCCACTTTCTCGGTGCAAGAGGAGTAATTTTCTTGTGCTAAGCGAGAATGAAAGCCTAAATAATAGGATGGGTAATTACTATCGTATTGGTGCTTCAAAAAGGACATTCAGTGCATTAGACCAATGGATATGGAGCCGCCAACGTAGATATCTGTATCGACGTCATCCCAATAAACACTAGTGGTGGTGAAGAAAACACTATTTAGGCAAGATACCAAGTAGAGAAGATTATTTAGTATTTATGGATAAATCAAGCGGTGGATTTCTCTGAAAGCATGCATGGACAAAAATACAGCGTCATTGGCTAGCTCCAAAAAATGCTTCTCCCAACAATCCTGAATTGCGGGACTATTGGCGTAATAGACAGGCACGTAAGCAGCCTTTTATTTACGATATAAAAGTTACTCTCTATAAGCGACAGAAAGGTTATTGTCCTTTCTGTGATCAAGAGCTGGACAATGGTGAACAATTACATGTTCATCATGTTTAGCCCAAAGCTCAAGGGGGTGACAGCAAGCTGGCTAACTTAAGAGTGTTACATGCTAATTACCACAGACAATTACATAGCAAAAAAGCGGCGGCCAAAAGGCACAATATCTGGATATTCCTTTTGGAGCTGGGAATACACGGACAAAGTAAGCTATCGGCGAAGTAGACAGAGCCTACTTCCATTGTGTTTTCTGAGCGGAACATGGTAAGCCCGTATCTCCGCCTTTTAGGCAGGCAAACCGTAAGGGATTGCTGTTGATGGTGCGGGTAAAGGAAGGTGAAAAAAGCGAAGGCCGTTCTGTAATAGAGCGAATAGGGTTTGAGCAGATTTAGCTGAGAGAGGATTAAAGCTCTCAATAAACGCGGAGCATTCATGTCGAAGAAGGTTTTGATTTTTTGGGATTCAATATTCGTCGGTATAGCAATAAATTATTAACGAAGCCTTCAAGGGAGAGCATCAAATCCTTGTTGGATAAAATACGGAGGATCATTAAATCACACCCGACAGCCAAACTACTTAATTTAATACGATTACTTAATCCGGTCATTATCGGATGGAGTAATTATTACCGGCATACGGTTGCCAAAGTGGTATTTAAGAATGTTTAGCAGGCTATTTGGACCTCGCTGTGGCGCTGGGCAAAAAGACGACATCCCAAGAAACGTGTGCAATAGATTTCTGATGAAATAAAAAGGATAAATACTTTAAACAGGTAGGCCATCGCCATGGGGTATTTGCTGCATGTGATAAAAATGCCGCCGCCGGATTGATAACACTGGTCAATGCCAGCGATACAAAGATCCGTCGGCATATCAGAATTCAGCAGAAAGCTAATCCATTTGACCCAGAATGGGATGAGTATTTTACAAAACGTCACTTCCACAAATTTAGGTACTGACCGGCTGACGTAATGGAGGCGTTGAGAGGCTTGAGCGCAGTGCAGTGAACGTTGCATGCTGCGTTCTTAGGGGGCGGGAGCGCAGCAATACGCTCTTGCTACCCGACAGAACAAAAAGCTGGCGGAACATATTTATACTCAGCCCTTTCGACTTGTCGATGTGACCACGTTAGCCGACGGTGAGATTATGCAGCATCGTCGCATTGCAATGTTAGAGCTGCTGCAAAAGCATATTCGCCATCGTGACATGTCTGAATTGGTGAATAAGATTGTCAAACTCTTATCTTACGGGTATCATGCCGATGAGCAAGTCATAATGATAATGAATTACCTGATACAAGAGGGAAATGCCAAAAACCCAATGCAATTCATTATGGACATAGCCAAACAATCACAGAAACACGAGGAGGCACTAATAACTATTGCACAATCTCTTAGACAAGAAGGACTTAAAAAAGGCATGCAACAAGGTCGCCAGGAAGGACTACTAAAAGACAAACTGGAAGGCGAAAAACAAGCCTCTATGAAAATAACTCGTCAGATGCTTGAAGATGGCACGGACAGACAAGCAGTAATGAAATTTACCAACCTGACTGAAAAAGATTTAAGCCAATTGTTTAATAGCAAAAAACAAGCTCAGAAAAAAGACATTAACACTAAATCACACTAATCAGGTAGCGTATATCTTCCTGGTTATGCTTTAATTTAAATCCGCTTACCTTTTATAGTGATTGTAAATAGCACCAAATCACAATATTTATACATTTCCAAACTAACCATCTTGTGATATTTTAACCACCAAGGTTATAAAGAAATTAACTTGGCTAAAAAATTGTTGGTTATGATTATTATCTTAATAAGGCAATAAAATGCATAACAAAATTTCTATCATCATTCCGGCTTATAATACAGCTGATGTCATATCCAGAACACTAAAATCAGTAGAAAACCAAACGTATAAAAATTATGAAGTTATTATTATTAATGACGGTTCAACAGATAGCACTAAAGAATTTTTAGATAACTATAAAAATAACAAAAACAATGTGGTTATACATCATCAAGAAAATAAAGGTGTGTCTGCTGCAAGAAACAAAGGCATTCAACTGGCTACCGGTGACTTTGTGTGCTTTTTAGATAGTGATGACACGTACGAGCCAACTTTTTTAGAGGAAATGTTACAACATTTAATTAAAAATAAAAGTGAAGTAGTTTATTGTAGTTTCAATTATATTGATAGAAAAGGACGTATTGATATACGAAAAAATAAAATAAATGAATCAAATTTACAAACATACTTAGGAGGAAGTATGTTTTGTTTTAGCTGCATGTTGATTAATAAAAACAGTCTATTAAATAAAAAAATAAAATTCAATGTTCATAGATCAGTTGGCGAAGATATTTTGTTCACTGTTCAAGTACTGACACAATTAAAAACATCGTCATTAGATCGATGTCTATTCAATTACATTTATCGAAAAAATAGTGTTATGCGTAATCCTTACAAAACTAAAGAACGTTTAATAAATGATATTATGTCTTTTACAGATATTTATAATTATTTAAAAAATAATTATAACAGAGAAGATAGAGATCGAGTTATTTTCCTTGCATTGGTTTGCAAAGATGAAAGAATATTAGCTTATATAAGTCACCTTTTAGGTGATTTCAATTTTAAAAAAATTAGTCTAGAAAGACAAAAAGTTGCTTTATCTTTGCTCTGCCGTCCCGAAGCAAACCTATCAAGGCAAAGAAAAAGAACTTTATTTTTTATAAAAGATAACAACATATTTAATTTTATTCTAGGCGCTATTTATTATCGATACAATCGATACATAAGACGTATAAAGATATAATTAAATTTTACATCATGCACCAAGATAAATAGCTGACGTCATAGCTATATTAATAACTCTGTTTTCATCAGTTGTAGGCACAACTCTAGATGCATCAAAAGTAACTGCTAACATTGCTACATCTGATCCTTCTTTGGCTACCAACCCCACCTATCTGATCTAAATGCTCCAGTAAATGATTCCTCTGCTGATACACCTCCTAATTTTCCAACAATATGAGCAAAAGGCACTCTCAGCTACTATGCTAAACACGAAGTGAAATATTTAGCCATTTCATCCCGTTATCTTGTGTTTTCATGAGTGTTTTTTTGTTAGATGAAAAAATCTATCTGTACTAGATTATTGCATCAATAATGATTATTTTCGGTATGGTATGTTGTTATGAAAAAGGAAGAAACTATGACAGCTCCACATGTTATCAAAAAATTAAGTGAAAAAAATAACTGGTTTATAGTTTTAAAGAATGACCATGACATTGCTTTAATGTTCAATGCACTAATAAACTGTAAACATCTAATAAATAAAGAAGAATCAAATATTGTTGGTGTATATAAATGCGGCGTAGATATCCACCCCTTGTTTTACAAGGATTTGAAATATATATCAGAATCAAGCGAAGACATAACAGAATGGTTCTTTAAAGAGGTTAATAACTTTTAATAGGAGAATTATATGTTAATCAAAACAATTAAAGTCTGTGCTTTGATTTTAGCCCTTGAATTCGCTTTCTTTTTGTTGTTGATTCCTAATATTTATTTCAGAGAGTTACTAACAATTTAAAGAGAACAATTGTTATCTTTCAAAATCATGCTTTCTATACGCGTTATGATGAAATCGATGCGCTATCTAAGATGGCACAAGCCCCTTCCCCAACTATGATTTATCTGGTATTTTGTGACAACAGTAAAAAATCCAATAAACATCAATGAACCAAAAATTCACTCCTACTCCCCATGATGCGGTGTTTAAACAATTCCTAGGTGATAAGGATATCGCTAAAGATTTCTTTGCTATCTGGCTGCCTGATGAGATTAAAACGCGATGTCATCTGGATTCAATTAAACTGGAATCCGGCTCCTTTGTCGACAGTGAAATGAAAAACTATCAGAGTGATATTCTCTACTCAGTTAACACCACACAAGGCAATGGCTACCTTTATTGTTTAGTTGAGCACCAATCCAAACCCGATAAACTCATTGCCTGGCGCCTTATGCGTTACAGTATGGCTATCATGCAACAACACCTTGAGCAGGGACATAAAACCCTGCCATTAGTGTTCCCCCTGTTATTTTATTGTGGCAAGCAAAGTCCCCATCCCTATAGCACAAATTGGCTGGATTGCTTTGAAGACAAAACTCTAGCCGAACATATTTATACCCAGCCCTTTCGACTTGTCGATGTGACCACGTTAGCCGATGGCGAGATTATGCAGCACCGCCGTATTGCGCTATTGGAGCTAATACAAAAACATATCGACAGCGGGATATGTCAGAATTACTGGATAAGATTGTCAAATTGCTATCTTATGAGTATTATAGTGATAATCAGGTGATAACCATGATGAACTATCTTATTCAGGAAGGGAATGCCAAAAGTCCCATGCAGTTTATCACCAACATTGCCAAACAATCACAGAAACACGAGGAGGCGCTAATGACTATTGCACAATCTCTTAGACAAGAAGGTCGTCAGGAAGGACTACTAAAAGGAAAACTGGAAGGGATTCAGGAAGGTGAGAAACAGGCCTCAATGAAAATAGCTCGTCAAATGCTTGAAGATGGCATGGACAGGCAAGCAGTAATGAAGTTCACTGGCCTGACTGAAAAAGATTTAAGCCAGTTGTTTGTGAATTAAGGGCCACTGGCCCTTTATGTTCTTATTATCAAACAAATAAACTAAAGTTAAAAGTCATAAAATAGTTCCCCTACCCTAAAATAGCAGATGATCGTAAAATGCTATTTTAATCAAGAAATACCTTACATCTTTGACAATTCTTTCAAAGCTCTATTATATTTAGAAAAACCATGGCGAAAAGCATTCATAACTTGATCTTCGTGTGTACAATCAATACCCAAAGCTGGCTTGGCTTTTACAACAATACTTTTATCTCTTGGTGGAATTATAAAGACGATCTACCTTTCTCTGTGCGTAACCCATATCTCACCTCTTCTTGTAGGGGTATTAAAATCAACCTTTGGTAGGTTATAGATTGCAAAGTCTATGATGTAAAGTACGCTATAAATTCTATTCCCCAACCAACCATATTGTGGTATTTTAACCGCCAATGTTATTAATTACGTTTGCTTATGCTAATAAAGAAATTATATGAATATCAATAAATTCGTCTCACATGAAGAAAAGTTGTTAATCAACAAACTAACAAATCTTAAACACATCGCGTTATGTTTTGACAGAAATTATGCAATTGGTGCCGGAGTTCTTATAACATCTATCATTGCTAACAACACTAATCTTGACTTTCACTTTCACCTCTTTTCTCTATCAATCGATGACGATGATAAGCAGCGGTTTAAAAAAATAAAAGGTAAAGTAGAAATTACATTGTATCATGTCAATAGTGCTTTTAATGATATAGAATATGCCAGCAGAGGTGGAAATTACCCGAACTCAGCAAACATTAAACTTATTGCACCCACTTTAGTTAAAGATAAAACAGATCGCTTACTTTATCTTGATTGCGATATGTTGTGCACTGGTAAAATTGAAAAATTATTTGAAATGGATATATCAAATTATGTTGCTGCTTGTGTATGTGATATGGATAATTCAATACACTTTAAAAGAATGAGATTAAAATATAATAACTATTTTAATGCAGGAATGTTTTATATCAATACAAAAAAATGGTGTGAAGCAGGAGTTACTGATCAAACATTAGCTTTCATAGGTAAAATAAACTGTAATTTGCCAGATCAAGACGCATTAAATATTGTTTTACACGGAAAAGTTTTAATCATTGATGATATATTTAACTATCAATGTGAAGTTATTACAAAAGACAACATAAAGTATTTTAGTAAACCAATGCCATTAAACAAAGTTAATATTTTTCATTTTATTTCTAATCAGAAACCATGGTTTAAGCTCTATATGACCGATTTATACAAGCAATATTTTACAATATCCCCATGGTCAAATAAAAAAATAAAACTTTCTCCAAACCCATCTGCTATTAGAATTTTTAGTAAGCACTTAATGAAGGAAAAACATTATATTTCTTCAATAGTATATTTTTTTATATATCTTTTGAATAAATTACACAAAAAAATAAGAATGTAAAATATACCGTAATGGGATTTTTGATTAGCTTTTAGGTAATGAAATGCATAACAAAATTTCTATCATCATTCCGGCTTATAATACAGCTGATGTCATATCCAGAACACTACAATCAGTAGAAAACCAAACGTATAAAAATTATGAAGTTGTTATTGTTAATGACGGTTCAACTGATAGCACTAAAGAATTTTTAGATAACTATAAAAATAACAAAAACAATGTGGTTATATATCACCAAGAAAACAAAGGCGTATCTGCGGCAAGAAACAAAGGTATGGAACTGGCCTCTGGTGAATTTATTTGCTTTTTAGATAGTGATGACACTTACGAACCTACATTTTTAGAAAAAATGATAAAACGTCAGCAAGAAACAATGGCTAATGTGGTTTATTGTGGTTACAATCACATATATAAAGATGAATCTATTCGGAAATATCCAATCAAATTTGCAGAAGGTAATATTTTGGCATTTTTTCTAAATGATAATTATTATTTCTCTTTTTCATGTGCTTTAATAAAAAAACAATTACTAATTAAAAATAAGATTAGTTTTGATACATCAAAATATCTTGCTGAAGATATTTTATTCATTATGAAAATTCTTGTTATTTCAAAAATATTTTTTGTCAAAGAATATTTATTTAATTATTACTACAGGCCAGATTCGATGACTAATAAAAAGTGGAATGAAAAAGATTATTTTCATGATATTAATTGTTTTGAATATATTTACAACTATATAAATAATCATTATAAAAATAATGACTTGGATGAATGTATTAAATCAATTATTAAACATAAAAATTATAGAAAAATGAGATATTTAACCTATTGCTTAATGAATTTTAAATATAAAAGCATTAAAAATTATATTAATAATAAAGGACTTTCTGATTTATGTATATTTGAAAATACAATGGACAAATCAATAAAACGTAAATTCTCATTTATTAAAAATAACAATTATCTTTTAATGTTTCTTGGTACAATCTATTATCGTTACATTAGAGTTAACTTCAAAAAATATATTTACTGTATTTTTAGAAAAAAGTACTATTAAATATATTGGCTTTAAACCAGTATGTTCTTCCTAATTCAGAAACAAAAGACAAAAAACGTAAAAATATAAAAAAGATAAAATATATCGCAATTGGATTTATTATATGTTATTTCATTTATAATTAAAGTTATAAAAGGGAAAGTAATCCCTTTTTGTTGTTCATTACCGTCATATCTCAATTCGAACTCCATCCATAAGAGTTTCATCCCTTTGTTTTATACTTAGAACCATTAAGAAACAATATAAGCAATGATATCCCAACATTGGTTTATCAGTTTTATTTATATATTCAACATTATTTTTTTCATTTAGATGACATATTAAAACACTTTTGCCCAACTCCAAATAGTTGTTTTGTTGTAACAACAACGCACAGCACCTTTAGGTCCTTTTGTATTAAACTCCAAAGCATTAATCTCTGCGTTATATTTTGCAGTACAGATTTTTCTATGCCATAACTAAACTGTTTTTTCTGAGTTCATCCCCATATTTGCATCTAACTGGTTCATAATTGTAAGCAATGACCATGAAATTACATTGTTATTAAATTGCAATAATAGACTACAAATATCAAATGAATAAAAAAGACGCACTATGGCTGGTTTATAAATACATTGGGATATTCATTAGAACATAAATACTTGAAGTATATTAATCAATCATGCGAGAACACAACAAAGTAGTTATTTAGAGAAACGAATAACTATTAATTAATATCTAACGACCAAATCCTCTTAACGAGGCTGGTTTGATGTAGAAAATTTTCAATTATTCAATAAGTTGAACACCCTTACGGATAAAGTCAGGGGGTATATAACTGTCAAGTCCTGTCTGTTTGCAGTACTCAACAAGCTGAATGATGGAATGAACACCCACTTTTTCATAAATCAACGATAATCTGTTTTCTACCGTCCTCGGTGAAAGATTTAACCGTTTTGCAATTTCCTTGGCACTTAACCGTTGCTGTGCCCAAAAAATAATTTCCAATTCTCTTGGAGTAAACAAGTCATTAGGCGCATCAAATTGTATTGCCATTTTTTTTAGTCGATTAATGTAATATAATAATTGCGGAGCATCAATAGCTCTCCCATGAGTAAGGATGCCAATGACTTTTTTTCTGCTATCGTAAATAGGCATTCTTTCAGATAAATGAGGAACAAGAATATCGTTCGTATTATTCTTGCCATAGTGGTGAATTGCTATGGTTTTAATGACTTTATCATTTTTGATCGCCTCTTTATCGGTTTTTATAAAATCAGGCCAAAGCTCTTCACATATTTTAGTTGGTACTTCTCGATCTGATTTACCTTCAGGATTAAATTTTTTCGGAAATCTGAAAAATTCAAATGCTGCTTCATTTACAAAAACATAATTCGCTTCATTATCCTTTATAACCCAGTGTTCCTTACTATCGTTTATAAATGACACGAGAGAGAGTGTATGTGGAGATAATAAATACGATTTTAAAGTACTTTCGTTACTGTTCATAACATTACTCCATACTAAGAGTGACAAGGCTAATATATGATATAGATTTACAACGATAGAAAGGTAAATGAAGAAAATATCTCAAGATGCTTATGCTTTTAGCCGATTACCAAAAAACGAAAGAGCCAGTCTATTTAATGTAACTATTGTGCGTATGGGAATCGCCACTTCTTTAGCTCAATTTATGCTAGGCGCAACATTAGGCCATAGAATGACATTTATTGAAGCGATGATAGCAACTTCCCTGGGTAGTTTAGTGTTGATATTTGTTAGTTTTAGCATGGGATATGCTGGCATGAAAGAAGGGTTAACGACCGGTATTTTAGCAAGACTATGTGGATTTGGCAAAATAGGCGCCATGTTAATAAGTGCTGCAATTTCTATAAGCCTTTTAGGCTGGTTTGGTATTAATATCTCTCTTATTTCTCAGGGATTTATAAATACAATCACTCCTAATATTGATCTTTTTTGGATTACTATTATTACTGGATTACTTTTTACTGTACTCGTTGCATTTGGTTTCAGAGCATTAAGTCTTACCGCAAAAATAACTGTTCCTCTATTTCTACTCGTCATATTATTTATTAGTTTAAATGAAGTTCTTTTAAACCAAAATAACAATTTTGATTTTTCACATTCAGATGGTGCATTTCTTTCTATTGGCGAAGGGGCAACAATGGTTGCTGGTTTGTTTATTATTGGTGCTTTAATTACACCAGATATAAGTCGATATTGTGAAAATGGAAAGCATGTTTTTTGGATGATATTTATTTCAATTATTGTTGGCGAATTCTTCATTAATGGTATTGCCATATTAGTTGCACATGCATTAGGTACAGATGATGTTGTAAAAATAATGCTGCATAGTGCTGGTTTTATGGGTATGCTTACTATTATTTTATCGGCAATTAAAGTTAATGATATTAATCTTTATTCTTCGTCAATTAATATGTTGGTTTTTTGGGAAGCCATAACAAATAGAAACTTTAATTATGCAACAATGACTATTATTCTTGGCATATTAGGAACGCTATTATCAGCATTAGGTATTCTAAATCACTTCACTGATTTCCTTTCCATACTTGGTGTATTTTTTCCTCCTATTGCCGGCATTATATTGATTGATTATTACATTTTACGCACAAACCGAGATTTATTAAATGAAACCAGAAAACAGGGATTATTGCCCAATGATTCATCAATTCCATTAATAGGTTGGCCAGCAATTATTGCTTGTGGGCTAGGAACCGCTATTGGTGTGTTACTTAAATGGGGCATTCCATCTCTCAATTCCATTATCGCAGCGGGCTTTTTTTATTGGTTATTAATGAAAATTAAACACTAACTTAACATCAAGTCCGTTCATCTTATACAAATTAAAAAAATAAATCATTTCATTCAATTTTGAAAACAAGGTTAGTTGAGCTCGATAAAAATCACAAAACCGGGGTATTTCCTAAATTAGTTTTTGCCATTAAAGATGGCATCAATCATAAATCGGGTAATTGTAACTATGATATAAAACAACTAATATAAAAATGCGCTTTTAAACGAATATAATCTCGATATCCTGAAGTATGACAAAGCGTTTTAAGTGACACCGTCACTTAAAACGCCAATAGAATACCTTATTTTCTAAATATTTATGAAGAAAATGGCCATAATATCCATGGCGCATAATAATCTTGGTATGGCTAGTGTAAATATTCCTCGTATTGCAATTTAGTCAAAAGACAATGAAAATTATTTTAGGTATATGTTAGACAAACGTTTGATATTAGCTAAAATAGCAGGGCGTCAATTATACCTTCCTTTTTTTAAATTCCCTGATTTAATGATTTAACTACGCCTAATAATAGTAAAATCAGGCAACACTGTTTTTTCCAATTTCCTTATCATCGTTAAGAAAAAAACAAGCTTGAAATGGATATCGACATATTAGAGGAGATGAAACAAAAGATACAGAAAGTGGTAAAAATACTTGAAGTTAATAGTACCGATAAACAAGCTATTATGAAGTTTGTTAATCTAAATAAAACAGATTTAAATGAATTAATGAAAAAAAACAGGCACAAAAAAGGTGTCTCTTAAAAAAGATTCAGACACAAAAAATCACCGGTTCAGACTTTTCCTTAGCTTGAATTTGCATTTATAGTAAATCCCGCCAAAACATTTGATCTTGTATAAAACTTATATAACATACATGATCTTATCCTCATTTCTACTTTCTTACTTTTAACATGAATTTCACCATATTATTCGACGAATCACAAAATATATCAGATTGCAAAGAAGGTTATGTAACACTTCTGATGATAGATGAATGGTGGTTGTTTTATAAAGATACAGGACTTAAACAAATTGGTATTTTTGAAACATTAGAAAATGTAATTGAGTATATCAATACCTAAATTTAGTTTTGGATAAATTCATTTATACCAGATTCTTTACCCGCCATAGGTATTATTCAAATGTATATCTATGTTACTTAGCAATATGAATAATTTTCAAAGCATTTAGTCTTTCTAGCCGACGAACATATTCAATTTCTGATCGACTTCTTGCATATGTAGCAATCGCTTTATGTGAATCAGTAATTACTACACCGTGTCCAGGAAAATGTTTTCCGGTAACTTTCATGCCGCTGATGAAATCCGTTTATCATCATACTTGCCATATCGCCAATTGCTGGGTAAACATGAGCAAGATCAAGTACCGGCGCGAAACTACTATCAATATCTAATGACGTAAGTTCTGTTGCAATTAACCAACCGGCCATTCTAAGCAGTTTTCTATGTTCCCAATTCATCTAATAACATAGCAAAAGGCTGTGCAGCTGGAATAGCTATAAAACCTTCATGATCAACGGCAAGAAGCAACCTCTTGGGACTGCTTGCTCTTATATCTTTGATAAATGCTGTTAATTGTGAAATATTTCTAAAATTACGAGCAAACAAAATCACACCACCAATTAATGGATATTGTAATATTTCACGATCTTCCATTGTCAATTCAAGCCCTGCTATATCAAATATTATCGGTCGCTTCATTGCGATAAATAAGTAGTTGATGATTCGATTTGCGCCAAAAAATTTCGCCGGTTTTTGTTGATAATAACTCCATGGTTACTTTTAACGAAACATCCGGTTGGTTTTGTAATTCATCAATGGAACTGAATAACACTAAATCCGTACCCAAATACCGTCCCAAGGCAATCATTTTGCTCCGCAGTATTAATGTATCATCAAATGACAAACCCAGAGCTTGTTTTCCAGCGTTAATAGAAGATTTATCAATAATGGTATATTGACTTTGTTTATTCAGTTCATTGAAGATAGCCTTATTAATTTTATCACTGGGTATATGTTGTCCAGTATTATTATTAACATCACTTATAAGCAATGTGTTCACGTTTGCTGGCTGCGGGGTTTTTAACATATCAGCGACAAGCGGTGAAAATACATCATTCCAATCAATATCAGTTAATGATTTTTTAATTGAATCTCGTGAATTATCGGCATTACCGCGATCAGAATTAAATATTTGACAGCCACTTAACAAAATAACAAACAAACCTATTAGGATTAGATGAAATTTTTTAATCATCATTGACTCCGTTTTATTATATATAAATTAATTATTTACCATTTTACCCATCGTTTTTCCACCAAGTAAATGCATATGAAGATGAAATACTTCTTGGCCTCCATCTTTGTTACAATTTATAATAAGCCGATAACCGGATTCATCTATCTTTTCTCTTTTAGCGAGTTTAGCGGCCACGGTGATCATATGCCCAAGCATTGCCTCATCTTCCTCTTTGACATCATTAACCGTTGGAATCACTTTGTTTGGAATAATTAAAATATGTACAGGCGCTCTTGGTGCAATATCATAAAATGCCGTCACGCTATCATCTTGGTAAAGAATATTGGCTGGAATTTCTTGGCGAATAATTTTACTGAAAATCGTTTCTTCTATCATAAAATGGATACTCTATTAAGTTAATGTTTGTTTAAATAATTGACAAAAATTTTCGGTTGTTTTTGCAGCTAATTGCTCGATAGAAACACTTTTTAGACTAGCTAAATAATCTGCAATATCCCTTACATAAGCCGGTTGATTCATCTTACCCCGGTATGGCACCGGCGCTAAATAAGGTGAATCTGTCTCAATTAATAAACGGGATAACGGAATATATCTAACAACATCGCGCAAATTTTCTGCATTACGAAAAGTAATAATACCTGAAATTGAAATATAAAACCCAAGATCAAGCAATTTTTTAGCCATATCTAAATCTTCAGTAAAACAATGCAATACACCAGATTCTACTTTTTCATTTTTTAAAATAGCCAGCGTATCTGTTTTCGCATTTCTTGTGTGTACAATAATCGGTTTATGGAATTTTTTCCCTAACCAAATATGCTGATTAAATCGCTCTTGTTGTAACAACACATTGTCTTTTTTATAATAATAATCAAGTCCTGTTTCACCAAGGCCAATCACCTCTTTCTCGCCAGCTAAGGTTTCAAAGTTAGCAAAATCAAAAGGCTCATCATTCAAATTTAACGGGTGTACTCCACAAGACAGCATAATATTACTATGTGCTGCAACCTTGGATTTTAGATTCAGGTAGCCTGACAAGGTTGTTGCCACTGATAAACAATATTTAACATCACGTTTTTTTGCTTCCTCAAGCACTGAGGTTAAATCAGTGCTACCATAATCCAAACTATCTAAATGGCAATGTGAATCAACTAAAATCATCTTTGGCTTTATCCTGTTTATAAAATAAATTAACTAAAAACATCATTATCAGGTTTTTCATGTTGCTTTTGCTGTTCAAACTCCCGAATAGGTTTAATTGTTGCCCAGTTTCGACACGCGGGGCAAAGCCAATAAAGAGAATTCACCGTCAACCCACAGCGGTCACACCGATAGTTAGGCATCGCTTTAATTTGCTCCCCAACCATATTGCGTAGTAACACTAAACTCTCTTTTGCTCGACCTTCTTCAGCTTCCTGGAGATGATAGTCCATTAGCCGATAAAATCCTTTTAAATTAGGCTGGCGAAGTAATTGTCGATAAATATAACATTGTGCTGCATCTAACCCTTTTGTTTTATTTATCATATCAGCAAGCATAAGTGGAGCTATATTGCCAGAATCTACTTCAACACAACGCATCAAAAATTGCTGAAATTCATCTTCACGGTTAACCTTTTCATAACAGGTTCTAAGAAAAGGAATAGCTTCACCAATAAACGCTTTATCCTGTTCAAGAATTCGGGTGAACTCAGTAATAGCTTTCTCATCATCATCCATCGTCATTGCCATTCGCCCTAACATCAAAGACGCTCTAGCACAACCGCTATCTGAAACGTTCGCTTTTTGTAAAAATAGTAATGCTTTTTCATAGTTATCAACAATCATCATCTGCGATGCCAGTTCGCAGTAAAACTGAGCTATCTGTTCGTTATATTCTTTTTTTCCCAGCCGGACAAGCCGTTTTGCAACATTGATAGCCTTTTGCCATTCACTGGTTAATTGATAAATAATAATTAATTGTTGCAACGCGTTCTCAGTAAATTCGTCTTCATCAACAAGTTGTGCAAACATTTTTTCAGCGCGATCATAAAAACCAGCCGCCAAATAATCTCTACCGAGTTGCTGAACTGCCAATAAACGCTGCTCAAATGTTAAAGATGCACTTTCCATTAAAGCTTGATGAATACGAATTGCTCGGTCAACCTCGCCCTGTGATCGAAACAGATTACCTAATGTTAAATGTGCCTCCAATGTGCCTGTATCATCTTTTAACAAACCTAAAAAAAGATCCAGAGCTTTATCTTTTTGATTAGAAAGTAAAAAATTAAGCCCATCTACATATTCACGAGATAAACGATTGGAATTATTTTGATAGCGTTGGCGTGCATTTCTGCTTCCCATATACCAACCATAACCGGCAGCAATCGGTAATAACAAGAACAACAATTCAAACATAATAATGCTATTTTTGTGTTTTTAGAGTTGCTAAACCGATATCATCTGCCATTAACTTTTTTTTACGATTATTAACAAGTTCATTTTCATAAAGCTTTTCAATTTTCCTTAACTTACGTTGAGTAACATTTAACCTAAATCGTATTGCAATATAAAAAACGCCGGCTAAAAGCCAACCAAGTATGAAACCAAACGCAAGCAATAAAGCAAGAAGGGTTGATAATCTAAAGTTATGCTGATTAACTAAGTAATTAAAGGTAACCATTTGATCATTATTCGCACCAAACGTAATCGATATTGCAAAAATTATCAAAACAAAGAGAAACAATGCTATAAATTTCATAATACCTTCCTTCATTAATCATGAATCCAAACATTTTATTATATGCCACCTTTTTGTACAAAAATAAACACCTAATGAGACAAAATAGGCAACAATAATGCCAGCAAAAATATCGACAGGATGATGCATTCCTAGTAACAAACGACTAATCTCAACTAAAAGAGCCCAACCAATAATAATTATGAATAATAAATAATGTCGACGGAAACAAATAAAAATAATTGCTAAAAAAACCCATGTAGCAGCAAATATTGTATGACCTGAAGGAAAAGCATAATCAGTTTCTTTTTGCCAGTGGTTTATTAACCAAACGGGCATTGCCTTATTTCGTTGCAACACAAAATAAATCAACGCTTGCTGCTCTTTTTTATTTATTGAATATAAAATAGTATTTGGGGTGCCAGTTGTTCTTTCTAGCCAAAGCATATAAGGCCTTGGTTGCTCACTATAGTTTTTTACAATTGATTTAATACCTTGTCCAACACAAAGTGTTAATGCTAAGATGGCACAGAGACGGATAAAATAAGATACACTATACACCTTTAATATCAAAAAAAATAATAAAAATAAAACAACAGAAGTAACGATGAACCCTGGTTTACCCGCAGTTTCTGTTATCCAAAACAAATACTTAGAATACCTGTTCAATGAATTAGGCAGCCACTGCCAGTTTAGGTAATGAAAAATACCTGGTGGTACAAAAAAAATAATCAATGTTACCGTCATTTTTTTAATAATTGACACTATTCTTTTTACCTTAAGTACACAGTTACCATTATGTGCACTATTTTAGCATATATAACAAAACCCAATTAGAAGTATTTTTATTTATAAGCCTTGGAGATTTACATGCAATTAAAACGTGTTGCCGATGCAAAATTACCAACACCATGGGGTACTTTTACAATAATCGGATTCGAAGAAGCGGCGACAGGAAAAGATCACGCAGCACTTATTTTTGGTGATATTTCCGAAGATACGCCGATACTGACACGAATCCATTCAGAATGTTTAACTGGCGATACCCTATTTAGTTTACGTTGTGATTGCGGTTTTCAACTGCAAGCAGCCTTAAAAAAAATTGCTGAAACAGGAAAAGGCATACTTATTTATCATCGCCAAGAAGGCCGTAATATTGGCTTATTAAATAAAATTCGAGCATATTCACTACAAGATGAAGGTTTTGACACCGTCGAAGCTAACCATAAATTAGGATTCGCTGCCGACGAACGTGATTTTATGCTTTGTGCCGATATTTTAAACTTACTAGGCATAAAACGTATCAAATTATTGACTCATAATCCTGAAAAAATTCGAGTTATGCAAATGGCAGGAATTGATATCACGGAACGTGTTGACTTAGAAGTGGGAGAAAATTCAAATAATCGCTATTATTTAGCAACTAAAGCAAATAAAATGGGTCATTTATTGCAGAATTTTTTATCTAAGAAAAAACGTAATTAATCCGTTCTGATTGAAAATGATTAGAAGCAATATTGTTAGCTATTGCTTTTAGTCATTTTTCTCATCCCGACAAAATACCCCACCCTTAACAATTTAACCTGATCATTATTTCCTATTGATATATTTCAGCATTTCTTCTTCAGAAATAACTTTTATACCAAGTGTCTGTGCTTTTGTTAATTTAGAGCCAGCATTGCGACCGGCAATAACGACATCAATTCCTTTCAAAACGCGGTTATTCACTTTAGCGCCTAACCTTTTTAACATAGCTTTCGCTTCTTCACGAGATAATGACTCCAAAGTTCCTGTCAAAACAACGGTTTTATCTTTAAAATAGGGATTATATGTGGCTGGCAAGCATTTATTGGGTGCTGGCCAATGAATACCGATTTCTGGAGAAAGAAGCCGCTTAATAATATGTTGATTATATTCTGTATTAAAAAAATCATAAATATTGTGCGCAACCACTTCACCAACATCAGTGACCTCCTGTAACTGCTCAACTGTTGCCTGCATAATCTTATCTAGTGTCCCCATTTCATTAACTAAATTGTCAGCCAACACCTCACCAACATTAGAGATACCCAATGCATAAATAAAACGGTTTAATGTTGTTGATTTTGATTTATCAATAGCATGTAGAATATTACTCGCTAACCTATCACCAACGTTATCCAGTGTACAAAATTCATTCTTCGTTAGATGATAAATATCCACCGGCGTTTGAATATATTTTCTTTCAACAAGCTGATCAATGATTCTATCTCCAAATCCATCAATATTGAGTGCCTTACGAGATACAAAATGCTTAATCGCTTCTTTACGCTGCGCAGAGCATATTAGACCACCGCTGCATCTGGCAACAGAAACACCTTCATTCCGAATAATTACGGATCCACATACCGGACATTCATCAGGAAAGATAATATCCTTCGCATCCGCAGGTCTTTTATCCATAACGACAGAAACAATTTGAGGAATGACATCGCCGGCACGGCGAATAATGACAAAATCCCCTTCTTTAATACCAAGACGTTTAATCTCATCGCTATTATGTAATGTTGCATTACTCACAATTACCCCAGCAACTTGTACCGGTGCCAATCTTGCAACCGGTGTAACCGCACCGGTACGACCAACCTGAAAATCCACATGCTTTAATTGTGTCATTTGTTCTTGAGCGGGGAATTTAAAAGCAACCGCCCATTTTGGTGATCGTAAGGCTTGACCGAGTTTTTCTTGTAAATCAATACGGTTAATTTTAACTACAATGCCATCAATATCGAAATCAAATAACATTCGTTCTTTTTCAATAGCAGCATAGTAATCAAAAACGGACTCTACTGTTTTAGATAATCTCATTTTATCACTAATAGGAATCCCCCACTTTTTAAGTAGCATTAATCTGTCATAGTGGGTATTAGGCAATTTACCCTGCGAAAAAATACCCACGCCATGGCAAAGAAAAGTAAGTGGCCTACCTGCAGTAACTCGTGGGTCAAGCTGACGAAGAGACCCTGCAGCCGCATTACGTGGGTTAGCAAACATTCTTTCTCCGCGTTTTTCCGAACGCCGATTTAATTGATCAAACCCTTTGTGGGTCATATAAACTTCACCACGAAGTTCTAATCGTGCAGGAAAACCATTTCCCCGCAGGCGAAGGGGGATAACTTTTATAGTACGAACATTTGATGTAACATCTTCACCCGTGGTTCCATCACCACGGGTGGCAGATTGAACCAGTTCACCAAATTCATACATTAAACTGACAGCCACTCCATCGATCTTTAATTCACAGCAATAATCGATCTCTTCATCGGGTTTTAGTTTTAAACGTTCCCTCATCCGTTTATCAAAAGCTAAAAAACTTTTTTTATCAAATACATTATCAAGCGACAACATCGGTTGATAATGATTAACTATGCCCAAAACCCTTAACGGTTTTGCGCCAACCCGTTGCGTTGGCGAGTTTTTGGTAATGAGATGAGGATATTTTTCTTCTAACTTAATTAATTGTTGCATCAATTTATCATATTCAGCATCAGGAACTTCCGGGGCATCTAGCACATAATAAAGGTATTCATGGTGTCTTAATTGATTGCGCAAATCCATCATTGTTTTCGCGATGGTAGTGTCATTATTTGTCAATTTAATACTTTGCCTTGTTTCATATAAAAAAGGAATTACGTGATAAATGATTTATTAACATCAGCATACTAAGATTACTTACTGGTTAAATTCTTTATACGCTCTTTATAATCATCAATTTTTTGTGGAGTGATCATGTGGTATTCATCATCAAGAACAATTCCTTTTATGTCATCAGCAATTCGTTGGGCTGACTGCAACATCATTTTAAAATTTTGTTGATCGTCCCCAAAAGAAGGCACCATCATAAAAAGTGATACACCCGGTGTGACCATATTGGACATAGTATCGGGATTAAGATAACCTGGTTTAATCATATTTGCTAAACTGTAAAGAATTGCGCCATTACCTGCCGGGTCAACATGGCGATGAAAAATTTCCATATCGCCATGTTGAAAACCCGCAGATAAAATACTTTTTAATAAAGTATTCCCATTTAGACTATTGCCATTTATCCCAGTAACATGCATAACTAAAACATCAGTTGGAATCGATTGTTTTGCTATTTTTTTCATCTCAATCATCCCATCAGAATCAATAAGATGTCCTTCATCATTTAGATTATCGGTTACCGAGCCAGCATCGGCTTCATGTTCATTCATTGATCTTTCATATGATTGTATACAGACCTCTTCCGTACTCACTTCGCGGTATGATATAGCATCAAGAAAAAGATCATGCTGAAGAGGCAACCCATTCTCTATTTCATCTCTCTCTGAAATTAATTCAGATTTGTTTGCCATAGTGTCATCAGAAATAATCAGTGCATCGTTAGGCAATACTTTATTTGTTGATACGACACCTGCATTACTCGTACAGCTAACTTCATCACTATCTGCTTGCCAGAATGTTTTTTGTGCATTTGTTAATTTTTGTTTGTTTAGATGTTTAGAAAAAATAGTTGATTGCTCTTTTCTATTAATCCAAAAGCCATGTATCAATAACGCAACAACTGCTAACGTCGCTACTACTATAAGGATTAAACGCAAATTGTCCATAATTTAAGTCTCAGATCTATTGGTTCAATGTATGAATGTTTATTGATTAATAATAGTTCAAAGATTATTTATCAATGTTATACATATATTACTTCATTTTATCTGCAAATCTCAAATATCAATGTATTAAATAATTGGCATAACACATACATTTATTAAAAACAATCAATAAATGTATAAAATGCTTCAGATAACTTATTATTAGATAATAGCTAATTCATAATAAATTGAAATGAAATATTATAATATATTATCTCAGATAAATACTTGTTTCGATTATATTAGCTAAGCCATGACAAAATTTAGATTTTTTCATGGCTTTATTTAACATTACCAAATTGATATAAAACAAAAAATAGTATTTGTATAAAATAATTAAAAAACCTGAAATTATTGATATAAAGTGTTACTTTTAGTTATTTGTGCTACCAGTAAACAGACTTTATTACATAATTTATCCTTTTTTGCTAAAATTGACTAATATTAATAATAGTTTTTTGCTGTGACCAATAGGATAATTAGCATCAATATATATGTAATCTAGATATTTATTACCAAGGTATATTAACTTATGAAAATATCAAAAATTTTATCTGCCGTCTCCATGGTATTTGTATTGTTCAATGGAACTATTCTGCTAATTGGATGTGATAATAAATTCAATTCTGGTCAAAAACAAATTCCAACAATAGATGTACAAGTATTTAAAGTTAACCCGGTTAATTATTCAATAAAAAAAGTATTACCGGGAAGAGTCATTGCATCGCGAATCGCTGAAATCCGCCCTCAGGTAAGCGGTATTGTACTAAAAAGAGAATTTACCGAAAGTAGTGATGTTAAAACAGGCCAGTCACTTTATCAAATTGATCCAGCCGTTTATCAGGCAGCGTACGATATTGCTATTGCCAATTTAGAAAGTGTCAAAGCCAAAGCAAATATTGCACAGCTAACATTAAAGCGTTACAGCGGTTTGTTAACAAGCAAATCGATAAGTCAACAACAATACGACGAAGCCGTGGCTAATGTAAAGCAAGCAAATGCTCAAGTAATGGTTTCCAAAGCTGATGTCAATAAAGCAAAAATTAACTTAGATTACAGTAAAGTTTATTCACCTATCGATGGTTATATAGGCAAATCGAATGTCACAGAAGGTACACTGGTTTCCATTGGCCAGACGCTGCCATTAGCTGTTGTTCAGCAATTTGATCCTATCTATGTTGATATGACAGAAGCCGTCATAAAATATGAACAGAATCAACAAAATTATGGCGTTTTTTTTCAACAATCGGCTAAAATTCCTGTGGAAATTTTTTTTAGTGATGGAACAAAATTTGATCAAACAGGTTATGTTAAATTTTCTGATAAAAGCGTTGATGAAACAACAGGCACAGTCACACTGCGCGCTGAATTCGCTAACCCTCTGATTATCAGCAACAATGGGTCACAGCAAAAGCGATTACTGCCTGGTATGTTTGTTAAGCCAATTATTACACTCGGAACAATTAAAAATGCTGTTTTGGTCCCCCAAAGCGGGATCACTAGTGATGCACAAGGCCAATATACGGCTAAAGTGATAAATGCCAACGGTCTAATTGAACAGCGCCAACATATTGAAGTCTATGGAGGTATTCAAAATTATTGGATTGTAAAAAGTGGGATCAGTATAGGAGATCAGATTGTTGTCGGCGGATTGATGCATTTAAGCACGATACCTCCTGGCACACCAGTAAAGGGAAAAATTGTTAAAACCATGTCATTAAGCCAAGACAAAGTTAATATTATGGTTGCGCAAAATACAACTAAATAAGGAGTTCATGAATAATGGCTAAGTTTTTTATTAATCGCCCAATTTTTGCATGGGTTATTGCCATCATAATAATGCTTAGTGGCTTATTAGCAATAAAATTGCTGCCCATTGAGCAATATCCTAATATCGCGCCACCAGCAATTACTGTGACAGCAACCTACCCAGGAGCCGATGCGTTAACCATTGAAAATACTGTAACCCAATTAATTGAACAAAATTTAACGGGTATCGATAATCTTATTTATATGAAATCAACCAGCAGTTCTGCCGGTGTTGTGCAAACAACCTTAACGTTCTCACCTGGTACCAACGCTGACATAGCACAAGTACAAGTACTAAACAAAGTTGAAGGAATTAAATCACGTTTACCAGAAAGTGTTCAAAGGAATGGGGTTTCGGTTGCTAAAAATAACAACAATTTCTTGAAAGTAATTGGTTTTTATTCAACAAATCCAACAAAAACACAAGCAGACATTGCCGATTTTGTTTCTTCAACGGTACAAGATCCTATTCGCCGAGTGCAGGGGGTTGGCGATACAATGTTATTTGGCTCAGAATACGCTATGCGTATTTGGCTTGATCCCAATAAACTTACTTATTACAAGCTAGGAGTCAGTGAAATCATCGCAGCAATTCAAGCACAAAACGCACAAATCACAGCAGGTCAACTGGGTTCTAATCCAACAATGCCGCAACAGGAACTTAATGCTACCGTAACGGCACAGTCGCGTTTAAAAACCCCCGAGGAATTTGAAAACATCTTGCTGCGTGTTAATAAAGATGGTTCTGCAGTGCATCTATCTGACATTGCTCGTGTAGAGCTGGGTGCAGAAAGCTATAATTTTATTGCGCGTTTTAATGGCTATACTTCGACAGGGCTTGCTATTTATCTTGGCTCAGGAGCCAATCAACTTGAAACCTCAAATGCAGTTGATGCGAAAATTAAAGAGCTTTCTTCCGTTTTTCCTGACGATATCCATGTGGTGTTTCCCTATGATACGACCCCTTTTGTTAAACTTTCTATTTCACATGTTGTCAACACATTAATTGAAGCGATCATCCTGGTCGTTATCGTCATGTACATTTTCTTACAAAGTATACGGGCAACAATTATTCCAACGATCACTGTGCCTGTTGTACTTCTTGGCACATTTACCGTACTTTATCTCTGCGGATTTACCATTAATACCTTATCCATGTTCGCTTTAGTGCTCGCTATTGGCCTGCTTGTTGATGATGCTATTGTTGTGATAGAAAATGTTGAACGCATTATGGATGAAGAAGGATTATCGCCACATGATGCAACAGTGAAATCGATGGAACAAATTACCTCTGCATTAATCGGTATTGCTGTTGTTTTATCTGCTGTATTTATTCCAATGGCATTTTATGGCGGAGCTGCAGGAGGAATTTATCGGCAATTTTCTATTACTATTGTCTCTGCTATGGGGCTCTCAGTTGTTACGGCTATTATCCTGACACCAGCACTTTGTGCAACAATTTTAAAAAAACCTGCTAAGTCTAAATATAAAAAACTCAGTTTGTTAGAAAAATTAGCAACACGGCCACCGTTTAGTTATGTGAACCATGCCCTGGATTGTTTTTTTATTTGGTTCAATAATTTGTTTGACGCTAGCCGTATAATTTACGAAAAAGGAGTTATTAAGGTTATAAAACATCCCCTAATAAGTTTTGGCGTTTACGGACTTACATTTATTGCATTAATTCTTGGTTTTATGAAATTACCAACTGCATTTTTGCCAAATGAAGACCAAGGGGCTGTTATTATCCTTGCTGAATTACCATCCGGTTCAACATTAGGACAAACTCAGGAGATATTAGACAAAATAACAAATTATTTCAAAACTACAGAACCTGCTGCTGAGAGTATATTTACTGTTGCAGGTTTTAGTATGTCTGGACGTGGTCAGAATATGGCACTTGGCTTTGTCAAGTTAAAAGATTGGAGTGAAAGAAAGGCAAAAGGTATGCACGTTGATGATGTTGTCAATCGAGCAAATCAATATCTATTTACATTACCCGAGGCTCGTATATTTGCGGTTAATATTCCGCCAGTACCTGCACTTGGTATGGCAAACGGATTCTCTTTTATGCTTAAAGACAGTACCAACAAAGGCCATGTCGCATTGATGCAGAGCTTTAACCAGCTCATGAGTATGGCAATGCAATCACCCTATTTGATGCAAGTGCGTCCATCAAGCATGTTGGATGTACCACAATATAAAATTAATGTGGATTTTCAAACGGTTCAAGCACTTGGTCTTTCACTCAGTGATGTTAACTCAACATTTTCAACGGTATTCGGTTCGGCTTATATTGATGATTTTATTTATCAAAATCGCGTAAGAAGGGTCTATATGCAGGCCGATGCACCTTACCGCATGCTACCTGATGATTTCAGTATCTGGCACATTAAAAATAATCATGGCAAGATGGTGCCTTATGATGCTTTTGCTGCAACCACAAAAAGCTATGGTTCTCCCTCTTTAGTCCGTTATGATGGCGTTTCGGCAATGGGGATAAGTGGCGCCGGTGCACCGGGACTGAGTTCTGGCCAAGCCATCGCTGAAATGGAGAGAATTGCCAAAAATCTTCCAAAAGGTTTTACGTTTGATTGGACGGACATCTCTTACCAAGAAAGACAAACCGGCTCTCAAACAACAACACTTTATCTCATTTCATTAATTGTTGTATTTTTGTCATTAGCCGCACTTTATGAAAGTTGGAGCATACCTATTTCTGTTGTCTGTATTATTCCTGTCGGTATCGTCGGTACGGTCTATGCTACTCTGTTCCGCGGACTTAATAATGACGTTTATTTCATCGTTGGCTTATTAACAACGATGGGATTAACTGCTAAAAATGCAATTTTGATCATCGAATTTGCTAAAGGTACTCTTGAAATAGAAGGTAAATCCTTAATAAGGGCAACCCTTGAAGCGTGTCAAATTCGTTTTCGTCCTATATTAATGACATCCTTTGCCTTTATTCTCGGGGTGTTACCATTAGCATTGAGCGTTGGCGCTGGCTCGGCAAGTCAAAATGCGGTTGGTACCGGTGTCATTGGCGGAATGATCGCTGCAACCACACTCGCCATTTATTACGTTCCTTTATTCTTTATTTTTATTACTACAGTGTTTACACAACATAAACATAAATCAGTTATCAACGGTTTATCTAAAATATTTAAGAAAATTTGTTATAAAGAAGATAAACGACATCATAAAAAATAATGAAACTATAATAAAAGCCCGCGCTTGCTGGCTTTTATCATTTAGTTGTCTAATGACTTCTGTTTAGCATCATTGATTTGTGCTTTTAGCATTGCCAAACAATTTTGCCCTTTTTTCATTCGCAGTTCGGCAGTTTGCGGTTGTCCTCGGCTATTCCATTCTAAATCTTCTTGCGGTAATTCGAGTAAAAAACGGCTAGGATCGGGAAAAATAGTGCCTCCATATTGCCGTCTCTCTCTGCTTAACGAAAAAACTAAACTGTTCATTGCCCGAGTAATACCGACGTAAGCTAAACGCCGTTCTTCTTCTATATTGTCATCATCAATGCTGGTTTGATGGGGTAAAAGCCCTTCTTCCATACCAATAATATAAACATAAGGGAATTCCAATCCTTTTGATGCATGAAGGGTCATTAATTGCACCGCATCTTTTTCCTCTTCTGATTCATTTCGAGATAGCATATCTCGTAAAGTAAATCGTGCAACCGCTCTATCAAGCGTTAATGGTTCATCCAAATCATCACCAATTAAAAGCTGTTTTAACCAATCACAAAACTGCAAAACATTCCGAACACGTATTTCTGCAGCAGCCGGAGATACCGATGTTTCATACAACCAATCTTTGTAAGCGATATGTTGTAATAGTTCATCAATAACCGTAAGTGGATCAATATCCACCCGTTTAGTCAGCGCCTGCAGCCATCCGGTAAATCCAATAAGTGCCGATAATTGTTTATCAGAAACAAGCTGGGTTAACCCAATATCAAAACTTGCAAGAAATAAGCTACTATTTCGTGACATAGCCCATTCCCCCAATTTTTGAATAGTAACCGAGCCAATTCCCCGCCTTGGTGTATTGATAATACGAATAAACGCATTATCATCATCAGGATTTATTAATAACCGCAGATAAGCCATGATATCTTTTATTTCCGTTCGCGAAAAAAAAGATACACCTCCCGATAAACGATAAGGAATGCGTTTTTGTATGAGCACTTTTTCAAATAAACGGGACTGATGATTACCTCGATATAAAATAGCATAATCTCGATATTTAGCACCCCGACTAAACCTATGTCCGATTAAGTCTTCAATTATTTTTTCCGCTTCATCATCGCCATCTTTGGCTGAAATAACTCGAATTTTTTCACCCGCCCCTAATTCTGAAAAAAGCTTTTTTTCAAAAAAATGAGGATTATTCTTAATCAACATATTTGCTAATTTTAGAATTCTGCCTGAAGAACGATAATTCTGTTCAAGTTTTATCACGGTGAGTTCTGAAAAATCGGTTTTCAATAACATCAAATTTTGTGGCCTCGCCCCCCGCCAGGAATAAATGGATTGATTATCATCACCAACCACGGTAAAACAAGCCCGTTTTCCAACTAATAATTTTATCAGTTCATACTGACTTGTATTCGTATCTTGGTATTCATCTACCAGTAAATAACGAATTCGCTGCTGCCAGCGCTCACAAATATCCTCATGCTGTTTCAAAAGTAAAGTCGGCAATAAGATCAAATCATCAAAATCCAAAATACTGCAAGACTTGAGTTGTTTATGATAAAGATCGTAACAATGTGCAAACAATAGCTCTTTTTCACCAATGGCTTGTTCCATTGCTTGCTTTGGCAAAATAAGTGCATTTTTCCAATTAGAAATACAAGATTGCAATTGCTTAAGCTGATCCTTATCGCCATTAATCCAATGCTCTGTCAATTCATCAAGAAGTGACATTTGATCTTGAGTATCAAATAATGAGAAATTAGTCTTGATACCAAGATGTTTACGTTCTTTTTTTATAATATCAAGACCAAGTGTATGGAAAGTTGAAATATGAAGCCCACGCATTTCGTTTTTACTAATAACATTTACAATACGCTCTTTCATTTCGCGGGCCGCTTTATTGGTAAATGTAACGGTAACAATCTGACGAGGTAAAAGTCCAACCTCTCGGATTAAATAAGCTATTTTATTGATAATCACACGAGTTTTTCCTGATCCAGCACCGGCCAAAACCAAGCAAGGACCCGTGATATGTGAAATAGCATGTAATTGATTTGAATTTAAACGCATGGTAATGAATCTATAGAGAATAATAAGAATAGTAGTGTAATTGTAATATAGTATAGTTCTCTCGGCCAAGCAAATGCCTATTATTTGTAAACAATTATAATAAATTCAATAAAATCAATATATAATTAATACAAAAAACCAATCTTTAATATTGGTTATCACTTGATATCAGTCAATTTTTAATTGAAAAAAAATGATAATTTTGTTATTTTACTCGGATAAATTTAATATAAATTCATGAAAGGTAACACTATGGCAATTAAAGTAGGCATTAATGGATTCGGTCGCATTGGCCGTATCGTTTTTCGAGCAGCACAGGAACGGTCTGACATTGAAGTCGTTGGTATCAATGATTTGTTAGATATTGATTACATGGCATATATGTTAAAATACGATTCGACTCACGGTCGTTTCAATGGAACCGTTAAAGTTAAAAACGGCAAATTAGTTGTTAATGATAAAGAAATTCACGTCACCTCGGAACGTGATCCTACCAATTTAAAATGGGGTGAAATTGGTGTTGATGTTGTTGCAGAATCGACAGGCTTGTTTCTTGACGATGCCTCCACGCGCAAACATATTAAAGCTGGTGCAAAAAAAGTCGTAATAACTGGGCCATCCCAAGATAATACCCCAATGTTTGTCATGGGTGTAAATCACAAAAGTTACGCGGGTCAGGACATTATCTCTAATGCTTCTTGTACGACAAACTGTCTTGCACCATTAGCAAAAGTATTAAATGACACATTTGGTATTGTTGAAGGTTTAATGACAACCGTTCATGCGACAACTGCAACGCAAAAAACTGTAGATGGTCCTTCTGTAAAAGATTGGCGTGGTGGCCGTGGCGCAAGTCAAAATATTATTCCTTCATCAACGGGGGCAGCAAAAGCAGTAGGTAAAGTTATCCCAGAACTCAACGGTAAATTAAATGGCATGGCTTTTCGTGTACCTACACCCGATGTTTCTGTTGTAGATTTGACAGTGCGATTAGAAAAACCAACAACTTACGAAAAAATTTGCAACGTTATGAAAGAGGCGTCTGAAGGTGAATTAAAGGGCATTATTGGTTACACTGACGATGATGTCGTATCAACTGATTTTTTAGGCGAAAAATGCACATCGGTATTTGATGCCAAAGCCGGGATTTTATTAAGCGATAGGTTTGTGAAAGTGGTCTCTTGGTATGACAATGAAGTTGGTTACTCAAATAAAGTTCTGGATTTGATTACTTATATTTCCAAATAATTTCATTAAAAAAAACAGCACGAACTGCTGCTTTTTTATAATTGTTATTGAACAACGTATTGATAATAAATGTTTTTTATTATCAATACGTTGCCTCCTCGTGTTAATTTTTAATAAACAAAGGCTGTATAGTGAATCATCAAGCATATTTTTCTTTAATTATGCTATTGAAAATGTAACTTATAAACCTATATACCTTATATCAATTATTTATTCCTAGTAACACTTAATTATCATATTGAGGTAAATTAATGAGTAAAAAAAAATCGGAAACCAGAGGATTCCAATCAGAAGTTAAACAGCTTTTGCATTTGATGATTCATTCGCTTTACTCCAACAAAGAAATTTTCTTACGGGAGCTGATTTCCAACGCGTCTGACGCGGCGGATAAACTTCAATTTAAGGCATTAGAAAATCCAGATATTTATATGGGTGATGCTGATTTAGACATTCGCATTTCAGCAGATAAAGAAGCGGGGACATTAACCATATCGGATAATGGTATTGGTATGACGCGCGATGAAGTTATTGAAAATTTAGGAACCATTGCTAAATCAGGCACAAAAGCTTTTCTCGAATCCATGGGGAGCAATAACGCAAAAAATAGCCAATTAATTGGGCAATTTGGTGTTGGTTTCTACTCAGCTTTTATTGTTTCTGATAAAGTGACCGTTCTAACGCGTGCCGCAAATGCTAAACCTGAAGAAGCAGTATTATGGGAATCAACAGGTGAAGGCGAATATACCCTATCCGATGCCACCAAAGAACAACGAGGCACAGAGATAACATTGCACTTGCGAGCAGAAGACAAAGAATTTTTGGATGAATGGCATATTCGCTCAGTCATTAATAAATACTCCGATCATATTTCACTGGCAGTTAAATTGCAGACAAAAGAAAATGATGAAGTTAAATGGGAAAAAATAAACAAAGCTCAAGCACTTTGGACACGTAATAAATCGAAAATTACGGATGGAGAATATAAAGAATTTTATAAACACATATCCCATGATATTAACGATCCCCTTATTTGGAGTCATAACAAAGTAGAAGGCAAGCAAGATTACACCAGTCTTTTATATATTCCAGCAAAAGCACCGTGGGATCTTTGGAACCGTGACTATCATCATGGTTTGAAGCTCTATGTACAACGGGTTTTTATTATGGATGATGCACGGCAATTTATGCCAAACTATTTGCGCTTTGTTAAAGGTCTTATTGACTCGAGCGATCTCCCGCTTAATGTTTCTCGTGAAATACTGCAAGATAATAAAATTACACAATCAATCCGCAACGCTTGTACAAAACGAGTGTTGCAAATGCTAGAAAAATTAGCGAAAAATAATAAAGATGAATATCAACAATTTTGGAATGAGTTTGGTTTAGTCCTTAAAGAAGGAACTGGGGAAGATATTGCAAATCGGGAAACAATTATCAAATTACTGCGTTTTGCAACAACCCACAATGACAGTAATACACAAGTTTCCTCTATTGAAGACTACATTTCACGTATGAAAGATGGCCAGGATAAAATTTATTACATTACTGCAGACAGTTACAGTGCAGCCAAAAATAGTCCTCACCTTGAATTATTCCGTAAGAAAGGATTAGAGGTTATACTTTTGTCCGATCGTATTGATGAATGGATGATGAGCAATTTAACTGAATTTAACGGTAAATCATTTTTATCTATTAATAAAGCCGATGAATCATTAGAAAAATTGGCTAATGCAGACGAGACAGAAGATCAAAAACAAGCTGAGAAAAAATTTCAACCATTCATTGAACGCGTTAAAACTGTACTGGGCGATAAAGTCAAGGACGTGAAATTAACTCACCGTCTAACAGATACTCCTGCTGTTATTACCACCGCTGCCAATGAAATGAGTACACAAATGGCAAAATTATTTTCTGCGGCCGGCCAGCCTGTTCCAGAGATTAAATATACATTTGAAATTAATCTCAACCACTCACTCATTAAACAAACGGCAGAAATTAAAGAACAGCAAGCATTTAATAACTGGATCGAATTACTTTTTGATCAGGCTATGCTCGCTGAACGCGGCTCCTTAGATGATCCTCATGCCTTTATTCAGCGAATGAATCAATTATTAATTAGCTAATTTTTAATATTCAATTAATTCAATATTATAAGCACGGCTTACTTTGCTATAAGTTTTTCATTCAGCGGTAAGCCATTTTTGTTAACCTACTATTATTTCCTTCCCATTATTTTATACCCGTTCATTATGCTGGAATTGCTTATGAAGGTAATGACAAAATATATGCCAAGCAATTATTCGGAACAACATATAATTTATACGATAACAAGAAAAAATTACCTTTTATAACCAGAAAAACAAATAAAGAAAAGAAAAAGCAAATTCACAAAGGGAATCAAAGTATATACAAGTTTTTTAATACAAAAAGAGCAAAATTATTCAACATTAATTTTTCAGATAATCATAAAGTGACTAAAATACATTTTTGAATTGATTTACACATGAATAACAAAGTTTCTATCATCATTCCTGCTTACAATACAGACAATGTTATATTAAGAACGCTACAATCAATAGAACACGAAACGTATAAAAGTGAAGAATAATATGAAATATCTACATATACTTAAAAATCTTGCTATTCTTCTTTTAAGCCATGGAATAAAAAAAGGAACAAAATTCACAAAAAAACGACTAGGTCATAAGTCAATGGCAATGACTGACAAATACCTTGATTCCCGTAACAATGAACATGTTGAATTGTGAGTTAATATTGGCCCCATTAATGAAAAACCAGCGCGGTAAATGCCCTTTGCGTTTCTTTTTTCCTGTCACGTCGATGCTAATCTTACATTACCTGCCCCGTTATCAGAATCTTTTTCAGTAATGATATTAATTACTCCCTCCATAGCCTCTAAACCGTATCATGGTGACATTTGTCCACACACGACTTCAATTTTTGATCGATGATGAATAAGGGGGGATAACCAGCCTTGTTCAAATCCGGGACTATCATTTTATTTGGACAAATTTCTTGCGAACAGATATTTTGCCATCAATCATAATTAGAGTATATTTTTCATCCACACCACAGATACTTATATCCGATTAAATCCATTAACTAAATGAAAATAAGCCATAATATTTCAATATTAGACCAACAATCGTCACTCCAGTTCTTTGCCTTTTGATTCTGGAATCAAAAATAAGAAAGCCAAAGCGGATAAAATGTAAATTCCTGACAGCAATCCAAGAATGTAACTTAATGAATATTTTAGAGAAACATAACCAATACTCATAGGAGCAAAACCAGCCACGGCACGACCAATATTAAAAATAATATTTTCCGCTGTTGATCGCGCATCAGTTGGATAATGCTCGGCTAACAATGCACCAAATCCGCCCATCATACCATTTACAAAAAAACCCAAAATTGCACCAAAGACAATAAGAATAGCAATATCACGTTGTTGAAAATAGATCCAAATGGCAACAGCGGCAATAATTAAAAAACTAAGGTAAGCCGGCCGGCGTCCAATTTTGTCACACAGCCAACCGAAAACAACAATACCAATTGCCATTCCAACAGTCGTTGATATTGTCCAAAATGTAGTATCTTTAAATTTTTCACCAAGTTCATTTGCAATCATAGTTGGCATCCAACTCATAATGCCATAGAAACCAAAATTTTGTACACTTGTTGCAATAATTAGTCCTATTGTCGTCATCGCAACACGGCGATTAGAAAAAAGTTTTTGCACCGCAATGTGGTTTTTATTATTTCGTTTACACTTTTGCCATATAGGGGGTTCTTGTAGATTTTTACGAACGTAAGCAACAAAAATCGCAGGCAATACACCAATCCAAAAGACGCCCTGCCATCCCCAATAAGGTGAAACAAATAATACCGCAAAGGTGGCCAAAATAATCCCAACCTGAAAACCCAGAGCAACAACAGATGTTGCACTAGAACGATATTGTTTGGGCCAGGTTTCGACAACCAGTGTCATTCCAATACCAAATTCACCACCCAGTCCCAAACCACTCAAAAATCGAAATACCATAAAAGTTTCATAATTGGATGACAGTGCACAGAGGCCAGTAAAAACAGAAAACACGATAATTGTCCAAGAAAAAACTCGTACTCGGCCATATTTATCCGCTGCAATACCAAAAAAAATGCCACCAAACACAGCACCAATGAGAGTTACAGTTGATAACATTCCCGCTTCAGTCGGTGAAAGATCAAAGTAAGTAATGAGAAGTGGCAGACAAAAAGCAAGCAGCATCATGTCCAAACCATCGAGGGCATAACCGATTGTCGATGTCCATAATGTTTGATATTGATATGATGTAATTTTTGTTGTACCAGCCGTATATCTATCTAATTTAGTATTCATTATTATTCGCCTGACATATATTTTGATTTATTAATACAAGCCGTTACTGCTTCAATTACAGAAGACCTAAAACCGGTATTTTCTAATATTTTTACGGCTTCAATTGTTGTGCCTCCTGGTGAACAAACCATATCTTTTAATTCGCCAGGGTGCTTTCCAGATTCAAGCACCATTTTTGCTGCACCTAAAACCGCTTGCGCGGCAAATCTATAAGCTTGATCTCTTGGCATACCAGAAAGCACAGCAGCATCAGCCATTGCTTCAATAAACATAAAAACATACGCTGGAGATGATCCACTAATGCCGGCTACTGTATGAATTAAATATTCTGGTACAATTTCGCTACGACCAAGGCTATTAAAAATCGCTGATATTTCTGCCAATTCTATTTTGGTTATGTGCTTGTTTCCCGTTATCGACGCCATGCCTTCGTTAATCTGTACTGGGGTATTTGGCATAATTCTCACAATTTTATGGTTATAACCAATAATATTTTCGATTGCCTTAATCGTCACACCCGCAGCAATCGATACAATGACCGTTGATTTTTTAAGCTTTATTTTGATTTTTTCTAAAACAGCCGGGACAACATGGGGCTTCATTGCCAAAAAAAGAATATCTGATCTTTCAGTAAGATCCTCTTCAGAATGAGCAACTTGAAAATCAATTGATTTACTTACTTTATCTAACTTGGATTTCAAAATAATTATCTGTTTCGGCTGAACAATATGACTCGAAATCATGCCATTAATAATAGCAAGCCCCATGTTGCCCAAACCAATAACTCCAATACTGCATTTCATAAAATAACTCCTACTTATTTTTTATGTCTTCATGCCAAGCCGGCAATATAAGCACGATGTCTTAAGAAATTGCGGGGTAATCTACTCATCTTTTTTAAAATTGTTACTATCGACATCTTTTCTCAATAACCATTCCTCTCCAATCCACTCATTTTATAGTTATTCACAACAAACCGGTATAAACAAGCACCAACTTAATGGCATAATTTATCACATGAAAATTCAAAATTGAACAGGCCACTGATATGGTGCTAAGATTGGTAATATTGACAACAATTAACCCCCCGAACGTCAAGAATCAGATCTAACTACTCTATTTAATTTAATCATAAACTATCTAAATTTAATAATTGCAAACATCAAACCATAACACTTTACATTTTATTAATAAACTGTTTACATTGGTTCGATAAATAACTTGAATTTCTTATCAATTTTTACTATATTGATCGTGAAGGCAGCTTGGGCGATTCAGCGATGCACTAATCAATTTTCTGTTTGAAAAAAAAGAGTTCAAAGTTGGCAATTCGCTGGTTAAAACAAAAAGCAATAAGTTATAATAGCCTCATTGTTTTGCAAAGTATGGGTGTTCTATGGACTTCAAATTTACGAGTGGAAACTCATTTAAATCAAAATATGTCATATTTGCAATTATTTTAATAAATTTTGTTTTATGGTCCACCATTTTAATTTTATATTTAAAATCCTTTTCGCTACGTAGTACCTTTAGAAATGCGCGATCCTCGTTTTGGCCTGTTTATTTCATACCTAACAACTCAAATGATATCGAACTGCTAACTAACATTCGTTTACATCAGTTACAGAATGCTCAAAATAAAGAAAATATTCAGTTAGTCACCTCGACATTAGACGCAATCCCAAGTACGATAAAGATGGTAAAACAAACTGCGAATTGGAAAGGTAAATTAGCGTCAACAATTTCAAATACGGAAGAAAATTTGAAAACAATTATTAATATTGTCGATTTTTCTGAGCTACTTGATGAATCGAATTCAATACGGTCATCATTACCACCGTCAACCACCGGTGTTCCTGATGCCCATAAAATTATATTAAATAGTGAAGTTAACCAATGAAAATAGTTATCGAATAAGGAAAAATGACAAAATGATTACCACTTAAATACCTCTAACCTTGATAGTGTACACTGAATGATGAAGCTTATAGATTGCCCCTTTAGCGCCTAATGGCGCTTTTTTTTGTTGTAATATCAATCAAAATCAATAATGTAATTTTCCCCCAAAATAACATCTTTTTCATAAATAATTCGGCATTTCATTGAGGTCAATTTTTTCGGCATGGCGTTCATTACCAGCAATCAATGGGCGCCACTCAGGCAATGGCTTATTATGTAATAACAAATAATCCACACAATTTTTTGGAAGCCAAAATACCTGAGAAACATTTTTTTGTTAACTTAATATGATCTTGCTGATAATTAAAACGATCTGCATAATGTTTACATAAACATGTCTGTCTATCCAAACCCTCACAAGCAACATTAGTGAAATAAATTTCATTAGTCTCACTGTCAATAAGTTTATTTAAACAACATAAACCATAACCGTCATAAAGCTATTCCCATTCTTCTTCCGTCATTTCATATAACGTTTTTTCTAGCCAAAAACCATACCCAGATACATTTGAGTTCATTATTTTTCCATTAAACTATCTGCGATAGTACCAACGCTGATAGCAAAAAAGTACGAGCGATTCCAATTCATAATCGTTTTGAAATTGCTATAAACTAAATATCCTTCCGATTTTTTACTTTCATTAGGCTGAATTAACCATGCTAGAGTATTGGCCGCAGGTTTTGTTTTTAGATCAGCAAATTCAATACCTAATTGTTGCCAAGCAGCTATCGATTTTGACTGATCTCTATTAAGACCAATCAGCGCAGTATTGAAATCATCCGGTAACATGACCTTATTACCCCAATAATTATTTTTATCCCAACCAATCTTTGCCAAATAATTTCCAATCGACGCCAATACATCATTAACGTTATCCCAGATGTCAATTTTACCGTCACCATCACCATCTTTCCCATAGGCAAGCAATGATGAAGGCATAAATTGGCATTGTCCCATTGCTCCTGCCCACGAACCTTTAAATTTTTCTTTGGGGATATCCCCCCGTTCAAGTATTTTTAGTGCTTGTAATAATTCTCCACTAAAAAACACTTCCCGGCGACCTTCAAAAGCAAGTGTCGATAATGCGGATATAACATCTTCTGTTCCCTGATGCATACCATAGCGGCTTTCAATACCCCATAATGCAATAATATATTCAGCAGGCACACCCGTTAAATCGGCAGCCGCATTAGCTTGCTGACGATATTCATTCATCTTCTTTTTCGCAAGCATTAATCGCTGTGGTGAGGCAACAATAGCAAGATACTGCGCTAAATCCAGTTTTTTCTCAGGTTGGTTTTTATCAGCAGTGATCGCCCTTGCAAGATAATACACACCTGCAAACGCTTCATTTATCGTTTTTTGTTTGATACCATTTTCTTTAGCAAAACGTTGCAAATTTTTAATATATTCAGGAAAATTGCTTGCCAATCGGGGTAATTTAAAAGCCGATAATGCATTTTTATCTAACTCAGTTCTCATTGCGGCATTAGCACTAGTCACCTGATTCATCCCATTTCCGCAACTTAATGAACTTAACGAAATGGATAATATCAGTAGTAATTTTTTTATTTTCATATCCATAACTTTCCTTGTTTTTTTATTTATTCTTTAGTAATAATTTTGTAATAAAATTGCTTACCAAAGGCAATGATTGGCAAATACGGATCGCTGCCCCGTTTATTATTGCGGCAATAAATAAAACACCCTAATAATTTATTGTATTGATCATAACATAACGTCAAGTTATCTTAAATATCGATTACTTTTGATCTTTTGAATACTCACTAAATATTGTTTTTTTCTATAATTAAATTATGTACTAAACCAATTACAATCTGCGTAAAAAGCTTATATCATGGAGAATAAAAACGTTTTAACATGTAATAGGGTCACTGCCGATGTTATCATACCAGCTTACTCACCGTGATAAAGTCAACAATTTTCCAACCTGTTGCCCTTGTGTGTTTCTGTACTAAAACCTAAAAAAACAGGTATGTTAAAAATTCCGCGTTTTTTTATTCTTTTACACGCTCAATAGTCATTGATTTCTTCCCAAATTTATCTCATCTATTTGGCGCCGGTTATCATTATTATGACCAAAATTAAAATAAAAATGTATAAGCTAACGATTTGTATCTTTTCTAGGATAAAATCTAATTTATAATTAGAACGAGGCAGGGGAAAATCAACATTATTAACTAATTAGTTACCATAAAACGTCTATTATTTGTTAGTAATTCAAGGAAAGTAGCCAGATTCAATTTTTCATTAGATAATTTATGATTTGCATTATCATAAATAACATAATGGCCACTATTATCAATAATAATTGCCTTATTTTGATAAAGTGCAGCAATATTTTTTTCATTAGCAGCAATGATCCAATCACGTTTTTTAGGTAAATCAAATAAATTTAAACCCTGACTATATTTTGATGGTTCTGTCGTTACCTGAAGCAAACTTTCCATTAATGTACGCATGATATCCGTATGTGTTGTTGGTACTGTCACCTCTTTAGCTAACTTATTTGGCCATGCTATACATAAAGGCACTTGCAAAAGATCGCGATCAAAATCATTGACTGAGCTCACTAAACTAATCCGATTATTTGAAGTTCTAAGTCCTTTATTGGCAGTCATCACTACCACAGTATTTTTTAATAAATTTTTTGCTTCAAGCTGGTTAATAACCTGCTTTATTTGAGTATCAATACTCTTAATGCTTTCATTATACGCTTGCAAAGATAATGTTTTTTTATTAGTAAGTACAGTATTTTTGTCAGCGATTTGATAATTGATAAAGGAAAACCATGGGGTGTTATTCGTAGTCACATTTAAATTGTTAAACCAAATAAGCCAACTAGACGTTATTTCCTGATTTGATCGTTCTTTCGGTGTTGGCATACTAAAATCAGCTAAAAGAGCGTTTTGGTATATTGGTGCTTTAAAGGCATCCGTTGAAAAAAAACTTAAATTATATTGCTGTTTCACAATAGTATCTAAAAGTACCGATACCGTAGAAGAAGCCATGATACTGTTATAATAATTTGCATCAATACCATAAAATAGTGAAAATAAACTTAGGGTAGCTTTATTACTCGCACTATAATGGCGACTAAAACGAATATGATCATTTGCAAATTGATGTAAATAAGGCATTTCATCTATAGATGTAAAAGCCATATTATCTATGGTAATTAAAAGTAAATTATATGGCTCCACTGCTTGCTTATAGTCGATTAAGCCAAGAGGATATTCAATCGCTATTGAGAATGGGCTGTTTTCAAGTGAGTGCGTACCTTGATTTTTTATAGCAATAAAACCATATCTTTCTAAAAAATGACGTGCAGTCATTGGGTAAGATAATGGCAGACTTGAACGCTGCATCGTTATCGGCCTATAAAAATGCGCATCCGCCCAAATATGAACTAAATGAGATGATAAAAAACAAATAACTAATAATCCAACTATAGGTTTGGCATAATGCTGCCTTTTTGCCAGGCTGCGTAGTTTTTTCCAACTCCACAAAGAAAAAAGAATTTCAACTAAAAAAATAATTGGTACAAATACAAATAATCTTTGCCATTCACGAACCAGTGTATTATTTCCAGTAGTGGTTAAAATTTCCCAAATAGTGAAATTCAAGTGCATTCGAAATCGCGAAAATATTTCGATATCAACTAATAGCAGGGTAATAGCTATTGTTGCAATCATTATGCCAATTGTAAGGATAAAGCGCGGCGATCGGATAATAAAACTGAGTGGAAATAGCGTTATCAGGTAAAGAGCAAAACAAAGAAAACTAAATTGACCAATATTACTTATAATGGCATAAAAACGGCCAATGAAAGTCGATGGCCAATCGGCAATAACAAGATACTTACTACCCAATATAATAACAATAAATATATTAAATAGAGTAAACCAATGTCCCCAACTGATATATTGGGACGAGATATAATTTACTCTATGGGGAAAAGTTATTTTTAGTTTCATATAATTTATTTTATATAGCCAGTAAGGATGCATTACGAGTAAAGATTAGTGTAATAATTTACGGTTAATCAAGAAGTAATCACTTTATTAAAAATAACCTGTATTATCTCATCTTATCTACAACAAATGGCCCAATATCAATAAAAATTCTTTTCAAAAAACAAAACATTCGTAATTTGTCTTAGTTTACCGTAATTTAAAGCATCTTTCTGTAAAATTTTAATCGGATATAGCAATAATTATTGTATAATTAATTAATTATTAACTAATTAAAAAAGTAACGATTTTGGCAATTCATCAATTATCTTGGCAACAAACACAGCCCAACACTGAAAATATCGATACTATTTTTGCAAAGGCGCCTGTCGCTGAAAGTTTGGTATCGATACAACCGCGTTTAGCGTCGGCGTTAGCCCTATTTTGTCCGGCCAAACGTCGACATTATGATCATCGCTTTATGCTGGTTAAATCTTCTGAAAGTAACATTATGTTTTCGTTAATTCATCAAGCAGTAAAAACTTATCTTCCTGCTAAGGAAGAACCAACAGAGTATACATACCCTATTAAAGATCATGAAATTACGCAAGACAAAGCACAGGGTTGGCAAGACAATTTTTCCACAAGAGGCAATTGCCTTTATGCAGAATGGTTCGATAGTGAAACATTATTTGGCTGTGTTCGTCGTCCCAATGACAATATAAAATTACAACCTGGATTAGTACATAAAGCCAATGGAAGCATACTTATTCTCAGTTTAAGGGCACTATTAAACAAACCCGATCTATGGGGTCGTTTAGAAAGTATGGTGACAACAGGAGAATTTAATTGGTTTTCAAGTGACGAGACGAACCCATTGCCTTACACCATTCCATCATTGTCGCTTGATTTGCGTATTATACTAGTTGGTGATCGACTAAGCCAATCAGAGCTGCAAAACTTTGATCCTGAATTTTATCGAACGTCCTTATATGCTGAATTTGAAAATGAGTTAAATATAACAAAAGAACACACTCTGGCTGATTTTGCATCGTATATCAAATTTTTACAAAAAATAAAACAACTGCCAGAGCTTTCACCCAATGCTTTTAAGCCATTAGTTAACGCCGCGATACGACATACAGGAGATCAACATTATTTACCATTATCTCCTGATTGGATTTATAGTTTACTCGCTGAAGCCGCCCGATTTGCAACAAATATAATCGACGAAACAAGTATTAATAAAACATTAATCCAAAAAGATTGGCGAGAAAATTATTTAATCCAGCGTTCCCGCGATGAAATTTATTCCAATATGATAACGATTAACACACAAGACCAAATTGTTGGGCAAATTAATGGTTTATCCGTTCTTGAATATCCTGGCTATCCAAGATCCATTGGCGAACCAACCCGAATTAGTTGTCTTGTGCATTTTGGCGATGGTGAATTTATTGATATCGAAAGAAAAAATGAATTGGCTGGCAATATTCATTCTAAAAGTATGATGATAATGCAATCTTTCATTACCGCAGAGTTTGCGCTGTACCATCAGCTCCCTTTTTCCGCTTCCTTAGTATTTGAACAATCTTATAGTGAAGTCGATGGAGACAGCGCCTCACTTGCTGGTCTTTGTGTATTAATGAGTGCGCTGGCCGAACAGCCCATAGATCAACAAATTGCCGTTACTGGATCAGTTGATCAATTTGGTCACGTTCAACCTATTGGTGGTGTGAATGAAAAAGTTGAAAGCTTTTTTGCCATTTGTAAACACCGAGGGCTAACAGGAAAACAAGGAGTCATTATTCCAGCAATCAACCAGCGCAATCTTTGTCTTAATGACGAAATTATCTCAGCAATTCAACATGGTCAATTCAATATTTGGACAGTTGAGCATGTCTCAGAAGCATTACTTTTATTAACAGGAATCCCTTACAGGGATTCTTCGCTAATAAATCTTTATACATTGATCCAACAACGTATTTCACAAACACTACAGCGGGACAAAAAAACACCAACAACAAATTGGGTCACAAAACTCTTTAAACTTAAAAGCATCAGTGATTAATCAGAAAGAAAAGGTCACTTAACCCTTTCCTTTCTGATGTAATATTTAATAAAGTAAGGAATAAAGTTTACGACGGTACGTCGCTGCTAGCGAGTTCGTTGTACCCAGATTGGATAAAAGATCCATAAAGGCAGTTTTTATTTTTCTATTATTAACATCCCTTTCCAATGGCTCAAATAATAGCATTAATGCTTCCTCATTGCAGCCAACTTCGTGCAATTTTTTTGTTAAATGAATAAGTAATTCTGCATTATGAGGGTCTTTATGAAGCTGTTGTTTTAATTGATGGATTTCCGGTGAATCGGCGGCTTGCTTTAATCGTTCAATATGCTCGAACAAGCTTTGGTATTCTGCATCATGATCGCCATTTTTAATTGTTAAAAGTACCTGCTCAGCTTCTTCAAGCTGTTTCATTTTTAATAATGCACCGGCAAGTAAAAGACAAATATCGGTACTAGGCGATCCACCAGACTCTGACACTTGTAAATAAACCTGTTTTAATAGCGAAATTACTTTCTCATATTCACCTTTTTCCATTAAGGATTCAGCTTCACTCAGAATTAGCTCCTCTTCATTAGGTAATACGGACTGTAATAATTGTTCTATTGCTTGTTCTGACTGTGATCCCTGTAAACCATCAACCGGTTGGCCATTTTCAAATAAATAAAATGTAGGCAGCACCTGTAAACCAAATTGAGCAACTAACATAGGATGTTCATCACCATGCAATTTTGCTAAAATAAACTTGCCCCTGTACTTTGTTACTATCTTAGTGAGCATTGCCGTTAATGCATCACTTTCAGGATCCCTACCCGACCAAAAATAAAAAAGTACTGGTACACGTTTCGAATCGGCAATGACTTGCTGTACATTGTGTTCATTAATTTCAATGATGGTTGCATTCTGCATAATTTGTCCTATTAACTTTTTTATTAAAAAATAAACTCAGTAAACCATTTTTGTTAATTTGTTAAATAGTCACTAATTAATAAAAAAAAACGTGTTATTGTTTTTTTAGTAACATATCCATTATTTTATCCGGTAATAGTCTTTTCAGGGTAGCAGCAATATGTGATATCATGGTGACCCGATAACGTATTTTCGGGCAATTTTTTTCCAACGCCTGATAAAGCTTAGGTAAAATGGCTTCAGCAGGTAAAGCGAATCGCTTGGCTATCGGTGGATTTTGCACGATGTGCTCTTGGTCTATTTGATTAACATTAGAAAAAAACGGTGTTTTAATTGGACCGTATTCAATTAAACACACCTTTATGCCTTCGTTGTATAATTCAAGTCTCAGCGCATCTGACCAAGCCTCAAGCGCATATTTACTTGCAGCATATGCCCCACGGCCTGGGGTTGAAATAAATCCCATAATCGAGCTAGATTGAATAATACGCCCATCTCCTTTAGAGATCATCGTCGGCAATAGCAATCTTGTCAATTCATGCATGCCAAAAAAATTTGTTGAGAATTGCAATTCAAGTTCTGCGCGGGAAAGATTCATGATAGATCCATAAACACCAAAACCCGCATTATTAAACAATGCAAATAAATTATTATCACATAATGCAAGAACATTATGTGCAGCCTGCTGAATGGATGACGAATTATTTAGATCTAACATAACGGTATCAAAACCTAATCCAGTAAGCCTCTCGTAATCCGATTCTCGTCGACATGAAGCAATAACATGATAGCCTCTATCACGTAATCCTTTAGCGGCAGCAAAACCGATGCCGCTTGAACATCCCGTAATGAAAACTGATTTCACTTTATTCATCTCCTTGTTTCAAGCAATTTCTCAGGGTATTTAATTTTAGGTAATATTATGTTTGATGTTTGGAATAAAAAGATAACCCATTCAGTCATCGTGCTATTGCTCCCTATAGAGTACAATACATTAATTAAATCAATTTACAAACAAGAGTAAATTATTTATCCTTAGCAATTCCCATTGAGCTATCTATCCGTTTAATTCAAAATAACTATAATTGATTCATTATGTGTCTTGAATTTTTCATGACGCTATTCAAATAGAAGTTACTATAACACGTTGTCATAATAAACTTACAGGTCAAAAACATGAAAATAGCTATCGTTGCTGCTATGGAAGAAGAAGTGCAAATTTTACGTGGAAAAATGGCTGAATGTCATATTGAAAATCATTTTGGTATAGATTTTTATTTAGGGCAATTAGCAGGCCATGATGTGCTGTTGTTAAAATCGGGAATTGGTAAAGTCGCCGCCGCGACATCGACGACTTTGCTTCTAAGTCGTTATGAAATAAATGCAGTGATTAATACTGGTTCAGCGGGAGCTCTTAATCCGTCACTTAATGTTGGTGATATTCTTGTTTCAACTGATGTTACCTATCATGACGCTAATGTTACCGTATTTGGTTATCAACGAGGCCAAATGCCCAATTGCCCAGTCACGTTTCCAGCCAGTAAAGATTACCAACAATTAGCGATGGAAAGCCTTGCCGAACATAAAATCAAAGGAATAAGCGGATTAATTTGCAGTGGTGATACCTTTGTAAAGGGTGGTAAACAACTGCACCATATTAGAAAAAATTTTCCTAATGCCATTGCCGTTGAAATGGAAGGCGCCGCAATCGGCCATGTCTGTTGGTTACTTGGCATTCCTTTTATTGTTGTCAGGGCAGTCTCTGACGTTGCCGACAAAAAATCGGCCATCAGTTTTGAAAAATTTTTGCCTACTGCCGCAAAATATTCTTCATTAATTGTTGAGACAATGCTTCATCGATTAACTAGCCAGTAATACATCTTATCCTTATATCTGACGTCCTGCGCTAGGGATGCCAAGAATAAATTCACGGATGAAAAATTATGCATCAGGGTCTTCCGCTGCTTTGCGCTTAGTTTGTCGTGATTTGTTGACAGATCCAAGTTCTGTATCTACATGATTTGGCGAACCGCCCTGAAGTTCAACTAATTTTTCCAAATTGCGATTGATACTGAAAATGACAATGATCATTTCAAAAATAATCCTGGCAAAGATAAGCCCAGTCACTATAGTAATCAAACCAGAAAAAAAACCAACCATAGATAAAGTAAACAATCCACTTAAAATAACCACACCAATTACAATCCAATAAATGAATGTTAAAATTCGCGGCACAATCAAATAGTCAAAATATAATAGGTCCTTTAAAGTACAGTTACACAGTGAATTCTTCATAATATTCCTCATAATAAAGTTACCAATAAAATTTACTATAATTAATTATAACAATAACTATTAATATTCAATATTTTTTTATCACAATCAGAAAACTCAGGTTTATAAATGAAGTAAGTCTTATGACCAGCTTAAAAACATCAAATGTTTACTTTGTTTTTACCGATAGCAAAGAAAAGTCTAAAAAAATAGCCTAACCTCTGGTAAATAATTATAAATGTCTTTTTCCTAACCGATCAATCTTTATTTGCTGATTATTAATACCCACCTAGTTATGCAATAAAAGATCGTGATCTACAGAAAATAAAAAAAACTACACTAGTCCAATTGACAAAAAATAACAATAAAACCTAGTAATACAGTGTATGTTTCTTATGGTATTGCCAAATTAGCTGGTGAAATTTGTTTTCCAACGAGACTTATCCTGGTTCTTTACGGGGGATATCGATTTTTTATATCAACAGTGCTGACCATTATTCCAAAAGCGACAAATAAAATGACTTACAAACAAATGCTGCTTAATTGGATTTTGGTTTACAGTGGTAATATGATTGGCGCTACCTTATAGGTCTTAATTATATGGTACGCTAAGTAGCGTACCACTGTAGAAGGATTCTGGGGATGCAATGCGCTAAAAAACAGCCAACCATAAATTTCATCATCCTTTAACAGAACCACTCTGCTCAGGGATTCTAACCAATCTTTATGGTTTGTCTTGCTACATGAATAAGTAATGATATCATTACCGTCCATTATCTTTACTAATACCACGTTTAATTCGACTCACAAATTTTCGCCTTTTAATCCCCCGAGCCGCATAAACAGTACCTTCGACAGCCAATATACATACTGCCGCCCAAATCATTAAATAGGTAAATACATGATCTGAAGATAATGTTTCATGGAGAAAGAAGATAGAAACAATAGTTAGCAATATCGGTTCTAAATAGCTCAGTAAGCCAAATAAACCTAAAGGCAATAATTTTGCTCCCGCAAAATACATGGCAAAACCAGTAGCCGTGATAATACCTAACATAGGAATGGCAAAGGGATGGGACAAGAAACTGATAAGAATGGCATTGAAGGTATTATGCATTATCATAAAAATACCACAGCCAATTGCTATAAATAGAAAGTCAAAAAATGTACCTTCAATACCATCAATATTCATTTTTCGCCTAAAAATCAGATAAACAGGGTAGCCGACTGAAACAATAATGGTTTCCCACGAAAAAGCGCCTGTCACCCAAACCTCATGCCCGACGGCAACAATAGCAAAAGCAATCGCTATTTTTTGATAGATGCTAAATTTTTCTTTATAAACAAAAGCGCCACCTACCACCATCGCCAAAGGTAGAATAAAATAACCCAACGAAGTAGAAAGTGCTCTACCATTTAACGGAGCCCAGATAAATATCATCATCTGCACAGCAAGCATACTACTGCTAAACAATGCAGCAAGTAGCAATACAGGCTGTTTTTTAATTCTATTTAATAAATGAAAAACCCTATACCAACCTTTTTCAAAGGTAATCAAAATAGCAATAGCAGGACAAGACATCAGTAAACGCCAGCAAAAAATTTCAATCACTGATAGCGGTTGCAACAAGACAGGGAAGTAGTAAACAAACCCAAATAAGCCGGCGGCACCGATTGCAAAAAACACTCCCTTTCCCATCTTTCACCACATACATTATAAAAAACAATAACCTATTCAATAGGCAAGCAGTACAACTCAGATTACATCAATAAGCAATAACACACCGAAGCCATTGTTGATTTTATTTAAAAAACAACAAAAATCCAACTTAATAATACACCAGACTGTATGAAGTAAAGCAAATTAACCAATATACTCTGCCCCATCCATATATGGTACAAGAACAGTTGGAATGATAATGCGGCCATCCATTTGCTGATAATTTTCAAGTACGGCAACCAATGTACGGCCAACAGCTAAACCGGATCCATTTAAAGTATGAACATATTGCGTTCTTTTATCATCGATAGGACGATAACGTGCTTGCATACGTCTGGCCTGGAAATCCCACATATTTGAGCATGAAGAAATTTCCCTGTATGTGTTTTGCGCAGGGAGCCATACTTCCAAATCATAAGTTTTACGTGAACCAAAACCCATATCTCCTGTACAAAGAACCACTTTTCGATAAGGGAGAGCTAATAACTGTAACACCGACTCAGCATGATTCGTTAACTCTTCTAATGTTTTCATTGAGTCTTCAGGTTTAACAATCTGTACTAATTCAACTTTATCAAATTGATGCATACGAATAAGTCCGCGCGTATCACAACCGTAAGATCCGGCTTCAGATCGAAAGCAAGGCGTATGTGATACCATTTTTATCGGTAAACAAGCGGCATCCAAAATTTCGTCTCGGATTAAGTTAGTTACAGGCACCTCTGCTGTTGGAATCAAGCTATAATTAATCGACTGTGTCCCTTTAGATAAGAGTTCAATATGAAACAAATCTTCACCAAATTTTGGTAATTGCCCCGTGCCAAATAAAGTGCGTTGATTTACTAAATAAGGAACATGGGTTTCAAGATAACCGTGCTCTTTAGTGTGCAAATCTAACATAAATTGAGATAACGCTCGATGTAATTTAGCTATTTTCCCTTTCATTACAACAAAACGAGAACCGGTTAATTTTGCTCCTGCAGCAAAATCTAAGCCATCAATACGCTCACCTAATTCAACATGATCTTTAATTGGAAAATCAAATTTTTTGGGGGTTCCAAAACGAAATACTTCTACATTTTCACTCTCATCTTTGCCTATCGGTACAGAGTCATCAGGGATATTGGGCATTGCGGCAACCATATCATGAAGTTGTTTTAGTAACTTATTAAGCTCTCCTTTTGATTGCTCCAATTTTTCACTTAATTTACCCACTTTCTTTTTGACGGAGGCGATATCTTCCCCACGAGCTTTCGCTTCACCAATTTCTTTAGAACGTGTATTACGTTCTGCCTGAAAGCATTCTGTTGCTATTTGTAATGTTTTTCGTTTGTTTTCAATTTTTTTAAATTTTTCAACATCAAGAACGTAGCCGCGACGCGCTAATTTCTGTGCAATACCGTCAAGATCAGTACGCAGTAAATTAAAATCTAACATAATTCATGCCCATTATTTGTATCATACTTTATGACATTATCATCATCTACAATCGTGTACTAGCACAAAATAGCAACATAATATCACCCCTTCATAAATATTATTATTCCTTTTATTTTTTTAATAGCGTTTACAATCACTTTTTTCATCCAGTGATTTTAACCATGCAAGTTTTTCAGCATATCGCTTTTCCACTCCACGATCGGTTGGAAAATAATAATGTCTATTAGCCAGTTCAGGAGGAAAATAATTTTCACCAGCAGCGTAAGCACTCGGTTCATCATGTACATAACGATATTCTGCTCCATAACCCAATTTTTTCATTAAAGACGTTGGTGCGTTGCGCAGATGAGATGGTACATTATAATCAGCACACGTTTTAGCATCCTTTATCGCCGAATTAAACGCTTTGTATACCGCATTGCTCTTTGGCGCACAGGCAAGATAAACAATAGCCTGAGCAATCGCCCTTTCACCTTCAACCGGACCAACACGAGTAAAACAATCCCAACCAGCCAATACCACCTGCATCGCTTTGGGGTCAGCATTGCCGATGTCTTCTGAAGCAATGGCGAGTAAACGTCTTGCGACATACAGAGGATCACCACCGGCAGTGATTATTCTCGCATACCAGTAAAGTGCTGCATCCGGCGACGATCCTCGTATTGATTTATGCACAGCTGAGATCAAATCATAATACCTATCACCTTTATTATCAAAAAGCGCATTTCGATGACCAATTACCTCTTTTAAACTGTCTGGTGTTAGCTCACCGCCTTCTTCAGCCATATCAACAAGTAGTTCTAGCGTATTTAAAGCACGCCTTGCATCACCACCAGCAAATTCAGCCAGCTGACTACACGTTGTATCCAATAATGTGAGTGATCTATTGCGATAACCGCGATCTTCATCGTGCATAGCACGCATCAATATCGTTTCAATTTCTTCATTAATCATTGATTTTAGCAAATAAATGCGAGTTCTTGATAACAATGCTGAATTGAGTTCAAACGACGGATTTTCCGTTGTAGCACCAATTAATGTGATGGTACCCTCTTCAACAAAGGGTAAAAAAGCATCTTGTTGACTTTTGTTAAATCGGTGAACTTCATCAACAAATAATACCGTTCTGATTCCCGCATGTTGATTAATTTTTGCACGTTCAACGACATCACGAATATCTTTAACACCTGACGAGACAGCAGATAATCGTTCCACTTTCGCATTAGCATGATAAATAATAATTTCAGCCAGGGTTGTCTTCCCCGTTCCCGGTGGACCCCACAATATCATTGAGTGCAACTGACCCGCTTTAATAGATCTTCTGAGTGGTTTTCCTTCAGCCAACAAGTGGGACTGACCAATATATTCAGATAAATTGCGTGGCCGCATTTTGACGGCTAAAGGTTGAAAGTTACCTACTTCAAAATCAAAAGAAATATTTGACATAATCCGTTACCGTTGATCATCCACCGTCGCACCATCAGGTAAAATAAAATTAAATTGCTCGTATGGCACATTAACCAATTTTTGATGCGAAAAGTGATAAAGACTTTGCTGACCATCTTCTTCAAAAATGGTAAAACTTTTTAATATCCCATTGTTATTAATAACTATATCAAAAGATTGTCCATCATTATTTTTTGGACGCAAAATAAAACAATCCCCTTTGTTTGTCACCACATAATGCTGCCAAGCACTATTTTTATTATCAGTTATTAACACTAATAGTCGATTATCCGCTACATCTTTTAAATTCATCGCAGTAACTTGCTCAAGCATAACCGTATAAATCCAAACCGTTTTGCCGTCTGATATAATAGATATTTCATCCGGTGTTTTCATTTGCCAATTAAAAAAATAAGGTCGCCTTAACCAAAGTTGCCCTTTTCCTTCCTGAATTAATTTCCCTTCTTTAGTTTTTACAATTTGTTCAAACGCCCCATAAAAACCATTAATTTTACTAAGACGTTGTTGTAATTCTTTGCGAATATCCATGTCAGCCAGTACCAACCAACTCGTCAACAATAAACTGATGAATAACCCTATTTTTTTCATTTTTAGCCACCCTATTATCTAATTATCAGTTTAGTTACTCCGTTAAGCTACTTTAAAAATCAGGATTGGCTGAGGAGGCAATCACTTCCCTATTACCATTATGGCTAGGTGGACTCACAATACCTTGCATTTCCATCTGCTCTACAATGCGAGCTGCCCGATTGTAACCAATGCGAAACTGCCTCTGCACACCTGATATAGAAGCACGCTGTTTTTCAACAACAAAAGTAACCACTTGATCAAACAGCGGATCGAGTTCTTCATCAAAGTTATCAAAACCCTCGTTATCCACGCTGGTTGTGATATTTTCAACATATTTTGGCGTCCCTCTTGCTTTCCAATCCTGAACTACGGCGTGAACTTCATCATCTCGAATAAAAGCACCATGCACGCGAATAGGTACTGAACTATTCGGTGCTAAATAGAGCATATCCCCCATACCAAGTAAAGATTCAGCTCCACCTTGGTCCAAAATAGTCCGAGAATCAATTTTACTTGAAACGGTAAAACCAATTCGGGTAGGTATATTGGCCTTAATCAGCCCAGTAATCACATCGACAGATGGTCTTTGTGTTGCCAAAACTAAGTGAATACCTGAAGCTCTTGCTTTTTGCGCTAATCTCGCGATTAACTCCTCTACTTTTTTCCCCACAGCCATAATCAAATCAGCAAATTCATCGACTATAACAACAATATAAGGTAACTTCTCTAAGTTTGGCATTTCAAATCCCTTATTATCATTTGCTTTCCATAGTGGGTCAGGAATAGGCCTACCCATTTCCTGAGCTAACTTAATTTTTTCGTTATAACCGGCCAAATTACGTACGCCAAGCACCGACATCAATCGATAGCGGCGTTCCATTTCATTGATACACCAATTAAGTGCATTAGCGGCATCTTTCATGTCGGTAACAACTTCAGTCAATAAATGAGGAATGCCTTCATAAATTGATAACTCTAACATCTTCGGATCAATCATGATAAAGCGTACATCATCAGGAGTCGATTTATATAAAATACTTAAAATCATGGCATTTACACCAACTGATTTACCCGACCCTGTTGTTCCTGCCACCAGTAAATGCGGTGTCTTAATGATGTCCGCAACGATGGGTATTCCTCCAATATCTTTGCCAAGTACAATAGTTAATGGCGAGGTGGCATTACGAAATTCAGGGGTATCAATGACTTCTCTAAAATATACTGTTTCTCGATGTTTATTTGGTAATTCAAGTCCTACATATGGTTTGCCGGGAATCACCTCAACAACACGAACAGATGGCATTGATAGGGAACGGGCAAGATCCTTATCTAAGGTAGAAATACGGGAAGCTTTAATACCTGGCGCCAGCTCAATTTCAAATAAAGTCACCACCGGTCCTGGTCTATAATCTACAACTCGAGCTTTGACACGGAAATCAGTTAAGCTTTTTTCAATGCGACGAGCCATCGATTCCAATTCCTTAAAATTAATTTCAGCCCGCTGAACCGGTACCTTATTTAATAAATCATAACAAGGCATTGCCGTTTTAGGCTCAGAAACACAAGCGGTATTCCTAAACAAAAAGGGGTGAATTACACTCTTATGAATATTCTGCTGATTAATATTAGATAAGCTGAGTGCCGGATTTTGATGTGTTGGTACTGCTTCGTATTGGTTTTGTTGTCTCGTTTCTTGATTATTGACTCTTTGCTTTGGCAAGGAACTATCAATCGATGTGATATTGGCTAATGTCTCTTCTTGCTGTTTATCTATCTCCTGTTCAGTTAACTTATCTTTAATAGGAGAATAATAATCACGATTAATATCCAAATTACCCAGCTGTTTTGCCAAAGACACGTCATTTCTACTAAGACCACTTTGATAGTATCTATCTTCAGTTGTTTCATTAAGTTGGTTTTGAGATAACTCGTCTTGTTTAATAAACCGATTACCATCATCTTCTGCTTTTTCAACAGAAAAGCCATATTCTCCTTTTTCAATTTCATCCGCGCAAAAAACCTTCTGCGAATTAATCATTGCATTATGTTTATTATTTTCCCTAAAATATTTTCTAAATCCATTAGATAGTGGTGTAATCAGACGAGATAGTAATGACGGATGACAAACAGCTATCTCCGCTTTAGAGGATACCCATTGCCCGTCAACCTGATATTTTTCTTTCCGCCTACTGAAATAGAAACTCACTATACTCAAGCAAGGCCATGTGATTAACACAACAAAGGCACCAAGCTTTTCAGCAAAAAAAAGCCAAGAATAACCCGTCAATAATGTAATACTAACTAACCATAACGACAAGAAAAGTAATGAAGCACCGATCTGATTAAAGAGAGGATAAATTTCAGATGCAATTAACATACCTAAAATGCCACCTGATTGATATTGCGGCCAATCCGTGACATTAAGAGCAAAAAAACCCACTGAACTAAAAATAAAGCTAAGCAACCCAATTAATCGTAATGAGGCCATAAAATAATTGATTGGATTTCCGTAATTGAAATAAAAATAATGAACAAGCTGAGCGCATAATATCAGCAAGGCAAATGGTATAAGGTAGGCAACCACACCAAATATTTGTAATAAAATATCAGCAAAATAAGCGCCCAGTCTGCCCCCCCAATTATGAACAACTTCATTCATAGCCGTTTGCGACCAACTTGGGTCACCAGAATCAAAAGAAAATAAGGATAAATATAGGTAAATGATAAAAATAATCAATCCGAATAATAGCACTTCAATACCAAGCTGACTATTTGTCAATTTAGTTCGATTACTTTTAACATCTACTGCTATTTCTGAACGTTTCAAAATTCACCCAATATTTTTTACCTGTATTAACCCATTGATGTTCATTTTATCATAAAATAAAAAATTATTTGTAAGCCAATTTATTAACTGATTTGATATATCACCTAATTAGCAGGTGATAAAAATAACAGTAATGTAAAAAAGCAATGAATAAACTCAGGTTGTTTTTGCGACGAGATGCGCCCCATTGTCATTCTAAGCAACTTACTGAAATAAAACCCTAGTCAGCATTAAACGATTTTGTTATTGTCGACATGGCCTACGACAATTCATGATTTAAATAGACATCAAATCGATGATTTTTGGTTTTTATTTCAAATTCGGGTTTTTTTTGCCCCAAAAACGGTGCCCAATCCGGCCGTTTTACAACAACCCTTTTTTTTGCCAATTGACAGGCTATCGGTAGCAACGCATCAGCGTCTTCATCACAGCCAATTAAAAGCTGAAAATACTGCATTTCCTTTTTTACCAAGGCGCTTTTTTTCCGACGCGGAAACATAGGATCCAAATAAACAACATCCGGTTTGGTGGATAATGCCTGAAAACCACTAAAACTGGACGTTGGAATAAAACACATACGTTTTTGCATCCATTCACCAATTATTGGATCAGCATAAGCCCGCGTAAGACCATCTTCAAGCAAAGCACAAACCACGGGGTGCCTTTCAAACAAGGTGACCCGACAACCTAATGAGGTTAAGATAAACGCATCGCAGCCAAGCCCTGCCGTAGCATCAATCACGGTTGGCAGTATACTACCTTTTATACCAACCGCTTTAGCTATCGCTTCACTTCGTCCCCCGCCAAAATGGCGACGATAGACAAGCTCATCAGATGTAAAATCAACAATAATATCTTTTGTTTTAGGTTCATCAAGCTTTCTCAGCATCACCTGCTCTTTCGTCATAACCAGCGCAAACGAAGCCTCAGGAACGTGTGTCAATCCCCAACGTTTAACTAATTGGTCAAATTTATTCGCATCAGCAGTTGGTCCACAAATGAGTTGTATCATGCCGGTTCCAGATTCATCGAAATACCATAATGGCGTAATAATGCACTTAGCTCTGGCTTGCGTCCACGAAAACGCTTAAATAATGTCATCGGTTCATCGCTGCCTCCTTGGGAAAGAATATGATCCAAGAACGCATGACCTATCTCTGCGTTAAAAATGCCATCCTCTTCAAATCGTGAAAAGGCATCTGCCGATAAAACTTGTGCCCACAAATAACTATAATAACCTGCAGCATAGCCACCAGAAAAAATATGTGAAAAAGTATGCGGCAGCCGACTCCACTCGACAGAAGGTATAACCGCAACTTGTTCTTTTACTTGTTTTAGAACATTGAGAATATCAACCGTTTTGTTACCAGAATAATCATAATGCAAACGAAAATCAAAAAGACCAAACTCAAGCTGACGTAAAATAAATAATGCCGCTTGATAGTTTTTTGCCAACAACAATTTATCTAATAATGCTTTAGGTAAAGGCTCGCCAGTTTGATAGTGACCGGAAATGAAATTTAAGGCCTCGGGTTGCCAACACCAATTTTCTAAAAATTGACTTGGCAGCTCAACTGCATCCCAGGGTACGCCATTAATACCAGCAACAGAGGAAATATCAATTTCAGTTAACATATGATGTAAACCATGACCAAATTCATGAAAAAGTGTTATCACTTCATCATGAGTAAAAAGTGCAGGTTTATTACCAATAGGTTTATTAAAATTACAAATTAAGTAAGCAACTGGCGTTTGTGTATGACCATCTGCAAAGCGCATACGGGTTATGCAATCATCCATCCATGCTCCTCCACGTTTATGCTCTCTGGCATAAAGATCAAGATAAAAACTACCCTTTAATTGATAATTCTTATCATAAATATCAAAAAAACGCACCTCTTTATCCCAAACATCAATGTTATCTCTTTCTTTTACTTTAATATTGAAAATCCGATGAACAACGTCAAATAAACCGCTAAGTACTTTTTCCTGAGGGAAATAAGGCCGCAGTGCTTCACTACTAATAGCATAAAGAGACTGCTTCTGTTTTTCACTGTAATAAGCAATGTCCCATGGCTGCAGCTCAGTAACAGAGTAATTATTTGCCGCATAGGCCACCAGTTGGGCCAGTTCTTTTTCACCTTGAGGTTTAACAAGTTTTGCCAGATCAGTTAAAAAGTCAATAATTTGTTTTGGATTTTCAGCCATTTTTGTAGCTAAAGATTTATCGGCAAAAGTATCAAAATTAAGTAATGTTGCAAGCTCATGACGCAGTTCCAACATTTTTTTTATGATCGGCGTGTTGTCCCATGTACCCGCATTTGGCCCTTTATCAGATGCCCTAGTAACATAAGCCTCGTAAATTTCATGGCGTAATTTCCGATTATCGCAATATGTCACAACAGGGATGTAACATGGCATCTCCAAGGTCAATAACCACCCTATTTTTCCTTTTGCTTCCGCTGCCATTTTTGCCGCAATTTTTATACTTTCTGGCAAACCGGCAAGTAGGCTCTCATCAGTAATAAGTTTTGTCCAACCCATTGTCGCATCTAACACATTATTACTAAATTTTGATGAGAGTGAGGATAACTCGGCAACAATTTCACCATAGCGTTTTTGTTTATCTGCTGATAAGGCAATTCCAGATAACATAAAATCTCGTAGTGCATTATTAATAGCTTTCTTTTGAGCTTTGGTTAATTCATCATAACCTTCGCTGGCCTTCAATTTTTTATAAGCTTCATAAAGGCCCTTGTGCTGCCCAACCCACGTACCGTATTCTGCAATTAAAGGTAACGAAGCTTCATAGGCTTTTCTGAGTTCCTTACTGTTTTTTACAGAGTTCAAATGACTTACTGGTGACCAAACCCGACTAAGTTTTTCCTCTGCCTCATCAATTGGCTGAACTAAATTATCCCAGGTATAGGGACCAATTTGATTAACAACATATTCAATCGTTTCTTTACATTCAAACAATGTTTTTTTAACCGCTGGCAAAATATGTTCAGCACGAATAGCGGAAAAGAGTGGTAAAGATGTATTAGATAATAGTGGATTGGTCATGTGATTACCCTATAGTAAATAAATTGTTCCGACAGCTAATATGACATTTACTGCTAAAAAATCAAGTATTAACCTTTTATCATCAATAAATAATCACAAGTGATTTAACAATAGATAAAGATAATTAACTGCTTTATATTAAATTTAATATAAAAATACTGGATTTATCGTCAATAAATCTATAAGATAACGCGGCAATATTTTATTTAATTACGGTGTAAATATTGCATGTCTCGAATAATCAAAGAAGCATTAACATTTGATGATGTCCTTTTAGTACCTGCCTCATCAACCGTGCTACCCAGCACTGCAAATCTAACGTCCCAATTAACTCAAACAATACGCCTCAACATCCCCATGCTATCAGCCGCAATGGATACCGTTACCGAGGCTAAATTAGCCATTGCATTGGCACAAGAAGGGGGTATTGGCTTTATTCATAAAAATATGTCTATTGAGCAACAAACTGAAGAAGTGCGCCAAGTTAAAAAACATGAAAGTGGTATTGTACAAGATCCAATTACAGTGCTACCAATAACGACCATACAGGACGTCATTGAAATGACTAAAAAATATGGTTTTGCTGGATTCCCTGTTGTGAGTCTACAAAATGATTTAATTGGTATTGTTACCGCACGCGATATTCGTTTTGCAACAGATTTATCCTCACCGGTAACGGCGGTTATGACCCCTAAAGATCGACTAGTCACCGTACCTGAAGGGAGCAACCGTGAAACTATTTTGAAACATATGCATGAAAGACGAATAGAAAAAGTCCTCATTGTTGATAAGCATTTCTGCCTTAAAGGGATGATAACAGTGAGGGATTATCAAAAAGCAGAAGAAAAACCAAATGCGTGTAAAGATGAACAAGGTCGTCTGCGAGTTGGCGCCGCTGTCAGCGCAACTCCTGGCAATCAAGCCCGCATTGCTGCTTTAATTGAAGCGGGTGTTGATGTCGTGTTAATTGATTCATCACATGGTCATTCTGCTGGAGTTTTAGAATGTATAAAACAAACGCGTCAAACCTATCCAGATCTGCAAATTATTGGCGGTAATGTTGCAACGGCTGAAGGGGCTTTAGCACTCATTGATGCTGGAGTGAGTGCCGTAAAAGTAGGTGTTGGTCCTGGTTCAATCTGCACTACTCGAATTGTAACCGGTGTTGGCGTACCACAAATTACCGCTATTATGGATACCGCGCAGGTAGCAGAAAAATACCACATCCCGATTATTGCCGATGGGGGTATTCGTTTTTCTGGCGACATTGCAAAAGCCCTTGCTGCTGGCGCTTCCAGTGTTATGGTCGGTTCAATGTTTGCTGGTACTGAAGAAGCGCCCGGAGAAATTGAACTTTATCAAGGTAAAACCTATAAATCTTACCGTGGTATGGGATCATTAGGCGCGATGACAAAAGGATCATCTGATCGCTATTTTCAATCAGCTCGTGATACAGAAAAACTGGTTCCAGAGGGGGTAGAGGGCCGAGTTGCATATAAAGGCGCATTAAAAGAAATAATTCGTCAGCAAATGGGGGGAATACGCTCTTGTATGGGACTAACTGGCTGTGCCACTATCGAGGACTTAAAGACAAAAGCACAATTCACTCGAATTACAGGTGCTGGTATGCAAGAAAGCCATGTCCATGATGTCTTTATTTCTAAAGAATCCCCTAATTATCATCGTTTTCGATAAAAAATAAAAAAGCACACCCAAGTACTTTTTTATTTTATTACCGATGAAACCAAATTTTGTGCTTCTTGCTGAATCTGCTTTAAATGCGTATCACTAACAGAGCTTTCTGCGTAAATTTTATAGGCATCTTCTGTTCCCGATGGCCTTGCTGCAAACCAACCATTTTCGGTAATAACTTTTAATCCGCCAATTGGCATATTATTCGCAGGGGCTTTAGTCAATAATTGCTCTATTTTTTCGCCAGCAAAAACATTCGTTGTTAGCTTATCTGCATCCAGTTTAGACAACTTTTCTTTTTCCACTAAACTTGCCTTAGTTTGGATTCGACCATAATGAAAACAACCAAATTGTTCTGTTAATTGCTTATACCTATCAGCTGGATTTCGATTAGTTTTTGCCGTCATTTCAGCAGCCAATAAACATAAAATAATTCCATCTTTATCTGTTGTCCATACATCACCATTATGACGCAGAAGTGATCCACCCGCACTTTCTTCACACGCAAATCCCAATTCGCCACGAAAAAGCCCTTCTGCATACCACTTAAATCCTACAGGATATTCACAACATTTATATCCTTTTTTCGTCGTTATTTTATCAAGCATTGCTGTGGTTACTACTGTTTTCCCTATAGCAATATCACACTTCCAATGTGGACGATGAGTAAGCAAATAATCGGTTACAGTAGCGAGATAAGCATTGGCATTCATTAATCCGGTGGGAGTGACAATACCATGACGATCAAAATCAGTATCATTACAAAAAGCAAGATCAAAACTATTTTTCAATTTAATTAATCCATTCATTGCAAATGGACTAGAACAATCCATGCGAATAATACCATCATGATCAAGATGCATAAATCCAAATGTTGGATCAAGGCTATCGTTGACAACATTCAGATTCAATTTATATTTTTCTGCAATAATTGGCCAATAAGTGAAACCAGCGCCACCAAGGGGATCAACACCAATATTCAAATCTGCACCGGCAATAGTATCCATATCAATCACATTAATTAAATCATCAATATAAGCTTTTTCATAAAATACTTTATAAATATAACCACTATGGAGTACTTTACTATATGGGACATGTTTAACATACCTAATGCTATCTTTCAGTAACATATTAGCCCTTATTTCAATCGCTTTGGTGATATTCATATCAGCCGGCTCACCATGAATAGAATTGTATTTAATGCCACCATCCTCTGGTTGGTTATGGGAAGGTGTTATCACAATACCATCAGCGAATTGATCCGTTCTCTTTCGATTATAGTTGATAATAGCGTGCGAAATGACCGGTGTTGGGGTATATCCATTATTTTCGGCAATAACAGTTACAACCTGGTTGGCTACAAAAACTTCTAATACTGTCTTTAAGGCGGGACTTGACAGTAAATGGGTATCTTTACCAATAAAGCAAGGGCCAGTAATATTGAATTTTTTTCTGATGTCAACAATTGCTTGAGCAATGGCTAAAAGATGATTTTCATTAAATGAGCTTTTATTAGCACTGCCGCGGTGACCAGAAGTTCCAAAAACGACCGCTTGAGCCGCGAGGTTTACATCTGGTTTATTATCATAATATGCATCCAATAACACGTCAATATCAACCAGGTCGGATATGCTCGCTTTTTTTCCTGCCCTCATGTGTGGTTTATTCATGATCATACCTCATATTTAGTAACAAAATGCTGAATAACATCTTCAATAACTATGACATTTTCTGGCGATATTGTTATTTTCAAATTACCCAATACAATGTACCAATGATTGTTTTTGATTTAGTGTTCTGACCGTACTTCACATAATGCACTTTCTGGTGTCGCAAGATAACATCTTTTGCTACCATATAATAAATTTGCTGCCACAGAAAATCGGGCACTATCCCAATGATAAAGCAAAGACAAAATAGATAAAAAGCGCATAACGCTTTTATTTTCTTGTTTAAAATTATCGCCTTTAATTAATTTATACATCAATGAAAAATTATCTGCGTCCGTTTTCACCAAAATGTTGGGTTTGGTTCGCAAGATACCTATAAAGTTGGCCATCAATCTCTGTTGTTTTCATATCAATTTTCACTAGAATAAAAAATGAAAAGCAGAATGGTTATTTCGTTTATTTTAAATACGACGACGCAACGAAATTAACTCTATTTATAAACTGATAAGAGTATACTAAAAAAAAGATTTAATATTAACATCAAGAAGACAAATAGTGAAAAAACCGCTATAACGTTTTATAATTTACAGCTTATTCTATGTTCTATGAAAATCATTGAGTGCAAAAGGACGGTATTGTGAAAAAAATAATGACGTTAACAACAATAATTTCAATTCTTACTGGTTGTCAAAATATGGATATATATTCTGGCGATGTTTATACAGCAGACAGAACAAAACAAACCCTATCTGTTATATACGGTACAGTAACCGCCATCAGAGCAGTGCGAATTCAAACAAATGCAAGTAGTGACGGTTCATCATCAACACCGTTGGGGTCGATTGGTGGCGCTGTTATTGGCGCATTATTAGGGAGTACTGTTGGCGGTGGAAAAGGAAACAAATTAGCAGCAGGAGCAGGGGCCGTTGCTGGCGCTGCTGTTGGCAGTAAAATTCAAAACGATTCAAGCTCGACACAAGGCGTTGAACTTGAAATAAGACAAGAAGACGGTTCTATCATTGCCGTTGTGCAAAAGGAGGCATCACTAAATAAATTTTATGTTGGCCAAACAGTAAAGCTTATCAGTGACGGTAAAAATATTAATGTAGCTCCTCGTTAATGAGGAAAATTAATACAAAAACTTTCGTGATAGTGTGTAATAAACACTGATCCACGCTGCTGCTAATAAACGCTTAATCAAACATTAAATCTAAATGGCATAAAATCAGATTTTTTGATTGCAATCTGATATAAACACAAAGCAACATCTCAATAAAAAAGGGCAAACTTGCCCTTTTTTATTTTCACTTAAAAATCTCGGCGATCACCAAAAACCCGCAATAGCATAATAAATAAATTGATAAAATCTAAATATAACGTCAATGCACCCAATATAACATAACGTCTAAAATTATTACTATCTACTGCCTCGGAAGATAAACTCTCACCCATTTCTTTTAATTTCTGCGTATCATAAGAGGTTAAACCAGCGAACACAAACACAGCAATATACGTAATTACCCACATTAGTGGTGTACTTTGTATAAAAATATTCACGATCGATGCGATGACAATTCCGATCAAACCCATAAACAAAAAGCGACCTAAAGCTGAAAGATCGCGTTTAGTCACATAACCATAAAAAGATGCAGCAGCAAACATACCTGCAGTAATAAAAAATACACTAGCAATAGACGACGCAGTGTAAACAATAAAAATTGATGTTAACGATAGGCCACTCAGTACAGAATAAGCCATAAACAATAACGTGGCAGTCGGTCCTGAAAGTTGAGTTACCATTCCCGATAACACAAAAACCAAAGCTAACTGAGCTATAATTAAGATCCAAGATAAAGCACTTAACGAGAAACTTCGCTCAGTTACAGTAAATAATAATGATAAAACGTTACTATTTGTTGAGGCAAACCAGGCAGTAAATCCTGTTAAAATAAGCCCAACACTCATCCAACCATAAACCTGGTTCATAAAAGTCTGAACCTGAGTTGCCGCTCTCTCAATTATAAAACCATTTGGTGAATATTTATTACTCATTATAAAACCTCTTGTATTTGACTTAGCTTAGGCTTTCCAATTCTACCATGACAACATCAATTATACTACTAAAATCCCATTATTGCAGTAGTACCTATAATTAATATTATGGTGACTGAAGCCATTTTTTCAATGCTTACTTATCAAAATATTTTATTGTCGATATAATCGCCTTCATACTCATTTGATCAAATACATCTTTACCCATTCCCTGGTTCCATAAACAGCAATACCCACTATAAGGAATATTAAGTCAGGCTATAAATTGGCCAATGACATGCATTCTCTATCAACAAAAACATTAAACCGCTTTATGCCAAATTATCAATGTCATTACATAACGTTAAATTATATCTTTACGGTGAGATTGTCATCTGTAGTCATTTATTATTATAATTGTTGCCTACAATTATTTCTCGGCAACAAAAGGTAATTGCCAGGTTAGCAGAAGATGAAAATATACCTTGTTGGTGGCGCAGTTCGGGATAAATTATTAAAATTACCCGTTATAGATAAAGATTGGGTCGTTGTTGGCGCAACTACCCAAGAATTGTTGCAACGAGGTTATAGGCAAGTTGGCCATGATTTTCCTGTTTTCTTGCATCCCGAAACAAAAGAAGAATATGCTCTTGCACGGACTGAAAAGAAATCAGGCAAAGGGTATACTGGCTTTATTTGCGATTTTGCTCCTAATATTACTATTGAAGATGATCTTATTCGTCGTGATCTCACCATTAACGCTATCGCACAGACTGAAAATGGTGAATTAATTGATCCTTATAATGGATTATCTGATCTCAAACAAAAAATATTGAGACATGTTTCACCCGCTTTTTGTGAAGATCCTTTGCGTGTGTTACGTGTTGCCCGTTTTGCTGCGCGTTTTTATCGCCTTGGCTTCCGTGTTGCTCCAGAAACAATGGCACTGATGGGGAAAATGGCATTAAGTGGTGAAATTAATCATTTAACAACGGAAAGAATATGGCAAGAGACAGAAAAAGCATTAAAAACCGCTGATCCCCAAATCTATTTTTCATTATTAAACACCTGTAGCGCCCTACCCATTCTATTGCCTGCAATTGCTGCGCTATTTCAAACGCCAGTGCCGAAAAAAATCAACGCTGCTAAGACCTACGGGCAACACATGTTATTGGCACTAAAAGCCTGTGCTTTACTGACAGAAGATATAACTTGCCGCTTTGCAATGACGTGTTACCTTATCAACAAATCAAAATCAGCTGATAAAAAACATCATATGGAGGGGTTACGCATTATTGAGCAATTATGCACCCAATTGAAAATTCCACACCGCTTTCGTAAGGTTGCACTATTTATTTATCAACATTACAACAAAGTTTCCACTATCAAATCTCTGCCAGCACAAGATATATTGCAAATATTCGACAGTATTGATGCTTGGCGTCACCCAATACGTCTAAAACAACTCATTATTTGCAGTGAAGCTGATTACAAAAGTTGTATTTATAAGGAAAAAACGTCATTTCCCCAAGCCGATTATTTAGTACAATTATATCAGTCAGCAAAAAATATTGATCCTAAAATTATTATTGCTGAAGGTTATAAAGGCGCTGCAATTAGAAATGAGCTCAACTTAAGGCGTACATTAGCAATTGAAAAAACTAAATACCTTCTTTCTTGCTAATGATTACTCATTGCATACCACTTAATTCGTTTTAATAATACTCTAAGTATTGGTTGGTATCTAATATTAATAATAAAATATCCGCCTTTTGTATAAATATTGATTATATCTCATGCAATCAATTATTTTTTATAAAAAAGGGGTTGACGATTTACATTAGGAAATTCATAATTGCGCCACGCAATGTCAATTACAACATTGCGTTCTGGGTTGGCTACGTAGCTCAGTTGGTTAGAGCACATCACTCATAATGATGGGGTCACAGGTTCAAATCCCGTCGTAGCCACCATTAAGTTTTAATGCGCGGGTGTGGCGAAATTGGTAGACGCACCAGATTTAGGTTCTGGCGCCGCAAGGCGTGTGAGTTCAAGTCTCTCCACCCGCACCATGTAATCTTAATTTATCTAGAATTGGGGTATAGCCAAGCGGTAAGGCAGCGGGTTTTGATCTCGCCACTCCCAGGTTCGAATCCTGGTACCCCAGCCAATTAAATGAATAATTCATAAGTATTTATCTAATAATAAATGATATCGACCAACATTACCATTAGTGTGATACATGTGTTTTTACCCTTGTCTACTTTGCTTGATTATTTGTTAATGTAATACATCAGATGGCCGTTGACGCCCCAATAATACCGTTCTGTATGCAGATGTTTAAGTACCCTCAAAATATATAAAATACCGGTTCAAATCAAATTCACTATCAACCTAGAAGATACCACTAACAAAAGCTAAAAGCCTACCGTTTATGATAACAAGCAACCACATCGCTCGAATCAAGAGTGGTATAAACATATGCATACAATTATAGTGCATGCATACTATGATTTTTATAACAAAACTAACTTTATGCCTTACCTATCCATGACTTCTGGTGAAGTTTATTCCAAAACAGCCGACCTAAAAATTAGGTCGGTAAAACAGTAATCATGAAAATGATATTAATAAAAAAAAATAGCAAGACTACGTTGAAATCAACCAACTGCATTGTTAGCTTGACTTATCGCTTCTAACCATTGTTCTATAATTAACACTGAAAAAAAAACCTTTGAATAAAGGGCTTTATTCGCATTAATAATTATTTTTTTATTGATTTTGGATTAGGCAGATCCGTTATTGTACCTTCATACATTTCGGCAGCCAAACCAATAGATTCATTTAATGTTGGATGAGCATGAATTGTCAATGCAATGTCACTAGCTTCACATCCCATTTCAATAGCTAGAGTGATTTCACCTAATAATTCACCGCCATTAGTACCAACAATAGCCCCACCTAGAATCCGATGAGTCTCTTTATCAAAAATTAATTTCGTCATACCATTTGAACAATCTGAGGCAATAGCTCGACCTGAAGCAGCCCATGGGAAAACAGCAACATCATAATTTATTTTCTTAGCTTTCGCTTCTTTTTCAGTTAAGCCGACCCAAGCAACCTCAGGTTCAGTATAAGCAATGGATGGAATAACTTTAGGATCAAAAGAATAATTTTTACCGGCAATCACTTCAGCAACAACATGCCCTTCATGTACCCCTTTATGAGCAAGCATAGGTTGACCTACAATATCACCAATAGCGTAAATATGAGATACATTAGTACGTAATTGTTTATCCACTTCAATAAAACCACTATCGGTTATATTAATTCCCGCTTTTTCAGCATTAATTAATTTACCATTTGGTGAACGACCAATGGCAACCAATACCGCATCATAAGATTCAGTTACTGTTTTACCATTTTTATCTTCCATGGTGACATGGATTGCATCTTTTTTAGCCTCAACTTTTGTTACTTTTGTTTCTAGTATTAAAGTGAATTTCTTCTGAATCTGCTTAGTAAAAACAGTAATTATATCTTTATCCACAGCGGGAATAACCTGATCCAACATCTCAACTACATGGACTTCTGAGCCCAGTAAATGATAGACGGTTCCCATTTCCAATCCGATAATACCACCGCCCATCAAAAGAAGACGTTTGGGAAGAGTTTTTAATTCTAGCGCATCGGTTGAATCCCAAATACGGGGGTCCTCATGAGGAATAAATGGCAACTGAATCGGTCTTGACCCTGCTGCAATAATGGCATTATCAAATTGAATTTCTACTATACCATCATCCGTTTCAACCGCCATGGTATGGCTATCTGTGAACTTAGCTTCACCTTGAATAATATTCACCTTACGCATTTTAGCCATGCTGGCTAAACCGCTTGTTAGTTGGTTAATGACTTTTTCTTTCCAACTGCGAATTTTATCAATATCAACTTTTGGTTTATCAAATACAACGCCCTGGGCTGCCAATGATTTTGCCTCATCCATCACCTTAGCAACATGCAATAAAGCTTTAGAAGGAATACAGCCAACATTAAGGCAAACACCACCCAGCGTTTTTCTCCTTTCAACCAAAGTGACATCGAGACCAAGATCAGCTGCCCTAAAAGCGGCTGAATAACCCGCCGGTCCTGCACCTAATACAACAACCTGTGTTTTAATTCTTTTACTCATGTCTTCTCCTATTACATCACTAAATGACGAAGGTCTGAGAGCATTTTAACAATGTAACTTAAAAATCTTGCTCCATCAGCACCATCAATCACCCTGTGATCAAAAGAAAGTGATAAAGGTAGCATAAGACGTGGCTTAAATTCACAGCCATTCCATACAGGTTTTATTTTAGAACGAGAAACGCCTAAAATAGCTACTTCAGGAGCATTTATAATTGGCGTAAATGAAGTAGTACCAATCCCCCCCAAACTTGAAATAGTAAAACAACCACCTTGCATATCACTACCAGTTAATTTACCCTCCCGTGCTTTAGCTGAGATCTCAGCAAGTTCTTGAGAGAGCAACATCACCCCTTTTTTATCAATATCTTTAAGCACCGGTACCACTAAACCATTAGGTGTATCAACAGCAACCCCAATATTGATGTATTTTTTTATAATTAACGTTTGTGCATCTTGTGATAACGAGCTATTAAAACGTGGATACGCTTTAAGTGCACTTGCAACCGCTTTCATAATAAAAACAAGTGGCGTCACCTTAACGCCCAATTTTTGTTTTTCTACTTCAGCATTTTTTTGTTTACGAAATGCTTCAAACTCAGTAATATCACTTTCATCAAATTCAGTAACATGAGGAATAGTAATCCAGTTACGATGTAAATTAACACCAGACACTTTCTGTATTTTGGTCAATGACAAATTTTCCACATCACCAAATTTACTGAAATCGATTTTTGGCCATGGTAAAGCACTGCCATGTGCAGCTTGGCCTTGGCTATTTTCGACTTGTTTGACTGTATTTTTTACATAAGCCTGAACATCTTCGCGCACAATACGGTTTTTAGGTCCCGTTGGCGTGACTTTATCCAAATTAACACCAAATTCTCTCGCTAAACGGCGAACAGAAGGAGAAGCATGAGCATACGCTTCATTTGCCGCAAACTCATTATGTTGATTACCTATTCGTGTCACCGCTGAGGAAGCAGTGGCATTGGATTCGTCTTGCTGTTTTTTTAATGATACGGGATCGATCCCTTTCCTTACCTTTCCTGTGGACTCTAGCTTAATCGTAGATTCGGCATTGGATTCTGTTTTTTGTTCAACACTTCCAGCGGTAGTCAGCACCATAATTTTACTACCAGTTTTAACCTTATCACCCATTTTCACTAAAATAGATTTAATGACTCCAACTTCCGGCGATGGAATGTCCATTGAAGCTTTATCACCTTCAACAGTCATAATCGATTGATCTACTGAAACATGATCACCAACACTCACCAAAATTTCTGTCACTTCAACCTCATCAGTGCCAATATCTGGCATAGCAATCTCTTTGTCACTCTGTTTCGCTACAGGCTTCTCCTTATCTTGCTCCACTTTCGGTTGCTTGTCAGTGGCTGATTCAACAGAAGATTGAGTTGCTGCAGCTACTTCAAATTCCATGATCTTTGTACCCGTTTTCACTTTATCACCCACTTTCACTAAGATAGCTTTAACTACCCCAACTTCTGGCGATGGAATGTCCATTGAAGCTTTATCACCTTCAACAGTCATAATCGATTGATCCATTGAAACATGATCACCAACACTCACCTGAATTTCGGTTATTTCAACTTCATCGCCACCAATATCTGGCAGTTTAATTTCAATGCTCATAGCAGTCACACCTCTTAAACAATTCGTGGATTGATTTTACTGGGATCAATATTAAATTTTTTGATTGCTTGCTTTACAACGGATTTATCAATTTCACCTATACTTTCAAGTTCAACAAGTGTTGCGACAACAACATAAGATGCATCTACTTCAAAATGGTGACGTAAATTTGCACGACTATCAGAACGCCCAAAACCATCTGTACCCAGTACTTTATAGTTTTTAGTTGGAACATATGCTCGAATTTGTTCAGCCAATAACTTCATATAATCCGTTGAAACAATAGTTGGCGTTTTATTCAGAATCTGAGTAACATACGGTACCCGTGTTTTTTCACCTGGGTGAAGCATGTTGTACCGTTCGCAGTCCTGACCTTCACGTGCAAGCTCAGTAAACGAAGTAACACTATAAACATCTGAAGTAATACCATACTCTTTAGCCAGAACATCAGCAGCTTCTCTAACGTGCCGTAAAATAGCACCAGAACCCAATAACTGAACTGATAGTTTGCCTTCTTTTCCTTTAACTGTATCAAGCTTATACATACCACGACAAATACCTTCTTCTGCTCCCGAAGGCATGGCAGGCTGCGCGTAGTTTTCATTAAGTGTCGTAATGTAGTAATAAACATTTTCTTGCTCACGATACATACGACGTAAACCATCTTGAATGATTACGGCAACTTCATAGGCATAAGCAGGATCATAAGAAATACAATTAGGTACCGTTGCTGCAATAATATGGTTGTGACCGTCTTGATGCTGCAATCCTTCACCATTTAACGTCGTTCGTCCTGAAGTACCACCGATAAGAAATCCACGCGCTTGTTGATCACCGGCAGCCCAAAGCAAATCACCAATTCGTTGGAATCCAAACATAGAGTAATAAATATAGAATGGAATCATTGGTAAATCATTGGTGCTATATGAAGTCGAAGCCGCAAGCCAGGAAGCACCTGCACCGCATTCGTTAATTCCTTCTTGTAAAATTTGTCCTTTTTCGTCTTCCTTGTAATAAGCTAATTGCTCATGATCCTGTGGCGTATATTGTTGACCGTTCGGGTTATAAATACCAATTTGGCGGAATAACCCCTCCATACCGAACGTTCGCGCTTCATCAGCCAAAATAGGAACAAGGTGAGGTGCAAGATTATTATCTTTTAATAAAATATTTAGTGTACGAACAAATGCAATTGTGGTTGAAATCTCTTTATTTTGCGCTTCAAGTAGGGGTTTAAAATCACTCAGTTCTGGGATTAACATTGTTTTAGTAAATTTCGTTAACCGCGTAGGTACATAACCTTTTAGTGCCTTACGGTGCTCGTGAATATATTTGTATTCAGGTGAGTGTTTTTCAAATTTAATATAAGGTAATTTTTCAAGCGCCTCATCCGTTACTGGAATATTAAAAAAATCACGAAAATAACGCACATTATCCATATTCAATTTTTTAACTTGATGAGCAATATTTTTACCTTCCGCTGCATTACCCATACCATAGCCTTTGATGGTATGAGCCAAAATGACTGTTGGACGACCTTTTGTTTGTCGTGCTTTTTGGAAAGCGGCAAACACTTTAATGGGGTCCTGACCGCCGCGGTTAAGTCGAAAAATTTCATCGTCACTCATCTCTTTTACTAATTCAGCGGTTTCCGGGTATTTTCCAAAAAAATGTTCTCGAACGTAAGCGCCGTCTTTTGATCTAATTGTTTGATAATCACCATCCACGGTCTCATTCATCAAACGAATCAACTTACCCGATTTATCTTTTTGTAATAGTTCATCCCAACGGCTACCCCACAAAACCTTAATTACTTGCCAACCAGCACCAGCAAAGACCCCTTCAAGCTCATTAATAATTTTACCATTACCGATAACAGGCCCATCTAAACGTTGCAAATTACAGTTAACAACAAAAACCAAATTATCTAATTTTTCACGAGTCGCAACCGTAATTGCCCCTTTTGATTCTGGTTCATCCATTTCACCATCACCTAAAAAAGCATAAACAGTTTGATCACTGGTATCTTGTAACCCTCTATGATGAAGATACTTTAGAAAACGCGCTTGATAAATTGCACAAATCGGACCAAGCCCCATTGATACCGTTGGAAATTGCCAGAATTCAGGCATTAATTTAGGGTGAGGATAAGATGATAAACCATGCCCATGAACTTCTTGACGAAAATTATCTAATTGTTCCTCTGTTAATCGTCCTTCTACAAATGCACGGGAATAAATACCTGGTGAAATATGACCTTGAAAATAGACTAAATCCCCTCCATCCTTTTCATTTCTTGCTTTGAAAATATGATTAAAGCAAACTTCATAAAAAGTTGCAGCTGATTGGAACGATGCCATATGTCCGCCGAGATCCAAATCCTTTTTTGATGCTCGCAGTACCATCATTATTGCATTCCAACGAACAATTGAGCGAATACGACGTTCTATTTCCAAATCACCAGGGTATGTTGGTTGTTCATCGATCGGTATTGTGTTTATGTAATTACTGGTTGATGAGCCAAATAATACTGGAACCCCTTTTTTTTGTGCGCAATGAATAAGTTGTTCAATAATATACTGCGCACGCTCAGTACCTTCTTCACGAATAACTGACTCGATACTCTTAAGCCAATCTTTAGTTTCGATAGGATCAATATCATTGTTATAAATATCTGACATGTTATGGATACCTCCTCCTTAGTTTCAGCACAAGCAGAGATAGTTGGTAAGCTTGATGTATAAAATCTACATTATCCCCACTAATAATAGCAATAAGTTATCATGGCTACCAAGTAAACTAAGGAAGCTAATGATTATTTCTATTATATTAATCAACTATTCTGATAGAATTTCCGCTTTTTAATAGTGAAAAAAACATCAATATTTTTACTTATTTTTGATCTTTGTCAAAAATTATTGCATTTATTTGACATAAAAACTCAGTTTTATATGTTATGTTAATAAAACTATTGATGTTTTTTATCAAAATTATTTGCTATTTATTATAGCATTTTTAACAAAAATGAAACGGAAGTAACTATGATAAAAAATAACATTCTCGTGCGCAACTTAGGAATTAAACCTTATAATGATGTTTTTCGAGCGATGAATGACTTCACAACCCAGCGAACAAACAAAACAATCGATGAAATTTGGTTTACCGAACACCCGCCCGTGTTTACGCAAGGAAAAACAGGTACAGCCAAAAACATTTTGGCGCATACCGGAGCTATTCCTGTTATCCAAACCAATCGCGGTGGGCAAATCACTTATCATGGTCCTGGTCAACAAATAATGTACATCTTAATAGATATAAAAAGACAAAAAATAAGTGTTAGAAATATAATAGATAGTTTAGAAGATTGTATTATTGCGTGCTTATCTATATTTAATATCGTTGCAAAAAAAAATATAAATGCACCAGGAATTTACATTGCTAACAAAAAAATTTGTTCTCTGGGTATTCATATTATGCGCGGTTGCACGTTACATGGGTTAGCCTTCAATATCGATATGGATCTTAAACCTTTTGATTTGATCAATCCGTGTGGTTATAGTGGTCTTAAAATGACAATGCTTAGCCAATTTACTAAACAATTTGATCGACAACAAATTCGTCATACTATGGCCTCAAATTTTGCCAATTTGCTCGGTTATGAGCAAATTGATTATGTAAAAATGGAACGATTATGCCAGAAATAAAAAGCACTAAGTACCGTGATGCCGATAAGGTACGGTTAATACCTACGGTTAACATTGATAATGACACACCATTGAAAAAACCCGAATGGATGCGAATTAAATTGCCATCAGATTCAACTCGGATCGAAAAAATAAAGTCAACAATGCGTAAACATGGGCTACATTCAGTTTGCGAGGAAGCATCTTGCCCCAATTTAGCTGAATGTTTTAACCATGGTACGGCAACATTTATGATTATGGGTGATATTTGCACCCGACGCTGTGCGTTTTGTGATGTGGCGCACGGCAGGCCAATGCCGCTTGATCCCGACGAACCCTCAAAACTGGCAAAAACCATCGCTGAAATGCATTTACGTTATGTTGTCATCACCTCAGTTGACAGGGATGATTTAAAGGATGGTGGTGCCGCCCATTTTGTCAAATGCGTCACTGAAATTCGAAAATATAATCCAGCAATTAAAATTGAAACATTGGTGCCCGATTTTCGAGGCTGCATGGAAACCGCGTTGGCAATATTGTCTGTTGCACCACCCGATGTCTTTAATCATAATTTAGAAAACGTACCAAGACTTTATAAAGAAATACGTCTTGGTGCAAGCTATGAGGGCTCATTAGCCCTTCTTGCAAAGTTTAAAGCACGCCATCCAACGATTCCAACCAAATCAGGTTTAATGTTGGGATTAAGCGAAACAAACGATGAACTTATTGCTGTGATGGGTGACTTGCGACGTCATGGCGTTACTATGCTAACACTTGGCCAATATATGCAGCCCAGTAAATATCATTACCCCGTAAAACGCTATGTCTCACCTAAAGAGTTTGAAGAATTTAAAAAAATTGCACTTAATATGGGGTTCACTCATGCTGCCTGTGGGCCCTTTGTGCGTTCTTCTTATCACGCTGATTTGCAGGCAATGGGAAAAGAAGTAAAATAACATAATAATTCACTTTAATGACGATTCAAAATTTAATCAATTCATTGAATAATGGCAATGACAACGTGAACAGTTGCGAGTATTATATCGCGTTATTTAATTATATGGTAGATAATAAATATTAGAGCATAACGGTGAATATTCAAATTTTTTTGACAAATAAAATGACTCAGGCCATATCTGCAGCAGGAATAGCGCCGGATCACGATGCCTTGATTAAACAATCAAACAAAGCCCAGTTTGGCGATTATCAGGCCAACGGCATTATGGCTTTGGCAAAAAAACGCGGTTGCCGACCTAGGCAGCTTGCAGAACAGGTTATCAAGCATCTTGATCTGGGTGACATGATTGAAAAAACGGAAATCGCCGGTCCCGGATTTATTAATTTTTTTTTAAACAATAACTGGCTTATAAAACAAGGTGAAAGCGCACTCGCTGACAATAAACTTGGACTTACTACCCCTGTTCATCCCCAAACCATCGTTGTTGATTATTCAGCACCTAATGTCGCAAAGGAGATGCATGTTGGGCATCTGCGCTCAACTATTATTGGGGATACCTCCGTCAGAATATTAGCTTTTCTCGGCCATCATGTTATCCGAGCTAACCATATCGGCGATTGGGGTACGCAATTTGGCATGCTCATTGCCTATCTAGAAAAAAAGCAAAATGAAAATATAACCGATGTACAACTCGCTGACTTAGAAACTTTTTATCGAGAAGCTAAAAAACATTATGATACAGATCCCACATTTGCAGAAAAGGCGCGAAATTATGTTGTCAAACTACAAAGTGGAGATGAGCACTGTCTAGCAATGTGGCGCAAGTTGGTTGATATTACAATGACGCAAAATATGACCACCTACAAAAGGTTGAATGTCACGTTAACTCTTGCAGATACCATGGGAGAAAGTAACTATAATAATATGTTGCCAAGCATTGTAGCAGATTTGAAAAATAAAGGTTTAGCAGTAGAAGACAACGGCGCCACTATCGTTTATTTAAACGAGTTTAAAAATAAAGACAACAATCCAATGGGTGTGATTATTCAAAAAAGTGATGGAGGGTATCTTTATTCAACAACCGATATCGCCTGTATACTTTATCGCTATAAAATATTGCATGCTGATCGTATTTTGTATTATACCGACTCACGTCAACATCAACATTTAAAACAAGTCTGGGCTATCGCCCACAAAGCAGGCTATATTCCTCAGTCCCTAAAACTTGAACATCATATGTTCGGAATGATGCTGGGCAAGGATGGTAAACCATTTAAAACACGAAGTGGTAATACGATTAAATTAAATGATCTTTTGGATGAAGCAGAAGAACGCGCAGAAAAGTTGATTCGTAGCAAAAATCCGGATATCGATGAAAAAGAGCTGAAAACCATTGTTAATGCTGTAGCTATTGGTGCTATAAAATATGCTGATCTGTCAAAAAATCGAACAACTGACTATGTTTTCGATTGGGATAACATGCTTACCTTTGAGGGCAATACTGCGCCCTATTTGCAATATGCTTATACTCGAGTGCTCTCTATCTTCAGAAAAGCGGATATCGTTGCTGAAAAAATCAATGGTAGTATCACAATAGAACACGAGAAAGAACGGGCCCTCCTAGTTCGTTTATTACAATTTGATGAAGCGATCCACGTCGTTGCAAAAGAAGGATTGCCTCATACACTTTGTAGTTATCTTTACGATATTGCAACGCTCTTCTCGAGTTTTTATGAAAATTGCCCGGTCTTAAATGCCAAAACAACAACATTACAACAAAGTCGTTTAAAACTTGCTGCACTCACCGCCAAAACATTAAAAATAGGCCTTGATATGCTTGGCATCAAAACGATTGAAAAAATGTAGAAGAAAGCGAGACAATTAATTCGCTTTCTTATCTTCCAATCATTTTTTAAAGGCCCAAGGCATACTTAAGTAAGCGTTTTTTAACAATAGGAACATGGTTAACCATATTCATCCCAATTGTCCTAAACCATTTTTTCAGTATGAATTGCCCATCAAACAACGTTTCAATACTTTGCATACCAGCAAGCATCACAAGTACATCTTTACGTCTAGCAAATTGATATTCTCGCCAGTTAGGTTTTAGCCCAATGTCTGCCTCTTCTTTGTATAGCCGCTTTATTGTATTAGTAAGTTGCACAGAATCACGTAACCCTAAATTTGCTCCTTGGCCAGCAAGAGGATGAATGGTATGGGACGCATCACCAATAAGAATTAACCGATGCTGTATAAACTCCGGTGTATAACGTGCAATTAATGGAAAATAATCCCGTCGACTCACTAATTGACATTGTCCAAGCCAGCCAGATGTCATTTCCGTTAAACGCTTTGAAAAAATAGCAGGCTTAGTACAGTGCAGATCTGCCGCCTCTCTTGATTTTGCTGACCAAACCAAACAGCTTAAATTAGGCTGCCATAAAGGCAGAAAGGCAATAATACCATCAGAGTAAAATAATTGCCTAGCACACGCATGATGAGATTTCTCACTGCTAACTGTCGCTATTATGGCATGATGACGATAATGGTATTGCCATAATTTTATTCCTACGTTTTCTCTGACCCACGAATTTGCCCCATCCGCAGCAATAACCAATTTCGCGGTTAATCGAGAATGATCAGTAAGCTGCATTGCCATTTTGTCCGGCTGCGAAGAAAGGTGATTAACTCTATGAGAAAAAAAAGAAATATTGGAATAGCTTAATGCTTTTTCATAAAGCATTTTTGTTATCAAATCATTTTCAATGATATGACCCAAATTAACATAATAATAGTCTTTACTATGGACATCTAAAGCTGCAAAACCTGATTTTTCTCGAACACTAATGTCATTAAAAGTTAACACGCGGTTTGAATTAAGCAAGGCATCCCAAATACCTATTTTCGAAAAGTAATGTTGACTCGATATGTTAATTGCCGATGCTCTAAGGCATGGCTGATCCGGCAGATTAATGGTAATTTTTTTATTATCAACAACAGCAATTTTTAATGGTGTATTACCTAATGCACAAGCTGTTGCCAGTCCCATTATACCGGTACCAATTATGGCAATATCGAAATTTTCCACACTTCTCCCTTATTCTTTTATTATCAAATAATCATTCATTGTATATAAATTGCCATATAAGTAATACATTTTTAGGAAGCCGTTATTTCGGCTACAAGAATTCGTTCCCTAATAAAGCGCGAAATTAGCAAATGGGTAGTTACAATTGATAAAGCATGAAAATAAAGGTTTAACTAGGACGCTATATCCCTAACTAATTCATTAATTTCGCTTTGCCAACCAATTGATAACGTTTCAACGAGAGCGCCGTAGCCATTTTCACGTAGGGCAATACGATGATTAAAATCTTTGCGTTTAATTTCTCCATTACGCGTCGCTATCACCCAGTAGCCCTTTATAATCACATCACCTTCATCAGTCCCATGAAAACCATCAATAAAACCATTAACTGTTATTGCGGGCGAATCAACGGGCATCGATAATACAAGATTATTGGGTAATAAAACAGATAAATGATTAATCAGAATATTTTGTAATTGACCGGCTAACGGCGATGCCCAAAGATGATGATTTCCAATAATGTATTCATAAGATTTCGTTTGATAAATAATACCGTCTTGATTTAGAAAGTGGGCAAGCTTTATCGGAGCAACCCAAATAATTTTATTATTTTTATGAACAGTCATCTTCTCTTTAGGCAAATAATTACTATTTATACGATAATAGTGCTTATTAATTATGCCAGCACTGCAACTAACAAGGGCAAAAAGCGATAACAACATGCCTAGTTTTCTCATTTTATACTTCCTTTTGCTTTTGGCTCGGGATCAGGTTTAGCCGGTGCTGCAAATATTAATGCATTGCTTTTTTTATTTAATGTCCTAAGTATAGGTAATAATTGATCTAAAACCCATTCAAATTTTTCTAAATCAGATTGCAATGATTGATTAATATTAGAGCCAGGCTGCACACTCTTTGCTATTTGTTTTAATGAGTTTAATGACTGTTTCAGATCTTTTGGCGCAGATTGCATCTCTTTACTACTAACGATATTATTCATTGATGCAATCATCTTATTTACTTCATTCACTGTTTGTTGCAGGGGTAATCTATTCAAGTTATCCAATGTTTGGAATAATTTTTCCCGCAATTGTGATAAATCGGAAGGTACTGTTGCAATGGTTTTATAGCCATCAATTTTGGCCGGCATAATGGCTTCTTGATTAGCACAGTTAGAATAAAAATCTAAATCAATATACATGGATCCAGTAAGAAGATTAGATGATTTTATTGACGCACGTAATCCTTTTTTCTGTTCATTCATAATCAGCTGAATAATATTCATGTGTTTACTCAGTTCTGGCAATCGCTGAGGTTCAATATGAATAAGTACCGGCACCGCAAATTCTTTCTGTGACATCAAAGCAATTTCATTAGAAAAATAAGGTACTTTAGCAACAGTACCGAGACGAATGCCACGATATTCAACAGGATCACCCTCTACCAAACCGGCAATGGATTCAGAAAACAATAATAAAAATTCATCATATTTCGTATACTTGTAATCCTGAATAGACTTTTTATCTGGATAAATTTGATATATCATCCCCGAAACGTGTTGTTCTTCTTCAGCTGGATCAAAAGGCAGGCCTACGGGAACATCAAAACTAATACTGCCAGCTAATAGTACATCTAAAGACGGGATATCAAGACTGGCACCTTTTGTTGAAAGATCAAAATTAAAACCTCCTTCACGCCAAAAACGAACATTTTTAGTCACCAATGAATCGTAGGGTTTTGCAATAAAAGCTTGATATTTCATCTCCTTATTTTTGACATCAAATTGTACTTTTTCTACATTACCCACCCGGAAACCATGAAATAAAACCGGCGCACCTTCCGATACCACAGCGGCCTTTTTTGCTACTAAATTAATCCGTATCCCTTCTATATTTAGCAAAGAAATCGGCGCCGAATCCAGCAAATGGTATTCATGACCACTGCCAACATTAGGCCCCTTTCCAGGCATAACGCCGATATAAACACCAGAAAGTAGCGTACTTAAACCGGAGATACCTTCTATATCAACTTGCGGCTTAACAACCCAAAATATCGAATCTTTTTTTAAAATACCGGCCATATTTTTACCGATACTACCTTTAATAATAACCTGTTTGAGATCGTCACTTAATATGACTTTGTCAACTTTCCCTACCTCAACATTACGGCTTTTTATCACTGTTTTACCCGCAACAATGCCACTTGCATCAGATGTGATAAGAATGAAGTTTTTGCCTTGTCCTGAAAAATGAATATATAAAACCCAGATACCAATTAAGGCTGTAACAATGGGGAAAATCCATATAGGTGACAACTTTTTAAATTTAGAAATTTTTGCTAATTTGTTAGGCATAAAATAGGATTACCTCCCTAACTGCTTGCATGCCATTCTATCCCAAATGAGACGGGGATCATATTTCTTCGAAGCAATCATTGTGACGATCACAACAATTGCAAAAAAAACAGCACCAATATCCGGATACACTGAAATCATTACACCATTACGCATTAATGTCGATGTTACAGCAACCACAAAAATATCAATCATTGACCAGCGACCTATAAACTCAACAAAATTATAAACTTTATTCATTTTAAGACAATATCCTTCATCACTACAGAATGCATAAGCTGAAAAATAACAGAGCCAAAAAAGTGCAATTATTTTTAAAACCGGTATAATAATGCTGGCAGTAAAAATAATAATAGCTATGGGATAATCCCCCTCTTTCCACATATAGGCGATTCCATCCAAAATCGTTGATCTCGTCACGTTACCCATAAAAAACGTTGTCATCATAGCAAACACGTTTGCCGGGATATAAAGCATCATAGCAATCAATAGCAACGCTAATGTCCATTGCAAACTTTGCCTAACTCTGACACCACCTCGTTCATAACAACGCGGGCAAACAACCGAATTAATGGATAAAATAGCACAGCAGCATTGACAAAGCCGAATACCTTGCTCTATCCCGGTTTTGCCCGCCTGAAACAATATCGTTGTTTGGATGGTCGGCGCAACGTGATGCCAAGTCACACTAGTATTAAAAACGGAAAAAGCTTTTATCTGTAATAAAATGAAGAAACAGTAGGGGAAAAAACTAATATTAATTTCAATATCACCGTAACAGGTTAATTTAACAAAGCTCACTAAAACACCCGCTAAAAAGATTTCAGCCATACACCAATATTGTAATTTGGTCATCGTCGCTAATAAAATAACTTTAAAGCGTCTTGGAATAGGTATTCCAGAACACACAATAACCAAACTTAATAAACATAAGAGAGGAAATAACAACACAAAAGCAATGAAAAGCAGTGATAATAAAACATAATTATCAAAAAACAAAACCCGGGGAATAGTGGAAATGGTAATATTGTTAATATCACCCAAAGTGCAAATATCGACAAAATGAAAAGTGCAAGCAAGAAAAAACATCAACAACGCACAAACCCCATAAATTAAAACTTGTTTTGGGGATGCTGACTGATAATCCGTCAGCCGATTATCACAACGGGGACAATGTGCTTTATCACCACGTCCCATCGGTGGAATTTCTACTACCAAATCACATTGATCACATAACACATTGATTGCATTCCGCCGGTAATTCTCATGCACTGCTTGCTCCATTGACTTACATCTTTACCCCACTATGCATCATTGATGACAAATAAAAATGTTGTTATTAGATCAATTTCAATCTTATTAAGCTACCAATATCGTAAAACCACGAATTGGCTATAATAATTTATTTACAATCATTATAATTAAAAAATGACAATACAGTCTTACAACATAAAGATAAATTTTTAGTTTTATTGTCACTATATTATTAACCAATTGAAAATAATAGTATAATGAAGAAATCGGTCACCAAAAGTGTTATTTTGTCAAAATGACAATATCATTTATTATCGTTAATTGCTTCTAACTCTTCCCAGCATACATAGGCGTGCGCAAGTTTAGCTTCATGATGAACCAAAGCGTTTAATATGGGGTGTGTCACCTCATAAGGCTGATTAAAGAAGGTGATGTTATTAATCTGTGTTTGTAGTTCCGCAATTTTTTCTTCTAATTGTTCTATTTGCTTGGGAAGCAAATCAAGTTTTCGACGTTGCTGATAGCTAAGCCGCTGTTTTACTTTAACTTCACGCTGAGTTACTTTTTTATTAATCTTATCACTGCCAAGCTTTGTGGTATCAGCTCGTTTCTTTTGGTTAAACTGAGTCGATTGAACCTGTTGATTATGCGCGTCATAATAACCACCGGGATAAATTGCAATGTTACCATCACCCTGAAAAATCCAGCATTGCGTTACCGAATTATCAACAAATTGCCGATCATGGCTCACTAAAAGCACAGTGCCTTTGTATTCGCTAACCAATTCTTCAAGCAATTCAAGCGTTTCAACATCTAAATCATTCGTTGGCTCATCAAGAATTAATACATTGCTTGGTTTAAGAAATAATTTGGCAAGTAACAATCGATGGCGTTCGCCACCCGATAAAGCACTAACTGGGGTCATTATTCGTTTGGAAGAAAATAAAAAATCTCGCAAATAACCAGATATATGCCTTTGACGGCCATTGACTATAATTTCTTGTTTACCCTCGGCCAGATTTTCTACTACCGTTTTATTACAATTAAGTATAGATCGATACTGATCAAAATAAACTATCTCTAACTTGGTGCCGCAATGTAATTTACCACTATCAGGAGTAAGCTGTGCCAACATTAATTTTAATAATGTCGTCTTACCGCAGCCATTTGCTCCAATTAAAGCAATTTTATCGCCTCTAGTCACTTTTGCAGAAAAATGATTAACAATTTTTTTATCACCGATAGCATAACTAATATTGTCAATATCAAAAATAATTTTTCCGGAGTGCTGTGCGTTTTCCACTTGCATTTTTGCATTACCAAATTGTTGCCTACGTTCGGTATATTCCTTACGCATGGCTTTAAGCGCCCTAACACGGCCTTCATTACGAGTACGTCTGGCTTTTATACCTTTCCGAATCCAGGCTTCTTCTTGTGCCAGCTTTTTATCAAAATGAGAATTTTGTAATGCTTCTATGCGAATATGCGCTGCTTTGCTGCGCAAATACTTTTCATAATCACCCGGATAAGAAGTAGCAATGCCACGATCAAGATCAATAATACGCGTGGCCATATTACGAATAAAGGCACGGTCGTGGGATATAAAAACCAGACTTCCATCAAAATTTTTTAAAAATGTTTCTAACCATTCAACAGTAGCAATATCCAAATGGTTAGTTGGTTCATCAAGCAAAAGGACATTGGGATTACATACTATCGCTTTAGCTAATGCTGCTTTTCGCAACCAACCACCAGATAAAGAGGATAAACTTATATCTGGATCCAGATGCAATTGACCAAGAATATTATTAATTCGGTTTTCAATTTGCCAACTATTCTGACGATCAAGTTCGACTTGCAATTCAGCCAATTTTTCTAGATTTTTTTCGGATGGCTCACAACTAACTTGCTTAGAAATAGCATGGTAGCATTTTAATAACGCCGCTTTTTTTGCAATACCTTCAGCGACAAAATCATATACGCTTCCAGTTACATTACATGGTGGATCTTGCTGTAAACGGGAAACAACCAAATCACGAGCATGAATTACTTGTCCATCATCAACAATGATTTCATTATTTAATACTTTCAATAGTGTTGATTTGCCGGTACCGTTTCGACCGATAATACAAATTCGTTCATTAAGTTCAATATAAAGATCCGCATGATCCAAGATAGGAACGTCACTAAAGGAAAGAGAAACATCCGTTACATTAATCAACGCCATAAAAAACCTTTTATCAATTATTATTTACGTGTGTAATAAAAACCATAATGAAGTTGCTCATTAGGCTCAAATCAGGCGAAACCATGTATGTAGCAATATCAAAGACATCAGCATGAAAATTTATTAACTTTAAAATTAAAAAACAATAGTAAATTTAAAGAAAACTATTCCGACGACAAGGTGATCATTGTTTGCTGCACACCAACAAGAGTTGTAACAACTGATTTTCTTATTAATTTCAACCTATATATAAAATTTGTCGGCCATTATACATTAAACATTGATAAAGAAAATTAATTGCCGTAAAGATATTCGTCGCCTAGGTATTTTAATATTGTTCAATAGAAATAAATGTGTTTCAATAATTCATGAAATCTAGTATATAATTAGGTTTATCGGGATGTTAAAAAAATTATGTGTTGTGTTATTCTCTGTGTTACAGATGAGTACAACGGCGACTGCCGCAAATAATATTCACCTGCCTAATATCGGTACCGCCGCGTTATCAACGCTCAGTATTGATCAAGAAGTCGAAATGGGTGATTTTTATCTGCGGATGCTACGCGGTAACTCCCCATTAAACCAAGACCCATTGATTAATAATTATATTAATCAACTAGGCAATAAACTGGTTGCCAGTGCCGAATCAGTGCAAACTCCGTTTCATTTTTTTATTATGCAAAGTCAAGTTATTAATGCATTTGCTTTTTTTGGCGGTAATGTTGTCGTTCACTCCAGATTGATTCTTGAAACTGAAACTGAAAGTGAACTCGCATCAGTGATATCACACGAAATTGGCCATGTCACACAGCGCCATTTAGCAAGAGCAATGGAGTCGCAGAAAAAAAGCAATCCATACGTCTGGGGTAGCGCGCTGGGTTCCATTTTATTAGGTCTAGCCAACCCTAGCGCTGGTCTCGCTGCACTCACAACAACACTCGCCAGCTCACAGCAAAGTATACTCAGTTTTAGTCAAAAAAATGAACAAGAGGCAGATCGTGTTGGGCTAAAAACACTAAGCAAAGCCGGGTTTAATCCTCATGCTTTTACCAATTTTTTGCAAAAACTTGCAGACAATGCAAGATACAGTTCTAAGCCACCTGAGATGTTACTGACTCACCCCTTACCAGAATCGCGATTAGCGGATATTCGTAATAGAATTAATCAACTACAACCGGTACATATGACTTCTTCTCTGGACTATTATCTAGCCAAAATGCGTTTGGTTGTATTTACCAATAACTCAGCGCCCATTGCTTTATTACGTGAAGATTATGCAAAAATTGACAACAAACAAACGTCTATCGCATTACGCTATGGGGAAGCGCTAACTCAATATCACAATAAAAATTACACCAAAGCAACGCAGCTTCTAACCCCCTTGTTAAACAATGACCCAAATAATATCTGGTTTATTGATCTTATGACTGATATTGATTTGGCTAAACATAATTATTCAGCAGCCATCAACCGAATTCAAACGGCATTAAAACACAATACCGATAATCAAATACTGCAGCTCAATTTAGCTAATGCTTATTTAAGCAACAATGAACTGCAAAAAGCCGCCAGTTTATTACATCGTTATACCTATAATCACAACGATGATACAAACGGTTGGAGCTTACTCGCAAATGTCTATTCTAAGCAGCGGCTAAGAGGAGAAGAAATGTCAACCCAAGCTGAACTCAGTGCCTTACAAGGGCAATTTTCTCATGCCATTACTTTATTAACTAACGCTAAGACCTACCTCCAAAATAAACCAAATGTAATTGCTCGCAACGAAGCACGCATTAAACAGCTTGAAATGTTAAAAAAGCGTTATGCAAATTATTAGCATTAAGTTATTTTAACACATAAAAGATATTTAATATCAATAACTTAATATTTATTTCGAGCTGTACTTTGATTAATTTAAATACAGTTTACACAGAATAACACCCATATAAAAACATCAAAACCTATATATTTAAAACGGGGTAGGTATAAAAGTTGGCATAAGTCTTTATGGGTTTTAATTGAGAATGAATGGTATTCATTTGTTTATTTAATCTATCTTGTTATCTTAACCCTCGTGGCTGGCTTATGTGTTTTGGGGAAGAGGTGTCTCCAACTACTAGGCGTAATACGAAGTAAAATATTTAGCCATTTCATCCCGTTATCTTGTGTTTTCAATGCGTATTTTTTTAGATGAAAAAATCTATCTGTACCAGATTATTGCATCAATACTGATTATTTTCGGTATGGTATGTTGTTATGAAAAAGGAAGAAATGATAACAGCTCCACATGTTATCAAAAAATTAAGTGAAAAAATAACTGGTTTATAGTTTTAAAGAATGGCCATGATATTGCTTTAATGTTCAATGCACTAATAGACTGTAAGCATCTAATAAATAAAGAAGAATCAAATATTGTTGGGGTATATAAATGCGGCGTAGATATCCACCCCTTGCTTTATAAGGATTTGAAATATATATCAGAATCAAGCAAAGACATAACAGAATGGTTCTTTAAAGAGGTAAATAACTTTTAATAGGAGAATTATACGTTAATCAAAACAATTAAAGTTGGTGCTTTGATTTTAGCCCTTGAATTGGCGTTCTTTTTATTATTGATTCCTACTATTTATTTCAGAGAGTTACTAACAATTTAAAGAGAACAATCGTTCTCTTTAAAAAATTATGCTTTAACTACACGCGTTATGATGAAATGGATGCGCTATCTAAAAGATGGCACAAGCCTCTTCCCCAACTATGATTTATCTGGTCTTTTGTGACAACAGTAAAAAATCCAATAAACATCAATGAACAAAAAATTCACCCCTATGCCCCATAATGCGGTGTTTAAACAATTCCTAAGTGATAAGGATATCGCTAAAGATTTCTTTGCTATCTGGCTGCCTGATGAGATTAAAACGCGATGTCATCTGGATTCAATTAAACTGGAATCCGGCGCCTTTGTCGACAGTGAAATGAAAAACTACCAGAGTGATATTCTCTACTCAGTTAACACCACCCAGGGCAATGGCTACCTTTATTGTTTAGTTGAGCACCAATCCAAACCCGATAAACTGATTACCTGACGCCTTATGCGCTAGAGTATGGCTATCAGGCAGCAACATCTAGAGCAGGGGCATAAAACCTTACCCCTGGTGTTTCCCCTGTTATTTTATTGTGGCAAGCAAAGTCCGCACCCTTACAGCACCAACTGGCTCGATTGTTTTGAGGACAGCAAGCTGGCGGAACAGATTTATACCCAGCCCTTTCGACTGACCGATGTGACCACGTTAGCCGATGGCGAGATTATGCAGCACCGCCGTATTGCGATACTGGAATTATTGCAAAAAGTGCGACAGGAAGTCGCCTGACATATTGTTTTGACAAAAGAATGAACAAAACCAGTCATCCCATTGACTGTAACCTACCGTGACAGGCGTGGCGGGTAACTGCTGGGTCTGAAGCTCACGGGACAATGTAACCTTGCATTGTAAAATGCGATAACGAAACCGTGAGGGAATAGTTATTACCTGCAAGCATCATGCGGATGAGGTGCTAGGTTTATCGGTATGGTTAACATATGTGAACTGTTAATAAAGATCGTTAATAAGTGACAGGCCAAAGATGCTGACAGGCCTGAACCGAAAGGTATGAGGTGGGTTATCTGTGGTTTTTGTGCGGATACATGGGCAATAAACCTCCGGTCGAGAGACAGAACCTAACCCGATAGTTTGTATGTCAGGTGAAACCTGGTAAGCCTGTATCGCCGCCGTAAGGCTAGAGATATCGTAAGATAGATTGATAACGGTGAGGATGATGAAAAAAGCGAATGCCGGCCTGTAATGGGACGGATAAGTGAGCAGACTTTCATCGGGTCTTTAATCGTAAGAAGAGGAGTAAAACTTTCAAGAGGAGGAAAGCAAGTTAAGTGCAGCCAACATGTGTGCATCTGCATCCTTCCACCCGACAAGCTGGCATTCTATTAACTGGAAAACCAGTCATGTACGGGTGCGAAAGTTACAAGTACGTATTGCGAAAGCAGCGAAGAACGAGCAATGGCGCAGAGTAAAGGCGTTGCAACGTTTATTAACACGAGCATTCACCGCCAAAGTGATGGCGATAAAACGTGTGACCGACAATACAGGCAAGAAAACGCCTGGTGTCGATGGTGTTATGTGGAATACACCCGAAAAAAAGTGGAACGCAATAGGGCTTATGAAACGTACAGGGTATAGACCAAAACCTTTACGCCGAATATACATCCCGAAAGCAAATGGAAAACTGCGACCCCTTGGTATACCGACCATGCTTGACAGAGCGATGCAAGCGCTATATCTGCTAGCCCTAGAGCCTGTATCGGAAATCACAGCGGATAAGAACAGTTACGGATTCCGGCCACTTAGAAGTACCGCTGATGCGATAGAGCAAATATTTTGTAATTGTGCAAAATCTAAATCAGCAAAATGGGTGTTAGAAGCGGATATTGCAGGATGCTTTGATAATATTAGTCATGATTTCTTAATCAACACGATTCCTATGGATAAAGTGATATTGGGTAAATGGCTGAAATCAGGGTTATTAGATCGTGGAACCTTTTACACCACCAATGGTGGGACACCACAAGGCGGTATTATTTCCCCAACATTGGCTAATATGGCACTGGATGGTCTTGAAGCTGAACTCCGACAAGCATTTGGATATTCTGGTACGGCTAAAGGCAATAAGCATAAAGTCCACTATGTACGATATGCGGATGATTTTGTGATAACAGGTATCTCACATGAACTCCTTGAATCAAGGGTCAAACCGCTGGTTGAAGGATTCATGGCAAAAAGAGGCTTGCGTCTATCACAAGAAAAAACGAGAATTATCCATATTAGTGAAGGGGTTAATTTTTTAGGACAGAATGTTAGATCTTTTAACGGCAAATTTTTAATAACACCCGCCAAAAAAAATATCACAAACTTTTTGAAGAAAATTAGAACTACGATAAAGCAGGAAAGGTCAAGTAGCGCATGGAAACTGATAACTAAACTCAACCCGATAATCAGAGGGTCGGTAAATTACCACCGACATGTTGTTGCGAAAAAAGCCTTTTCTAAAATCGATCATCTGATTTGGCAAGTTTTGTGGAAATGGTGTTTAAGACGTCACCCAAAGAAAGGTAAGTATTGGGTAAGAAAAAAATACTTTACCGTTCAAGGGAATAATCAATGGGTGTTCAGTGGAAAATCGCCAGAAGGCAAAATTTTTACACTGTACAAAGCCTCTTCCACACCTATAAAGCGCCATATTAAAATCAGAAGTGAAGCCTGCCCATTCGATAAAGAATGGGAAATATATTTCGAAAAAAGGCTAGAAAATACCTGGAAACAAAAAGCCGCAGGAAATAAGAAAGTGAGCGTATTATGGAGAAGACAAGATAAACGCTGTTTGTGCTGTAACCAATTAATTACTCAAGAAACTGGTTGGAATATACACCATAAAGTGGAAAGAGTGAAAGGAGGCGGAAACGAACTCAGCAATCTTGAACTCTTACATCCTAATTGCCATCGACAAAAACATAGTCGGGCTGCTGGTTACGATCGTATAGTATCGTAACTTATAAAGGCTTGAGCGGTATGCGGGGAAACTTGCACGTACCGTTTTTAGGGGGCGGCGTGACAGAGATGTCACGTTGCTACCCGACCACATTAGACAACGGGATATGACCGAATTGGTGAATAAGATTGTCAAACTCTTATCTTACGGGTATCATACCAATGAACAAGTCATAACAATAATGAATTACCTGATACAAGAGGGAAATGCCAAAAACCCGATGCAATTCATTATGGACATCGCTAAACAATCAGAGAAACACGAGGAGGCGCTAATGACTATTGCACAATCTTTAGACAAGAAGGAATGCAACAAGGTAAACTTGAAGGCATCCAAGAAGGCAAAAAACAAGCCTCTATGGAAATAGCTCGTCAAATGCTTGAAGATGGCATGGACAGGCAAGTAGTAATGAAATTTACCCGCTTGACCGAAAAAGATTTAAGCCAGTTGTTTGATAGCAAAAAACAAGCTCAAAAAAAAGACATTAACCCTAAATCCCACTAATCAGGCAGAACATATCTTCCTGATTGTGCTTTAATTTAAATCCGCTTACCTTTTTAATGATTTTAAATAGCACAAAATAACAACATTTTCACATTCCCTAACCAACCATTTATCAAAAGTTAGTTACCATAATTATATTTTATGAAGGATATATTTTCATTAGAAATTCTTTTATTTGTAAGCTATTATTAATACATAAATTTCTTGAATCATATTCACGAGACCAAAGGCATAGCCAGTTTTCTAAATCTTCTCTATTATATTTTCCTGTTGCAATACCCTCTCCCATTTCTATGATACCACAATCAGGTGCATATAACTCCCATCCATTTAACAACAAAAAAATATAACCAGAAAACATTGCTGTCCTCTTATTAGCATTAGCAAAGGGGTGGTTTTTAATAAGACTCTCGATAAGAACTGAAGATAATAAAAACACATCTTCAGTCTGATTATAATATCTATACTGGTTTGGTCTGGAATGTGATGATGCTAATAAGTTTTTATCTCTAACATAGATTGGCTCATTGGGTGTTTGTAACTCTATAAGAAATCTATTTATGTATATTAAATCATCAATTAAAAGAAAGTTGATGCCATCAACAACTTCTCCGCATTGATCAAGACACACCTTACACCTTTGACAATTCTTTCAAGGCTTTATTATATTTAGAAAAACCATGGCGAAAAGCATTCATAACTTGATCTTCGTGTGTACAATCAATACCCCAAGATGGTTTGGCTTTTGCAACAATACTTTTATCTCTTGGTGGAATATAAAGACGATCTACTTTTCTCTGTGCGCAACCCATATCTCACCTCTTCTTGTAGGAGTATTAAAATCAACCTTTGGTGGATTATAGATTGCAAAGTCTGTGATGTAAAGTACCCTATAAATTATATTCCCTAACCAACCATATTGCGGTATTTTAACCGCTAACGTTATCAACGTCTGTTTGCTTTTGCCAATAAAGAAATCATATGAAATTAATCGAACAAACAATATTTTATAAAGATATCTATAAATTTATTATTTTTAACGGTAATAAATCATTTAAAAACAATATTGAGGAATCGATTAATGAAAATCCAATACCAAAGCTCATACATAGAGTTTGGGTTGGCAATAATACTCAGCCAGCCATAGTAAAACAATGCATTTCTTCCATTTCAGCTATATCAAGATAGGGATATAAGCAAAAAATATGGACTGAAGATAACTTTCCAATTGAAAAATATAAATTTTCAAAAACTGCGTATGAACTGAAAATAATATCTTCTCTTAATTTGATATATTTACGCTGTTTTGATTTCAATTCTTCTTCGATTTCAAACTTATGTTTTTCAGCTGTCTTTTGATCTGTGGTAAACCAGTTTCCTTCATCATTCAATTCATGCCAATCACTTGGTCGAGTAGTCGTAGCGATCAATACGTTTTCATTTTTAGCATTAATCTAACATTAACCCAGTTTATTATTTATTGATAATAGATGATCAGTATCATTATATTTTTTCACAGTAAATTTACCGGGTGAATCTAACCCAAATTGCCGATAACGAACAAGGCTTATACTTGCATTTACAATGCGAGGGGAAATGTTTTCATTGCGATGCGATAGCCAGGATTCCCCTTTTATCGCATGTAATAATAACCTGAGCGCGGCACCGTGTGTCACTACCAAAACATTACCACTTGTTTTTTGTTGCTGGGCAATATCTTGTAATGCTTGCTGCATACGCGAAATAACATCAAGAAAATGTTCCCCTTGATTTAGAACAGGATCAAATTTAGCCGGAGAGTACAAATAGTCCTGAAATACCGGATCCCCTCTCAATTGATTAACACTGCATGCTTCCCAATGACCAAAATCCATTTCACACAGCCCAGTATGCTCGGACAAAGGAACACGCGGCATTGAAATTAACTGCTGTTGCAAAATATAATCACGCGTTTCTATGGCCCTTTGTTGCGTACTTGAATAAGCGGCAATAAACGACGTTGACGACAAAAATTGACCGGTAATTTCTGCCTCCAAGATGCCTTTTTTAGTTAATGCTGAATTTTTTGATCCTTGCATTTTATTAGCCAGATTCCATTCTGTTTCACCATGCCGAATTAAATAAAAATCAATTTTTTTCATCATTGTTCCGATAAATTTGTAGTAAAAATAAGACAACATTAATCTTTTAATTTTATGTCGTTAATAATCAAGATGCTTAGCTAATTTTTGTTCTCTGAGCTGTTTTAAACAATTCGATAAGACCATATCAAGTGGGGCACATAATGTCATTTTTTTACCAGATTTAGGATGAGTAAATTTTAGTCGCCAGGCGTGTAAGAATAATCGGTTTAACCCTGTTGTTTGTAACTTTTTATCAAACTCGCTGTCTCCATAACGATCATCAAAGACAATAGGATGATTGACATACTGAGTATGTACCCGAATTTGATGTGTTCTCCCTGTCAGTGGGCTTGCTTTCACTAAAGTGGTTATATCGAATCGTTCTTCAACCTTAAAACGTGTCTCTGCAGGTTTACCATTTTCATTGGCTTTGACTACCCTTTCCCCACTTTGTAATAAGTTTTTAAGCAACGGTGCGCTAATGACTTTGCAACTTGATGGCCACTCTCCTTTAACTAATGCCAGGTAATCCTTTTGAATTTGTTTTAAGCGAAACTGTTCATGCAGTGATCGCAGTGCTGATCGCTTCTTGGCAATTAATAATATGCCCGACGTTTCACGATCAATACGGTGTACCAGTTCCAAAAATACCGCTTCAGGACGAAGTACACGCAATGCCTCAATAATTCCAAAATGCAAACCACTTCCACCATGTACAGCAAAACCTGACGGTTTGTTTAACACTAAAATTTCATGGTCTTCATATAAAATGCCTTGCTGGAGATTGGCTATTTTATCAAATTTTACTGAAATAACTTGGCTAATTTTTTCAGGCAGTTTAATCGGCGGAATCCTTACCACATCACCTACATGTAATTTATATTCTGGTTTGACTCGTTTTTTATTAACTCGCACTTCACCCTTTCGTAGAACACGATAAATCTTACTCTTAGGCACACCTTTTAACGTTTTTTTTAAAAAGTTATCAATACGCTGCTGATCATTCTCAGCATTTATAGTAAAAAAAATAACCTGTGGTAAATTTGCATTCATGGAAGTATCATATATGACATTAATAATGTTGACAGTTTACATTATTCAAAAATAACTTACACTATTCCTGTTTCAGAAAACCACAATATACGGTTGGGGGAAAAGCAACAATGCTACGATTATTAAATCAATATTCTAGAAACAGAACAATTTGGTTTTTATTATTTCTGTCCGCTTTTTTTTTCGAAGTCATGGCATTATATTTCCAACACAGTCTAGAATTAGCACCTTGTGTTCTTTGTATCTATCAGCGTTGTGCTATTGTTGGCATTTCACTGTCGGCTTTAATTGCAATGATTTCACCCAAACGTTTTCTTTTTCGTCTTGCCGCGTTGATTTCACTGATTTATTGTGCTGTCAAAGGATTCCTCCTTGCTTATGAACAAGCCATGATACAATTTGAACCTACTCTATTTCATTCCTGTCCGCTTAATGTTGAGTTTCCACGTTGGGTGCCTCTTAATATCTGGTTCCCCGTTATTTTTGATAGTGGTGGTGTCTGTTCCGGGAAAACTTGGCAATTTTTAACGTTAGAGATGTCCCAATGGACAATGCTTATTTTTGCCTGTTATATTATTATCGGTGTGCTTATTGTTATTGTGCAGCCTCTTCGCCTACCACAAAAAAAAATATGGAAATATTAGGTAGGGTAGATCACTTTTGTGATTCCATCCATCATACAAAATAATGTCAATAGGTAAAGACTAAACAGATAAAATGTAATGTCATATTATTTACTTATGTTAAAATAAAACGCATAAATTATTAAGTATAAAAGCAGTCGTAAATCATGTTACTGAAATACCATCCGCCCATGTCACCTTGGATAGTAACACTTTATAAAGACAATGATATTGTAGTAGTGAATAAACAAAGCGGTTTATTATCGGTTCCCGGTAAACATCCACAGCATAACGATAGCATTGTTACTCGTTTGTTGCAAAATTTTGATTTTGTCGAATCTGTGCACCGTTTAGATATGGCAACAAGTGGTGTTATGGTTATTGCGCTAACAAAAGCAGCCGAACGTGAGTTAAAAAGACAATTCCGCGAGCGCGAACCCCAAAAATGCTATATAGCCCATGTTTTTGGTCACCCCCCAAAGGAGTATGGCAGTATTGATTTGCCAATTATTTGTGATTGGCCAAATAGACCGAAACAAAAAATCTGTTATGCAAATGGCAAACAAGCATTGACAAATTATCGTGTCATACAGCGTTTGTCAAACAATACCAGCATAATGAAACTCACACCTATTACTGGGCGATCACATCAACTACGCTTGCACATGCAAGCGCTTGGCTATCCCATTCTCGGTGATAAATTTTATGCCCCTCCTGACATAAAAAATTTAGCAAATCGTCTGCTTTTACATGCTCAATCGTTAACAATCACTCACCCAACAAACGGTAATACAATGACATTTTACTGCAATGCAAATTTTTAACAAATCCGAATTTTGCCACACTATTCAAAAGGGAAGTAACATGCGAAAAATTGTTTTAGCCACAAATAATCAAAACAAAATAAATGAACTTCATGATTTGCTTGCTGAGCAAGGTTTTGAAGTTATTTCGCAGCGTGATTATCATATCCCTGATGCAAATGAGGTAGGATTAACATTTGTTGAAAATGCAATAATTAAAGCCAGACACGCCGCAGCTCTAACCAATCTGCCTACCGTCGCCGACGATTCAGGGTTAGCCGTTGACGCATTACATGGTGCACCTGGTATTCATTCAGCAAGATATGGAGGCAGTAAAACTGATGATCAAAAAAATAACCAGAAACTATTGCATGCCCTAGCAGGTATTCCAGCAAGTAAACGTTCTGCTTCTTTCCACTGTGTGCTTGTTTATTTAAGACATAAAAATGATCCAACACCCATCATTTGCCAAGGAAAATGGCAGGGTTATATCTTAACTGAACCACAAGGAAAAAATGGATTTGGTTATGATCCTTTGTTTTATATTCCTGAGCTTGGCTACACCGCAGCTGATCTATCATATGAGGAAAAAAAACATATCTCCCACCGCGGTCAAGCACTTAAATTGCTGATAGAAGCATTGCAATAATAACATGGTTAAACCCAATCTGCCTCTGAGCCTATATATACACATTCCATGGTGCAAAGCAAAATGTCCCTATTGTGATTTTAATTCACATACGTATAAACAGGAACCTCACTATACTGATTATGTTGCTCATCTTTTACGAGATTTAAAAAATGATTTATCGTTAACGGATCATCGCCCCATTTCATCAATTTTTATTGGCGGGGGCACACCCAGTTTATTTAACGCCGAATTAATTGCTGAATTATTGGAGGGCGTCGCAAAATACGTTCAGCTAATACCCGGTGCAGAAATTACTCTTGAAGCCAATCCAAACAGTGCAGAAACTGATCGCTTTATAGGCTATCAAGCGGCAGGTATTAATCGAATATCAATTGGTATACAAAGTTTTTCCACAGATAAATTAAAAAAATTAGGACGCATTCATAACGCCAGAGAGGCTGAAACTGCGGCAAATTTAGCTAAGTGTCTCAACTTGAAAAGTTTTAATGTGGATTTAATGCATGGCTTACCTGACCAAACAGTGGATGAAGCGCTATTTGATGTCGAAAAGGCAATAGCAATAAATCCACCGCATATATCATGGTATCAGCTTACCATTGAACCTAACACATTATTTGGTGCTAAACCGCCTATGTTGCCAAAAGACAACGTGTTATGGGATATCTACCAGCAAGGACATAAACAACTTATTACGGCGGGTTATACTCAATATGAGATATCAGCTTACGCCAAACCTGGCTACCAATGTCAGCATAATTTAAATTATTGGCGATTTGGTGATTATTTAGGTATTGGTTGTGGTGCCCATGGTAAATTAACACAAAAAAATGGCAAAATTATCCGAACGATGAAAACACAACATCCACAAGGTTATATGTCGGGAGAATATCAGAAAAAAAAATATGTTGTCACTGCAAGCGAACGCCCATTTGAATTTTTTATGAATCGCTTTAGATTAGTTGAACCCACTCCAAAAGCTGAATTTTGCTTGCGTACCTTTTTACCGTTCACCACAATTGAAAAAACAATAGAAACAGCCATCGAACAAAACTACTTAACCGAAGACGCCAACTATTGGTATGTTACTGATCATGGCAAACGATTTTTAAATTCACTACTTATTTTATTTTTATAATCACCATACTTACCATCATCGTTGTATGATCATGACGGTTCCTTTATCCAAATTAATGAAGCAATTCGCCCCGTTACACACTCCCGGCGATAAGAAAAAAAACGCGATGAATCACGCATAGTACAATAATCGCCACCAAAAACAGCCATAACACCCATTGCATTTAAACGCTGCCTTGCCAACATATAAATATTTGCTAAATATTTTTGCTTTGTTTTATCAATACACCGAAAAGCATTAGCTGCTTCGGGAGAAAACTGTTCAAATTGACGTTTAACATTTTCTTCAACTTCAAATTGTGTAGGACCAATCGCCGGGCCAAGCCAAGCAACAATATCCCTTGAATCACAATGAAATTGATGAACCGTATTTTCTAAAATGCCAGCAGATAAACCACGCCAACCTGCATGGCTTGCCGCAACCTCATCCGTTGTTCTAGAATAAAAAAGCACTGGCAAACAATCTGCGCTCAACACCACACACACCCTTCCAGGTACAGAAGTATAACTGCCATCGTAATGCCTATTTTCCTTTAATTGAAAAGTATTTAGGTTAAGAACAAGATTACTGTGTGTTTGATTTAGCCAAACCGGATTGGCGGGTAAATTCACACATTGCCAGAGTAATTGACGGTTACGTTGCACTGCCTCGTCATCGTCACCAACATGAGTGGCTAGATTTAATGAATGATAAGGTGGTCTACTGATGCCACCCACTCGCGTGGTTGTCAGTGCCATGATATTTTTTTTTACTGGCCAATTAGGATAAATCAATTGCATTACCAATCAATCTCGTTTTTAAATTGTTCTTTGTCTTCACGCAGTACTGCTATTAGTTTCATCATATCATTGGGAAGTGGCGCATCCCACTCCATCTCTTGACCCGTTATCGGATGAACAAGCCTAAGCTTTACAGCATGTAATGCTTGTCTATTAAAACTACGCAGTGTAGTCATCAGTTTTTCTGAAGCACCCTTAGGTGGTCTTGGCCGGCCACCATAAAGCTGATCACCAACAAGCGGATGAGCAATATGTGCCATATGAACACGAATTTGATGTGTTCTTCCCGTTTCAAGACGCAGCCGCAATCGTGTATGCATTCGGAATCGTTCCATGATACGGTAATGTGTCACCGCCGATTTACCCAATGGAAAAACTGACCTATACGTTCGTTTATCAGGATGACGTGCAATAGGCTCATCCACCTTTCCGCCTGTCGTTATAATCCCCATGGCAATAGCTTCATATTCCCGCATTATTTCATGGTTTTGTAATGCTTCCACAAGGCGACTTTGTGCCGGAATTGTTTTACTTATCACCATCAGCCCTGTTGTATCTTTATCAAGACGATGGACAATACCTGCACGCGGTAATGAAACTGATTTTGGGTAATGATGTAACAACGCATTAAGTACTGTCCCGTCAAGATTGCCCGCGCCTGGATGCACAACAAAACCCCGAGACTTATTAATGACTAAAATATTGTTATCTTCGTATACAATGTCCAATGGTAAGTTTTGAGGTTTATACTGAACTATGCCTTCAATGACGGTATCGATACTTACTTGTTCGCCGCCGAAAACCTTTTCTTTTGGCTTATTCGCTACGCGGCCATCAACTTTTACTTTACAGTTTATAATCCATTCTTTAATGCGTGAACGAGAATAATCAGGAAAAAGTTCAGCCAACACCTGATCTAAGCGCTGACCAAGCTGTGTATCAGGAATGATAGCTTCAAGTTTAATTTCTTGCGACATAAAATATATTCGTTATCTTTTATCAATAGCACATTAGCTTATTATTCTTTTTTGTTTAATTTTCATAAGAAAAAAGGTTTATAATCTAAACCGAGCCGACTTTAGCTCAACATTGCGCATTTTAGCATAGATTATGGAAGAACATTTTCCTTTGTTAAAAAAGCAATTACTTTTTGATGTTTTTAGGTACAATATATTATCGTTATATTAGAGTTAATTTAAAAAATATACAGATATAAAACAATGTCATTAATTTCGCTGAGAAAAATTCGATGCCAAAGGTAGATGACAGCTACCGTGCTGATTTTTATGGCAATGCCGGAGTGGACGCCGCTTTAGGTATATCGGGGCGGATTTTGTTTACGCTAACTATATCTGACAAAATAATATCAACTGCAAATTATAGCATTTTTATTATAAACGAAATATAGAGTTTTATCATACAGTAAATTAGACTATCATAAGCGCCAGTAAAGGGTTAAGAATTATTTTATATTATTGAGAAAACAATGAAATTATATCAACGTCTTTTATTAATTAGCCTTTTTATTTCTACCATTTCTATACTAACGGCTTGTAGCTCTTCTCAACCAAATTATGCAAAGATGAGTGAAGTCGAGCTATTTTCACAAGCCCAGGATGAAATGAAAAATGGGACATTAAAAGCAGCAACAACATTATTTGAAAAAATGGATAAAATATACCCTTTTGGTCCCTATTCACAGCAAGTTCAATTAAATCTCATTTATACCTACTATAAATCTGCGGAATATTCCCTTGCTATTGCGTCTATTGATCGTTTTCTAAAATTCAACCCCACTCATCCACACGCTGATTGGGCGCTGTATCTACGTGGTCTGTCTAACATGATAATGGATGATAATCAAATCCAAAGTTGGTTTGGTATTGATCGTTCAAGTCGTGATCAAGATTATGTCGTTGCGGCATTTAGCGATTTTTCTCATCTCGTTAAAACTTTTCCTCTTAGCCCGTATGCTGATGATGCGGGAAGACGTTTAATATATCTAAAAAACCGTTTAGCAAAACACCAATATGGTATTGCTAAATATTATAATGAAAAACAAGCCTATGTCGCCGTCATTAACCGAGTAGAATACATGTTAGCGACTTTTCCTGATACCCTTGCGACACGGCAAGCTTTGCCTCTTATGCAGCGTGCTTACAAAAAATTGGGATTGACCACCGAAGCTGAAAATGTAAGACAATTAATCAATGCTAATACAAAATAACATGTAAAATGGTATTAACGTTTATTTTCACAATCAACAACTAAACACATTTATTTCTCTGTGTGAAATTCAGATATCCAATACAAAGCCAAGTTTTATCTCTTTGGTAAAAAACCATCGGAATCATCATGATGACTCCATCTCCCAATTAAAAATTGATATAACACTTGCAGATTATGCCCAACAATATTTTTTATTGGTTAGCAACTGATAGGCTAACATATTTATTTACTACTGCGATCTACTTTTTATATTTACGCTACTTACTTAATCCTAACAATACCGAACTCTCCCTAATAAAATAAGAATTAAGAGTAATTTTACTTATTTTTTTGTGAGCGATAATCCAATTTATTTTTTTATCGTAAAATCTCCGTTTTTTTATTTGTAATATCAATGTACTCTGTTTACAGTTAGGTTATCGTTGATGCGTTTAAGTAATAAAGATAAAAGAAAAGAATTAGGATTCACCTTATTTGAATTAGTAATAGCCATCGCCATTATTGCTATTTTAACAGCGGTTGGGATACCTGCTTATCAAAATTATATTCAAAAAGCAGCGCTAGTTGATATGCTACAGTTTATGTCTCCCTATAAAACGGCTGTTGAATTATGTGTGTTGGAAGAAGGAAACCCTCAATTTTGTGATAACCGAAACATTGCTGTTTCAGCAGGCCGGCTATCCCATTATGTTTCGTCAATTGCTATCGATTCCGGAATCATTACTTTAGAAGGCAAGCACAGCCTTTCTGGATTAATAGTAACCATTACACCTACACTAAACCACGATGATAACACATTAATATGGCAAAGATCATGCCGTACATTTCCTAAAAACACAGCACTTGAAAGCGCTTGTAACGCCCTTTTTAAATACTAATAAACAAGAAAATGATGCACATAAATTTTGAAACAATTTCCAATCACATAAGCAAATTGTGTCAAGAAATTGATGTTATCCCAATTAATGATGATTTACAAATATTAACAATTGCTGCTAAAGATGTCTCTTTATTCCGTGACTCACAATTGGGCCTAGCAGTTCATCGCCAAATCAATACACACATTTGTTCAGCAGTAAGATTTAATGAGTTATGGCAAATATTTAAAGATAAAAAAAATCAACATGAATTACGCTACCATCAAAACGCCCCAGTTAAACAATTGATTGATCAATTATTAACAGCAGCATTAAATCAGAGAGCATCTGATATTCATTTTGAACCTTATAGCAATGAATACCGTGTGCGTTTTCGTATCGATGGTGTATTGTATCTTGCCATGAAACCTGATCCTAGTCTCGCCCTGCAAATTTCTGCCAGATTAAAAGTGATGGCCAGCCTAGACATTGCCGAAAAACGATTACCCCAAGATGGTCAATTAGTATTTAATCACTATAAAAATTATGTGATGCGTATGTCAACATTACCGGTAAGTCATGGTGAAAAAATTGTACTTAGAATCATCAAGCAAACAGATCAACTCATCGACATCAATAATTTGGGATTTAGTCAACAAGAACTTTTGCAATATAAAAATACATTAAGCATGTCACAAGGCTTAATTTTAGTTTGTGGTCCTACAGGTAGCGGTAAAACAGTGACCCTTTACAGTGGACTTTATCAAATCAACCTAGATCAAAGAAACGTTTGCTGTGTCGAAGATCCGATAGAAATCCCACTTATTGGTGCCAATCAATGTCAAATAAATAATAAATCCAATTTAACCTTTGCAACTATTCTACGCGCTTTTTTACGACAAGATCCAGATGTTATTATGGTTGGCGAGATCCGTGATAAAGAAACGGCCCAAATCGCCATTCAAGCAGCACATACGGGTCATTTAGTTCTATCAACGTTACATACTAATTCAAGCTGTGAAACAATTATTCGTTTAAACCAAATGGGAATTGACAATTATTTATTAGCATCTGGGTTAAAATTAATTATATCTCAGCGCCTTTTGCGGTTACTTTGTCCTCACTGCAAAACACTTTCAGTCAATCATATATCAACAAAAAATACACACCATAAGCATGAATTTCCCTACTACGAACCAAAAGGCTGTAAAAAATGTATCGCTGGGTATTATGGCAGAACGGCAATTTACGAATGTTTGGCCATTTCACCCGCTATAGAAGAACTCTTATTTTCCAACAAACAGATACCGATCAGTAAACTGGTGAGCTTAGCACAAACCCAAGGCATGGTACCACTTTATCAAGCTGGTATTAAATTAGTCAAACAAGGACTCACCTCTTTTACTGAATTAATTAGGGTAACCAATAAAACAACGGAAGAAAAATGACAAAAAAACGGATTTATTATTGGCGTGGATTAGATCAATTTAATCAAATACAACAAAGCGAACTTATTGCTTTATCTTCATCTGAAGCAAAAAACCAATTATTGCGCAATCAAATTATCCCTTTAGCTGTTCGAAAAGGACCTTATTTATGCGCTAATCAATTTAAAACCCATGACTTATTTAGTATTACACGTCAATTAACCACCATGCTTGAATCAGGTTTACCATTAGTCTCTGTCTTAACAATTATGATTGAGGAACAAACTAGCCCATTCTGGCGAGCTTTATTAAAACAAATCATAAATGATATTAATAATGGCCATTCATTTTCCAAAATATTGCATCAGTTTCCAATGACGTTTCCTAAAATTTACAGACAAACCATCACTGCAGGAGAAAATGCAGGCCAACTCATCTATTGCCTGCAATGTATAGTTTCAGATTTAGAAAACATATTGAATTTACGTAACAAAATAAAAAATGCATTACGGTACCCCATTTTACTGGGGAGCATCACGATAATTGTAACGATGTTAATGCTATTTTTTTTACTACCACAATTTGAACAAATTTATGCAAACTTTGCAGCCGATTTACCTTGGTTTTCCCGCATAACTATATGCTTTGCAAACTACTTACAACAACATATTCTGCAAATAATCTTTGTTGGTATATCATTCTCTCTCTTAAGCTACTACCTCATTTACTACAAATATACCTGCCAATTTCAACGATGGCTTTTATCCATACCCAAACTAGGGATAGCACTAAGAAGTCATCACCTTTATTTTTTATTTCGAAATTTATTGCTAACTCAAAAAGCAGCGATTCCTTTACCTGACGGATTAAAAATTGCCGAAAATAATATTAATTATACACCTTATAACCGAGAGCTTAATAAAATTTCTGCGATGATTAAACTCGGATATAGTTTTAGTTCAACATTACACAATAAAGCGCTATTCCCACCAATTTGTCGACAATGTATTCGAACTGGCGAAGAATCAGGAACACTCGATAACATGATTGAAAAACTTACTGATTATTATCAACAACAAACCGATGAATTAATACATAAACTCATTGCAAATATTGAGCCACTAATGCTATTTGTCTTTTGTCTGATCGTGGGATGTTTGGTTATTGCGTTGTATTTACCAATCATTCATTTAGGCGAGGTTATATTATAATTATGGCACAGTTATTTATTATGGGATTACTTGGCAGTTTCATCGGTGGTATTATTTACTATGTAATGACTAAATTAAACAAGACTCCACCATTCTACTTGCACACAAGAACACTCTTTTCATTTCAAAAAATCTGCCAATCTTGTCATAAACCCATCAATATGTGGCAACTGTTTTCTGTCTTGAATTTATTCGCGAGAAAAAACCTCTGCCGTAATTTTCATTATATTCACATTGATCCTATACGCTATGAATTATTATTTGCAGTGCTCTTTATGATCGGTAAAATTAAATATGTTTATTGGCACGAAACAATTATTTTCATAATCTTAACTACTTGGTTTTTTGTATTAATACTATACGATATAAAATTCTATTTACTTCCTGACTATTTAACCCTTTCACTATTTTCTTTGGGTTTATTATTTTGTTGTTGTAAGCTGATACCATTAAATTTCCTTCAAGCTTTAAGTAACAGCTGTACGATGGTTTTTGTTTTATGGTTAATAAATACGTTATTTTATTATTATAAAAAGAAAAATGGTCTTGGATTTGGTGATATTAAACTAATAATGGCGCTATCAACGTGGTATCCATTAATTGCTATCTTACATATTATTATTTTGGCAAGTTCACTAGCATTATTATGGATTTTCATTATTTGGTTCGTTAAACGTAAAACATTATTAAAAATCCCTTTCGGCCCTTTTATTCTATTTAGTGCATGGATTATTCTTCTTTATAATTAAAAATAATATTTACGTTAATAATGAGAATATGGCAAATACTCCTTTTATCGTTGCACTAACAGGCGGCATTGCAAGTGGCAAAAGTACCATTGAGAAGCTTTTTGCAAAGCTTGGCGTTCCTATTATTGATGCAGATAAAATAGCACATGAAGTAGTTAGAAAAGGTAAGCCCGCTTTAAATAAATTAAAAAACCACTTCGGTTCTGAAATCGTTGACAATGAAGGCAATTTGAATAGATCCTACTTAAGGAATATAATATTTAATTCATCAAAAGAACGAGAATGGGTAAATCAATTATTGCATCCAATCATTCATCAAACAACACAGCAGCAAATTGAACATTGTCGAGCACCCTATCTGATTTGGATTGTACCTCTTCTTATTGAAAATAACTGGAATCACTATGCTAATCGAGTATTAGTTATTGAAAGTGATCCAAAAATCCAATTAGAACGACTAAAAAAACGTGATAATATCGATGAAAAATTAGCTAAAAACATGTTATTATCTCAAGTAGCCAATGAAGTTAGAAGATCACATGCTGATGATATCATTGAAAATAATGATAAAATGGAATCGTTAGAGAACCGTGTTTTTGAATTACATCGGAAATACCTTGGCTTAGCAAAAAATGATGATACGACCAGAGCAAGTTAACATGATGACGAAATCTTTACCCAAAATTATATTTGAACACCCTCTTAGCGAAAAAATACGGGTTTGGCTGCGTGTTGAATTCTTACTGAAACAACTCCATAGCAATAAAATATTTAATCATGATAATGCGCTATTATTTTTTCATACATTAAGTGAACTGCTCGAAATTGTTGAACGTAATGATATTCGTTCAGATTTATTAAAAGAATTAGAATCACAAAAACAAAAATTAAACATTTGGTTAAATGTTGAAGGGGTGGATACCTCTTTATTAAATTCATTACTGCAGCGTTTGACTATTTTATCTGGTGAATTGAACACTAACCCTCGTCTTGGTCTTGATTTAAAAGAAGATAAATTTCTGTCATCAATAAGACAACGATTGATGATACCAGGCGGTTGTTGTAGTTTTGATTTACCTTCCCTTTACCTTTGGCTACATCTGCCACAAACAGAGCGTAATGAAAAAGCAATGCAATGGATTAGCGGCTTTTCTTCACTTCATGATACGTTAACCATCTGCATGCAGTTAATCAGACAAGCAGGTATATTTAAACCTTTTGAGTGCATAAGTAATTTTTATCAAGAGAATAAGGAAGAAGCTGAATTGCTACGCATCCGTGTTCCACATCATGCACGCATTTATCCCCAAGTATCTGGACACAAATCACGTTATGCAATACGTTTTGTTACTTTTGAATCGGGTTCTAAGGATAAATTGAGTAATATCGAATTCGAGTTGGCTTGCTGCTAGTAGCGCCTTCCAGTAAAATAAAAAAGTTATGAACAATGTAGAGCTCGTTTATGTAAAATGCCCGACTTGCCATAAAGCTGTTGAATGGAGTGAAAAGAGTCCTTATCGTCCTTTTTGCAGCAAACGGTGTCAACTCATTGACTTAGGATCTTGGGTAAATGAAGAAAATCGTATTCCAAGCAATGAGCATGATCCTAGTGATGCGTATACTACTCATCATCTTAACCTGCCATTTAAAAAGGATAATTGATTAATGCGGGTATTAGGTATTGAAACCTCCTGCGATGAAACAGGGGTGGCCATTTATGATGACGAACAAGGTCTGGTCGCTAATCAACTTTATAGCCAGGCAGCATTACACGCTAATTATGGTGGTGTCGTTCCTGAACTTGCTTCCCGTGATCATATCCGCAAAACGGTGCCATTAATTAAAGCCGCTTTAGAGGAGGCCAATTTATCGTCAAAGGACATTGACGGCGTTGCTTTTACCTCTGGTCCGGGTCTTATTGGCGCATTGTTAGTTGGCGCATCAATTGGCCGTTCATTAGCCTATGCATGGAACGTTCCGGCAATGTCAGTGCATCATATGGAAGGTCACCTACTTGCCCCTATGCTTGAAGCTTCTTCACCAACATTTCCATTTCTGGCATTATTAGTATCTGGTGGCCATACTCAAATTATTTGTGTTACCGACTTGGGTAATTATGAGTTACTGGGTGAATCAATTGACGACGCCGCGGGAGAAGCTTTTGATAAAACAGCCAAGCTGTTAGGTCTGGGTTACCCTGGTGGTGCAAAATTATCAACACTCGCCGAAAATGGTCACTTCGGGCGTTTTGTTTTTCCAAAACCAATGACAGATAAACCAGGGCTACAACTTAGTTTCTCTGGCCTAAAAACACACAGCGCAAATATCATTCGCCAACACCTGAACGAAAATGGTACGTTAGACAAACAAACTCAAGCAGATATCGCCTTAGCATTTGAAGAAGCGCTTGTTGATACACTTGTAATCAAATCCCAGAGGGCTCTTGAAAAAACGGGGTTAAACCGCTTTGTTATTGCTGGTGGCGTTGGTGCTAATAATAATCTACGACGCAAACTCTCAGCACTGATGGCCAAAAGAGGTGGACAAATTTACTACCCTAGACCTGAATTCTGTACAGATAATGGGGCTATGATAGCATATACAGGTCTTGTTAGACTAAAAAAAGGCAATTATACAACTCATCTCAATATTGAGGTAAAACCCAAATGGCCACTTGATAAAATGACTAAAATCAATACCCAGTAATGTAGGTAACCTTAAAATACTTAATAATTTAGTTTTCGATTATTATTCTTCTGACGCCATATTTTGGGCTCTTCACCTTTTAATAGCCGCTGAATATTGCTTGTATGACAAGCAAAAATCAAGCAAGAAAGCATAGCTACCGGTAATGTCAGTTCAGGCCTGAATAACCAAACGCAAAAAGGAGCAACAATAAAGCTGGTCATCGATCCTATTGATGAATATCCCGTTACTAAGGTAACAGTTAGCCATGTGATAGAAAAAGCGCTAGCAAATTCAAAACCAATTGCCGACATCGCCCCAAAAGCAGTTGCAACGCCCTTGCCACCATGAAAACGAAAAAAACAAGGATAAATATGACCTAAACAAGCAGCCATCGCGACAATACCAAGAAATAAAGGCGAAAGACCTAATCGATATGCAATCCAAACGGGAATCATTCCTTTGAGCATATCAAAAACGAGCACAAACAAAGCAACCAGTTTGCCATTAATTCTAAACACATTCGTTGCACCGGGATTGAGCGATCCATAACGCCGCGGATTCGGTAAATTAAAAACATCACTAAGAATAATCGCCGCCGATAGTGAACCACATAAATAGGCTAAAACAACAAATCCCGTAATTAATAAATACACCAAACAATCTCCCTTGCTATAGGTAATTATTTTTTACTTTCTTTCATTTCTACCCTGACTTTAGCCTTATTTCTGACTGATGATCGCTCCCTTTCTAAAATAGGTTTTAAAAAACAACCGGTATAAGATCGCTTTACACCGGCAACTTCCTCAGGGCTTCCTTCAGCAACAATCTCTCCACCACCACTACCGCCTTCAGGACCCAAATCAATAATCCAATCTGCTGTTTTAATCACATCAAGATTATGCTCAATAACCACAATGGTATTACCTTTATCACGTAAAATATGTAATTGGCTTAATAATTGTTTTACGTCGGTGAAATGGAGCCCTGTTGTAGGTTCATCTAAAATATATAGCGTATTACCTGTGTCACGTTTTGATAATTCTTTAGATAATTTTATCCGCTGGGCTTCCCCACCAGACAACGTTGTTGCTGGTTGTCCCAAGGTAATATAAGACAATCCAACATCCACCAATGATTGCAGTTTTCTTTTAATTATTGGAATAGCATCAAAAAATTTACGTCCTTCCTCAACCGTCATATTAAGGATTTCATTAATTGCTTTCCCTTTATATTTTATTTCAAGGGTCTCACGATTATAACGTTTACCATGGCATTCATCACAAGATACATAGATATCCGGCAGAAAATGCATTTCAACTTTTACCAAACCATCACCTTGACATGCCTCACACCGACCCCCTTTAACATTAAAGCTAAAACGACCAGGGGTATAGCCCCGAGCTCGTGCTTCGGGTACACCGGAATAAAGTTCACGTATTGATGTAAAAAATCCGGTATAAGTGGCTGGATTCGATCGAGGGGTGCGCCCTATTGGGCTTTGATCGATATTAATCACTTTATCAAAAAAAGACAAACCACGAATTTCTTTGTAAGGCGCAATATTATTGTTATTTGCATCATTTAATTCATTTTGAGCTAGGGGGTACAACGTATCATTAATTAACGTTGATTTACCTGATCCAGAAACCCCTGTTATACAAGTGAATAAACCAACAGGAATATGTAAATTGACGTCTTTCAGATTGTGACCCGTCGCACCGACCACACTTAGCATCCGATTTAGATCAGGTTTTTTACGCTTCTTAGGAATTTCGATTTTTTCCTTACCCGTTAAAAATTTTCCCGTTAACGATTGTGGGTTTGCCATAATTTCAGCCGGCGTACCTGAAGCAACAATACTACCGCCATAAACACCAGCTCCAGGACCCACATCAATAACATAATCTGCAGCTAAAATGGCTTCCTCATCATGCTCAACAACAATAACCGTATTACCTAAATCACGCAAATGAGTCAATGTATTAATTAAACGGGAATTATCTCTTTGATGAAGACCAATAGAGGGTTCATCAAGTACATACATCACCCCAACTAAACCGGCACCAACCTGGCTAGCTAAGCGTATCCGCTGCGCTTCGCCGCCTGATAATGTTTCGGCTGATCGTGATAAAGTAAGATAATCAAGACCAACATTAATTAAAAACTGTAATCTATCATTTATCTCTTTTAAAATTTTATCAGCAATTTTAGCTTTTTGGCCAGTTAATTTTAAATGATCAAAAAAATGTTTTACTCGGTGAATACTTAATTCAGCAATACTTGGTAGATTAACATTTTCAATAAAAACATTTCGCGCTTCTAAACAAAGACGGGAGCCTTTGCAACAAGAGCAAGTTCTATCACTGATATATTTTGCTAATTCTTCACGAATAGTTGATGAATCCGTTTCTCGATAACGACGACTTAAGTTATTGATAATGCCTTCAAAAGGATGGTAGCGAATAACAATATCACCGCGATCATTGGTATATTTAAATTGAATTTCTGTCTTACCCGAACCATTTAAAATCACATTTTGAATATCTGTCGTCAACTTTTCAAAAGGCGTATCAATATCAAATGTGTAGTGATCTGCTAACGATTTTAGCATTTGAAAATAATATAAATTACGGCGATCCCAACCACGAATGGCACCGGCTGCTAATGAAACCTCGGGCATTTGAATAATACATTTAGGATCAAAATATTGCTCAATGCCTAACCCATCACAATCAGGACAAGCCCCGGAGGGGTTATTAAAAGAAAATAATCGTGGTTCAAGTTCAGCAATACTATAACCACAAACTGGGCAGGCAAAATTAGCTGAAAAAAGGATTTCTGGAGCTGAAGGATCATCAAGGTTAGCAACAGTCACAATGCCATGAGTCAGATCAAGCGCAGCCTCTAATGATTCAGCTAACCGAGATTCTAAATCATTACGTATAGAAAAACGATCAACCACAACCTCAATTGTGTGTTTTTTATGTAATTCAAGCACAGGGGGCTGAGAAAGATCGCAAATCTCACCATCCACTCTTACGCGAATATAACCACTCACCGCCAGTTGTTCAAATAATTTAACATATTCACCTTTACGATCTTTAACTACCGGCGCTAAAATCATATAGCGATGATTAGCCGATAATGCTAAAACAGCATCGACCATTTGCGAAATGGTTTGTGCTTTTAGTGGTAAATCATGTTCAGGACACCTTGGCTCACCAATACGAGCAAACAAGAGTCGCAAGTAATCATAAATTTCAGTAATTGTTCCAACCGTTGATCGCGGATTGTGGGATGTTGCTTTTTGCTCAATTGAAATAGCTGGTGATAATCCTTCAATATGGTCAACATCAGGTTTTTCCATTAAAGACAAAAATTGACGCGCATAGGCTGATAAAGACTCAACATAACGACGTTGCCCTTCCGCATACAGCGTATCAAAAGCTAATGAGGACTTTCCTGAACCCGATAACCCCGTAATGACGATCAGTTTATCTCGAGGAATAGTTAGACTGATATTCTTCAAATTGTGCGTCCGTGCACCACGAATTTCAATATCTTTAATAGGCATAACAGCTCTTTATTCCACTTAAATTGAACAACGTATTATATCAAAAAATAATCAACTGGGGAATATTTAATAGCAAACCTCATACCGGTTAACTCATTATAACTATCAGTAAAAAAGCATAAAATCCTGCGACGAAGACCGTAAAAATAGTCTTGATTTAATCAGCGCTATTATCTTTTTAATCAGTTATGCTAGAATATACTGTATGGTCACCATGTATTCTAGCATAACTGATGTGTAGTTATATTCACAATGAGGAACAAATATGGCAAGTCGTGGTATTAATAAGGTTATTCTTATTGGCAATTTAGGGCAAGATCCTGAGCTACGTTATTTACCTAATGGCGGTGCCGTGGCTAATATTAATGTTGCTACCTCAGAATCTTGGAAAGATAAACAAACTGGGGAACTCAAAGAACGCACAGAGTGGCACCGTATTGTCATTTTTGGTAAATTAGCTGAAATTGCCGGTGAATATTTAAAAAAAGGCTCTCAAGTTTATATTGAAGGTTCTTTACAAACACGGAAATGGCAAGACCAAAATGGTCAGGATCGTTACATAACTGAAGTCGTTGTCAATCTCGGTGGTGTATTACAAATTTTAGGTTCTCGTAACACGGGAGAAACCATGGCCATGACTAACCAAACTGCAACAACAGGATCTACAGCAAATATTCCAAAAGTTACGACTGAACGTGAACCCGCTATGCAAACGGCAGCCCCAGCAGCGGGTGCTGAACCGGTTATCGACTTTGATGATGATATACCGTTTTAGAGTTGACCTAAAACTTAATGTGTAAAATATTGCTATTCAGCCCTTATTCTAAGGGCTTTTTATTTGCCCACTCAACAATTAAAATATCATTTTAATTGCTTGGTTACGACGAGCGGTTTAGCTAATGACTCAAGTAAAATTGGTATATTATCCTCAATAGTAAAAACTAACTGATCATGAAAACAAAAGAGCTGTTGAGCTTCTTTGTTGTATTCAAGTGCATTATGGCATTTCGGGCAAACAATTGCATCGAGTAATCGCTTATTCATTATTATTCCCTTCTTTTATATGATGAATGCTATCTAATAAGATCTCAATAATGGGCATATCAAACTCAACGCCTATTGGTAAATACCACCAATTTGATTTAGCAAAATCCTGGCATTTTATAGCATCTTTTTCAGTCATTAATAGGACTTCGTTTAGGTTGGCCAAAGGGATTAATTCGTTAGCAGAATAAACATGATGATCGGTAAATGGATAACACTTTTTAAGTGTCACCCCCATTTTCTTTAACATCGTAAAGAATCTATCTGGATGCCCAATTCCTGCCATAGCATTAACAAATTTTAACCTAGTCACCGCACAAGTTTCACCGGTAAATAAATTAATTGCATGACCCGCTTTAATTGTCATAATTGCTTTAACAATGTTAGTGGGTAATAACAATTTTTCGGGGTCACCATTAATCACAATAAGTTCTACTGAGTTAAGACATGATCTACTTTCACGCATTGGACCTGCCGGCAATAATAATGCATTACCAAAACCAAACTGACCATCTATTACAACAATTTCACTATCACGACCCAGAGCATAATGCTGCAAACCATCATCACTGATAATTAAATCAAGAAAATATTTAGCAAGCAACGCTTTAGCCGCTTGCACGCGATTTGGCGCCACAGCAACAGGCACCTTGGTACGTTGATATATAAGTACTGGTTCATCCCCGGCCTCATTGGCTTTCGTTTCACTGGTTACAATACAGGGATAATGATCGCTTTTGCCGCCATACCCCCTGGATACAACACCAATTCGGTAGCCTCTTGCGGTAAACTGCTGCACAAGCCAAATAACAAGTGGTGTTTTGCCATTACCGCCAACAGTGAGATTACCAACAATAATCACAGGGATAGGTGCACGCCATACTTTTAATACCCCTATTTTATAAAGCCACCGTCTCAGAAAAACAATAACGCCATAAATGAGTGAAAACGGTAACAATAACCAATAAAGCTTATTTTTTCCCAACCAAATTGACCTGATCATTTCTCTCATTCACCAAACTGCATGTGATAAAATTGAGTGTAAATACCATTCTTTGCTAATAATCTTGCATGATCGCCACGCTCCAAAATACGTCCTTCATCAATCACTAAAATTTCATCCGCATTTTCAATTGTTGACAACCTATGAGTTATCACAATCGATGTGCGATTTTTTTGCAATTCATTGAGAGCAGATTGAATTGCTCGTTCAGATTCGGTATCAAGTGCTGAGGTAGCTTCCTCCAATATCAGGATAAGGTTATCTCTAAATAATGCCCGGGCAATAGCAATGCGCTGACGTTGCCCACCAGATAGCAACACACCATTCTCACCAATGAGTGTATCCAGCCCTTTATCCATTTTTTTAATAAACTCCATCGCGTGCGCTAAGTGAGCCACTCGTTCAATTTGTTGGTAAGTATATTCATTTGGACGGCCATCGGTAATATTATTAGCAATAGTATCTTGAAAAAGATGTACATTTTGTGATACTAAACCAATTTGATTATGCAGTGACCGCAGCGTATACTCATTAACATGATGACTGTCAAACATAATTTCACCTGCGGACACATCGTAAAATCGTGTAAGCAAACTGGCAATGGTTGATTTTCCCAAACCAGATCGCCCCACAATAGCAACCCTTTTACCCGCTTGAATAGTGAAGTTAATCTCCTTCAGTGCTGAAAAATCACGCCCAGGATAAGAAAAAATGACGTTCTTAAATTCAATATTTCCTTTTGCCCTCTCTATTTCGAGAGTACCCTTATCTTGTTTTATGGGTGATCCAAGAAGACAAAAAAGGGGTTGGCAAGCCGCCATACCACGCTGAAACTGCGCGTTAACATTTGTTAATTCTTTTAATGGTTTCATTAACGCAACCATCGCTGAAAAGACAACCGTAAATTCACCTGGAGAAATCTGTGAAAATTCAGGACGACCGGCCATAAATAAAATAGCAGCAAGGGCAAACGAAGCAATAATCTGAATAAATGGAGTAATCAGATCCAAAACGGAAACCATCTTCATACCTTGACGACGAATATGGTTGCTGACACGCTTGAAATTCCCATTTTCAATGTCTTGCGAACCAAAAATAAGCACTTCCTTATGGCTTTTAAGCATCTGCTCAGCAGCAGTCGTCACATTTTCCATACTGTTTTTTATCGTTTTACCCAGTTGTCTAAAATATTTTGAAACAAAGCGAATAACAAGACCAACAATGGGAAAGATAACGATTAAAATTAAGGAAAGTTGCCAGCTATTATAAAACATGATAGAAAACAAACCTAGTAAATAAGCTGATGCACGGACAACGACAATAAGCGCACTGGATGAAGAGGCGGCAACTTGTTCATAATCGTAAGTAATGCGTGATAATAAATGACCCGTTGAATTTTTATCATAAAAAGCAACAGGAGAGCGGAGCAAATGATCGAATAATTTTTGTTGCATAACCATTACTATTTTTCCAGTAACCCAAGCCAAGCTATATGATGATAGGTCGTTAGCCACCCCATGCATAAAAATTAAACCAATGACAATAAATAGTATTTTAAATAGAATGCCACGATCATTTTTACCAAAACCATTATCCAAAAGGGATTTTAATAGCGAGATGAGTGAAGAATCCGCCGCGGCATTTAAAATTAAGCAAAATCCCGCCAGAAGCAGACCCCATCTTAATGGGGCAATCATCGGCCATAATCGTTTAAATGTCTGTCGAGTTGAAAAATCTTTATCAAAAAAATCGATCACATTCTTATCCATTTTCAATAAAACTCATTTATTTTAGCCGTATTTACTTAAAGCACCAAACCAATCATGATACCAACGTGGTTTTATTTTCTGCCTAAATGGTGCAAATTGCCAATAATTTTCATAAAAATACAGCGTTATTTGTCCTTGCTCTCTTGTTGCAAGCACAGGTATGTTTAAGTCGCTATATCTTGATAAGACGCTTTTAGCCGGCAAGTGCCAAGGGCTATACCGTGACACAGAATTAATTGCTAACTGCGGCTTAATATGCTTTAAGAAGAAATGGCTTGATGATGTATTACTTCCATGATGGGGAACCTGCATAATTGTACTTTGAATGTTAAACTTCTTTGCGACTAATTTAAGCTCCTGTTTTCTTTCAAGATCACCTGTAAGCAATAAACTAAATTTACCGTCAGTCACACGAATCACACAAGAATCATCATTGTCAGCATATTTTACTAAATTAGGTGGCCATATCACTTCAAATACAAGTTTTTTCCAACGCCACTTGGTCCCTTGTCTGCATTGAAAATCGTTTGGTAGTGCCGACGATGAACTCATAAGCTGGATATTGGGATACATCCGTTTCAAATCAGCGATGCCACCACTATGATCGCTATGTTGATGACTCAAAATAATCAGCGTTGGCTTTAACTGATGCCAATTTAAAAAAGGAATTATTTGTTTTTCTGCTTCTGATGAGGTACCGTAATTTTGACCTGTATCATAAATAATTGCCTCATTGTCTTGTCTGATAACAATGGCTAATCCATGACCAACATCCAGCACATCGACTCGCCATGTATATCTCTCTTTTAAAATAAAAGGTGCAATCATGAGAATTAATAATAAAAATACCGTGCAAAAAAAATTCCGCCATAAGTTGGTACGAAAAATAATAATAATTAACCAACCAATAAAAGCAACATAACAACATTGCTTTGAAGTAATAAACCAACAAGTGGCAGTACATTTAGCTAACCATATAATGATATCCAATAACCAATCAGATAAAAAATAACATGCCTGGGCTAACCCATTCAGATGCAATATAAATAAAAACAACCCAATCATAAGCAGCGGCATAATTATTAACGACATAAGTGGCACCGCTATAATATTTGTCAATATACCACCAAAACTAATACCATTAAAAAGCATAATTTGTATTGGTAATAAAAGTAACATAATGCCTATTTGTAGATGCAGTAGTTGGATAAATGGCAACCACCATTTATTTTTAATCGATTCCGGTAATGGCACCCAATAATAAAGAAAAAGGAGGCTAAGCGCGGCTAAGCAAGATAACCAAAAACTATCAGAAAGAACAATAAGCGGATTATATAAAATTAACAACGCCATTAGTCTTATACAAAGCTGCACTTTACCCATTTCTGTACCTTGCATCCGCAATAATAAATAAGCACCAAAAATCATAATTGCTCTTAGGGCTGGAGGATTCATACCAGAAAGCCAAACATAAACTAATGCCACGGTGAAACTGAACAATTTTGGTGGTATCGGCGAAATAAAATTTGCTGGCAAGAAATATTGTAATAATTTAGCAAAACGCATGATTAAACCAGCAACCAATATGACATGCAAACCTGATATTGCCATAAGATGTGCAATACCAGAATAAAGTAAATCATTTTTTTTATTTTTTGGTATAGCTTGACGTTCACCAAATAATAGGGCAATTATCATATCTGCATGTGATAATTGACTCATTTTATTTACTAAATTTGAGACCATTAACTGTCTAAAATTGCGCTTATCGTCTAACAAACTCGCTTCTTTAACGACTCCTCTTAATAACATTCCCTTACTTGTCGAAAAACGCTGTGCATCAAATCCGCCTTCATTTAATCGGCTATGAATAGCACGCGTCACTAAACAAAGACACCAACATTGCCCAGCATAGACTGATTTATCCCTCCATTTCCAAATTAACTCAATTGGCAAGGATTTAGCTAACGGTATGCCATTAATCTGGCTAATAGAAAATCGAATAACATGATAAGATGGTTTTGATACCATTTTTGATAACATGGCTGAGTTATTAGGGTAAACATTGAGAGTTTCTGCCTCAGCAATCACATTGATTCTTTTATCTACAAATGGAATGGCTTGTTGTTGAAGTCGATGAGCATTTTCAGAAGACCAAAGTACACCAATTAACATAAAAACAACGCTATATAGCCAATAAGATTGCTTGATAAAATAATACGTCGTTATTAAGATTAAGACTAATAGGATTAACAAAGAATAAAACAGAACACCCGTTATTAATTTAGGTAAAATAAGCAAAGAAAGATTTCCACAAATAAAAAAAACGGCGGCAATATCATGATTTACTTTCACGTTATGTTATCCCAAATGGATAACTTAACAAAATATGATTGAATACGATAAAGAAAATAAGTTATTGTGGAATAGCTAGCAAAATAATTTTTTCATGTAACAAATGAAAATGGTTTATTCATCAATCGAATAGAAAAAATCGATAAATCCATCCCATTATTGTGGACATTGCAAGACAATCAGAAAAATAGGAAAAAGAAGCATTAATAACCATTTTACAATATGCTAAACTCCACACAATTAAGCAAAATTACTTATATTTTATGTTTTATCATGCCTCCTTTTATCGGATGAAAATCAAGAAACTTATTCTTCATATAGCGCTATATCTTAGAATGATTCATTAAAAACTTGGCCATATAGGATCGGGCCAAAAGCACCACCAACAGAATGGATAAATACATAAAAAAACAAACATAAAGACTGGGAATACATTATTTATCAAAAATTTAATATTTGTTTCGAGCTGTACTTTGATTAATTTAACTACAGTTTACACTAAATAACACCCAAATAAGAAAACAGCAAAATCTATCTTATTTAAATTTAATAGTGGACTGATCAGAGTATAAATAATTGAATTATAATAATTTATAATAAAAGTTCAAGGCCAGCATTAAATTTAATCATTATAAATCAATGAATTAGAAAAAATGCTAAAAATTATCGATCATCGCATAATATGTAATATGAAATATGAAATTTAGGCATAAAAAAGCCCATCCACTGGGCTAACTGAGAAGTTATCATTTATTTTATAGTCAATAATAAACAAAGGGTTATATGCCCTTTATCATTTTAGACAGAATAGTTTTTCAAAGAGGTAAATAATGATTCACTCACACCCAACTGTCAGAGCCCTTAACAAGGGACTTATTTGATATAGGACATTTCACATTTATTCAATGAGTTGAACACCCTTACGGATAAAGTCAGAGGGTACATAACCGTCAAGCCCCGTCTGTTTGCAGTACTCCACAAACTGAATGCGAGAATTAACGCCGGCTTTCTCATAAATAAACTGTAGCCTGTTTTCTACCGTTCTCGGTGAAATATCTAATCGCTTAGCAATTTCTTTACTACTTAACCGTTGTTGTGCCCAGAAAATGATATCAAGCTCCCCCTTGGTAAAAATAGCATTTGGGGCATCGAATTGTATCATCTTTTTATTAAATCGGTTCATGTAAAATAATAGTGCCGGTGCATCAATAATTCTGCTATGACCAATAGTACCTATTATTTCATTTTGCTCATCGTAAAGCGGCATTTTATCTTGTAAAGTTGGAACTGGAATCGTGAAATTTCCTTCTCCATAATAACTAATTGCAATGGCTGAAACTTTTCTATTTTCATCAATAACTTTTTTATCGTGTGCGACAAATTCTTCACAAAGCTCTTCACATGGTGCGGGAATTTCTTTGTCTAATCGGCCCTCTACATTAAAGTCTTTGGGAACATTTGCATCGCGTAGTATTACATCATTGGCATAAATAAATCGCGACTCTGTGTCTTTTATCCACCATTGGTCTTTACTGTGTTCCATAAAAGATATAAGCGATTGGGGTGATGATAAATATGATTTAGGTATTTCATTACTGTTCATGATATTAACCCTCCACTAACGCCAATAAGATAAATTCATATTCATAGTATTATTCTACAACGATAAAGGAAAGAAAAATGCGCCAGATATCTCAAGATGTCTATACTATTGGACATACCTTCGAATGACTATATCAACATTTTTTAGCAATGGAGGGAGATAGATATGTTAATCAAAATGATTAAGTGCTGTCTTTTAATTTTAGCATTTGCATTCGCTTGTTTTTTATTGTTGATTCTTATTATTTATTTCAGAAAGTTAGTCACAATTTGAAGAGAAAAATAATGCTCTCTTTCAAAAATTAGGCTTTCTATACGCGTTATGATGAAGTTGATGCGCTATTTAAAATGGCACAAGCCCCTTCCCCAACTACGGTTTATCTGGTATTTTGTGACGACGTTATTAAAAGCAATGTATTTCAACAATAAAAAATCCAATAAACATCAATGAACAAAGAATTCACCCCTACGCCCCATGATGCGGTATTTAAACAATTTTTAGGTGACAAGGATATTGCCAAAGATTTCTTTGCTATCTGTCTGCCTGACGAGATTAAAACGCTATGCCATCTGGATTCAATTAAACTGGAATCCGGCGCCTTTGTCGACAGTGAAATGAAAAACTACCAGAGTGATATCCTCTACTCAGTTAACACCACCCAAGGCAATGGCTACCTCTATTGCCTTGTCGAGCACCAATCCAAACCCGATAAACCGATTGCCTGGCGCCTTATGCGCTACAGTATGGCTATCAGGCAGCAGCATCTGGAGCAGGGACATAAAACCCTGCCGCTGGTATTTACCCTGTTATTTTATTGTGGCAAGCAAAGTCCCCATCCCTACAGCACCAACTGGCTCGATTGTTTTGGTGCGACATTAAGTCGCTTAGAAAATTGCTTTGCTTGCAGAATAACGCACTGACAAAGCCCGTTGTTCCGTCAACGGTAGCCTACTGACCCAGGCGAGATAGGTAACTAACTGGTCTGAAGCGGTCGGGACAAGGTAGTAAGAGCTGTAAGTACCAATGCGGCTTGCGCGCTAGGCTTGATGGTATGGTTAACTCATGTGAACTGTTAAATAAACGTCGTCATCGAGAAACAGCCAAAGGTACTGATAGGCTGTGGCCAAAAGGCACAATAGCTGGATATTCCTTTTGAAGCTGGGAATACACGGACAAAGTAAGCTATCGGCGAAGTAGACAGAGCCTAACCCATTGTGTTTTCTGAGCGGAACATGGTAAGCCCGTATCTCCGCCTTTTAGGCAGGCGAACCGTAAGGGATGCTATTGGGGGTGCGGGTAAAGGAGGGTGGAAAAAGCGAAGGCCGTTCTGTAATGGAGCGAATAGGGTTTGAGCAGACATGCAACATCAACCCACGCGAAAGCGGGCTGACTTCCACCTGGTCTCTCATCACGAGAACATCGGTAGAACTTTTAAAGGCAGGAATCGCAAATGACCATCAAATACAACATGGGGGCAGCTGCTCACTATACAACGCAATGGAACCAAATTAACTGGTATCATTGTCGTCGAGAAGTGAGAAAGCTACAAGTACGTATCGTGAAGGCAGCTGACCGGCTGACGTAATGGAAGCGTTGAGAGGCTTGAGCGCAGTGCAGTGAACGTTGCATGCTGCGTTCTTAGGGGGCGGGAGCGCAGCAATACGCTCTTGCTACCCGACAGGACAACAAGCCGGCGGAACATATTTATACCCAGCCCTTTCGACTGGCCGATGTGACCACATTAGCCGATAGCGAGATTATGCAACATCGCCGTATTGCTATACTGGAATTATTGCAAAAACGTATTAGTTAGACAACGGGATATGACCGAATTGGTGAATAAGATTGTCAAACTCTTATCTTACGGGTATCATACCAATGAACAAGTCATAACAATAATGAATTACCTGATACAAGAGGGAAACGCTAAAAACCCGATGCAATTCATTATGGACATCGCTAAACAATCACAGGAACACGAGGAGGCGCTAATGACTATTGCACAGCAAATTGAACAAATGGGCATCCAAAAAGGCATTTAGCAAGGTCGCCAGGAAGGACTACTAAAAGGCAAACTGGAAGGAGAGAAACAGGCCTCAATGAAAATAGCTCGTCAAATGCTTGAAGATGACATGGACAGACAAGCAGTAATGAAATTTACCAGCTTGACCGAAAAAGATTTAAGCCAGTTGTTTGTTAATTAAGGTATTATTAACAATAACATAAAATATTGTTCAATATAATATACATTCAAATTAGCATAACTTAAATTTTATAAAATCATGTTGACAGGCGAAATTAACTATGAGTATGAGAAGCAGGTATTAAAGCATTGATGTTTGCTGCTGATTCCGGGAGCTGGACTTATGTCGGACTTCCGTATGTTTATAACATGGAAAATTATGCAAGACATATACATTGTATGTCTTGATGAGGTCGGCCATGTAGGGCCTTATATTTCGTCAGAGCATCCAAATCATAAAACTCATCCTGTTTTCGGTGTGGGAAGTTTTGTTCTCCCAATTTGTGAAGCAAGATCATTTTCATCTTTTTTCTTTAATCTAAAACAAAGATTATTTTCTGGATATGACATATTACAAGATCTACGAACCTTATAATTAATAAAATAACTGATAAAGGCGGATTTTTAGTCTTGGTTGGTGACACAAAAATAAACATTCACAATCCGTTAACTATTTATAAATCTTGTTTAAGTGAAATTATTAAGCGACTTGACAATGAATTTAAAAATCAGAACTCACCGTATCTTTGAAAAAATTCCACAATAAAATTCTTTTAAAAAAATCACCTGACATATATTGAGTTGTTGTGATTGCCTTATTTTTAAACTCATTATAAGCGACTTCATTGTATTCTATTGTGTTATAAATACCTTCATCTTTAAAATTAGCTTGCTCATACTCAGCAGGAGGGCCATTGGGGTATTCGAGGTTGATTATAAAATGCCTATTATATCCGTAAATGCCCAGTGCTATCCAGTCAAGCAGTGGTCCTTTTTATTAGCTCACATGGTCAGAACCCTAAATTGAGTTTATTGGATGTGGTTAAATATTCCTGCGCTAACTTATTATAGGCATTAAAAAATGCCACAATATTTTTATCGTCGTTATATTGGATGAAGGGATAGGCGGGTAAGATTTTATTGACTAATTCATTCATCTCAATCACCCTGTTTTTTTAACAGTAATATTATTTGATGATGTTATGAAATAGCTATAATCACTACCGTAAACCAGCTCTGTTCCTTCAAGCAGCGGTTTTATTTGTTTAACACAGTTAACATCATTTTTACCATCTTAAATTACGGTATTTTTTTGTTATAATTTATAGTACCGCATTTTATACCACAATCAACATGTCTTTTCATGGAGTGCATAATATAATTTAATCTGACGAAAATAATATTAAATTTTTAAATATAAATAACTTATAGTGTTTAATCTAAGACAATCTTATGATATAGCTGGCGTCCCCAACAGGAGTTGAATAATATTTATATCTAATTGATTATAAATATTATATATAATATTTATTTAAAAAATACCGCAAAAAATACCGCACAACGATATTAACAACAATATACATAAAAACCATCAAAACCTATATATTTAAAATGGGGTGGGTATAAATAGATGGGAAATTTATTCATAAAAAAAGCCCATCCATTGGGCTAACCGAGAAGTTATCATTTACTTTATAGTAAGTAAAAAATAAAGGCTATATGTTCTGTGTCACAGTTTAAACGCATCAAAAATACTTCTAACTACAAATTTTATTTTTTCGTCAGCTTTTCTGTATTGCCTTATTATTTTTTCTTCTTCATTAGCTGAAAGAGAACAAGGTTTTATTTCACCTGTCACTATATAAGAAACATCAAACCCAAACTTTGATAGCTTAGACAAAATATATGCACCAGGTAAAGTTATTCCACGTTCGTACTTTCCCCATGTCATCAAAGATAGTTTCAAATGCTTAGAAATTTCTTCCTGAGTTATTTTAATCCTTTTTCGTTCTTCTCTTAACCTTGAAGAAAATAATAATAAATATTTCTGTTTTTCATTTGACATATAAATATTTCTTTGTATAAGATGGTATGTTTACTAGATAAATATAACGATAAACTACTACAGCAAATATTTCAATAACTTAGATTTTTACATTTGCAGGCATACCAATAAGGAGAACAAAATGAAGTGTCCTCATTGTAATGAAAACTCAGATGTACTTTTTAAAAAACAGCTATCACCACTTTTGCAAAATATCTATTACAGCTGTAGCAACAAAAACTGTTTACATCAATTTCTGGCGATATTAAGTATAGCTGCAACAACGAGGCCAAGTAACCATCCCAATCCACTAGTAACCCTACCATTTGAAAAGCCATTTTAACGCTTTTAATTGCGGAGAAAAATCATGCCATATTTGTTGTTAATATCTGCCTCCATTTTTTGGGGCAGCCATTATGTTTTCAGCAAATTGTTAGTGAGCTCAGTTAATCCTTACTTCTTAAGCTTTGTGAGGTCTGTATTGATTTATGGGTTATTGTATATTTTGTACTATAAGAGTATTAAACAACAATGGCACTTCCTCACTGAGCGTTACAAGATAAATATCGTATTCGCATTACTGGTACACGTTTGCTTTCCACTTACCTTGTATATTGGCTTGCAATACACCAGCTCTTTAAATGCATCCATTTATTTGTCAACGACGCCTATCCTGGTTTTATTAATTAACTATTTCCTATTTAAGGAGAATATCTCTTATCGCAATGTATTAGGTGTCATTGTGAGCACCATAGGCATACTTTATCTTATTGTTCAGGGTAAGGTAACGCAATTACTTTCATTAAAAGAGTGGAGCCGTGGAGAGGTATGGACAATGGCCTCCGCTTTAAGCTGGGCATTTTACTGTGCACTGCTTAAATTTAAAGATGAACGCGTTTCAAATACCGCATTTATCTGTTTCACTTCACTTATCAGTTTACCCCTATTATTTATTTTGTGGCTAAATTACATGGACACAACTTACGACTATGTTTTAGTTACCTCATCATTCTCATGGTACTCGTTTGTTTATCTACTCTATCTTGTTATCTTACCCTCGTGGCTGGCTTATGTATTCTGGGGAAAAGGCGCCCAACTACTAGGTGCAACACGAAGTGAAATATTTAGCCATTTCATCCCGTTATCTTGTGTTTTCATGAGTGTTTTTTTGTTAGATGAAAAAATCTATCTGTACCAGATTATTGCATCAATAATGATTATTTTCGGTATTGTATGTTGTTATGAAAAAGGAAGAAACTATGACAGCTCCACATGTTATCAAAAAATTAAGTGAAAAGAATAACTGGTTTATAGTTTTAAAGAATGACCATGACATTGCTTTAATGTTCAATGCACTAATAGACTGTAAATATCTAATAAATAAAGAAGAATCAAATATTGTTGGGGTATATAAATGCAATTTAGAAGTGCACACAATTGAATATAAAGAATTAAAATATATGCCAGATTCATGCGAAGACATAACAGAATGGTTCTTTAAAGAGGTTAATAACTTTTAATAGGAGAATTATATGTTAATCAAAACAATTAAAGTCTGTGCTTTGATTTTAGCCCTTGAATTCGCTTTCTTTTTATTGTTGGTTCCTACTATTTATTTCAGAGAGTTAGTCACAATTTGAAGAGAAAAATAATGCTCTCTTTCAAAAATTAGGCTTTCTATACGCGTTATGGTGAAGTTGATGTGCTATCTAAGATGACACAAGCCCCTTCCCCAACTATGATTTATCTGGTATTTTGTGACAACAGTAAAAAATCCAATAAACGTCAATGAACAAAAAATTTACCCCTACGCCCCACGATGCGGTATTTAAACAATTTTTAGGTGACAAGGATGTTGCCAGGGATTTCTTTGCTATCTGGCTACCTGATGAGATTAAAGCGCTATGTCATCTGGATTCAATTAAACTGGAATCCGGCGCCTTTGTCGACAGTGAAATGAAAAACTACCAGAGTGATATTCTCTACTCAGTTAACACCACACAAGGTAATGGCTACCTTTATTGTTTAGTTGAGCACCAATCCAAACCCGATAAACTCATTGCCTGGCGCCTTATGCGCTACAGTATGGCTATCATGCAGCAACATCTAGAGCAGGGACACAAAACCCTGCCATTAGTGTTCCCCCTGTTATTTTATTGTGGCAAGCAAAGTCCCCATCCCTACAGCACAAACTGGCTCGATTGTTTTGAGGACAGCAAGCTGGCGGAACATATTTATACCCAGCCTTTTCGACTGGCCGATGTGACCACATTAGCCGATGGCGAGATTATGCAGCACCGCCGTATTGCGCTATTGGAGCTAATACAAAAACATATCAGACAGCGGGATATGTCAGAATTACTGGATAAGATTGTCAAATTGCTATCTTATGAGTATTATAGTGATAATCAAGTGATAACCATGATGAACTATCTTATTCAGGAAGGGAATGCCAAAAGTCCCATGCAGTTTATCACCAACATTGCCAAACAGTCAGAGAAACACGAGGAGGCGCTAATGACTATTGCACAATCTCTTAGACAAGAAGGTCGCCAGGAAGGACTCCAGGAAGGACTACTAAAAGGAAAACTGGAAGGAAAGCTGGAAGGGATTCAGGAAGGTGAGAAACAAGCCTCAATGAAAATAGCTCGTCAAATGCTTGAAGATGGTATGGACAGGCAAGCAGTAATGAAGTTCACTGGCCTATCTGAAAAAGATTTAAGCCAGTTGTTTGTGAATTAAGGGCCAGTGGCCCTTTATGTTCTTATTATCAAACAAATAAACTAAAGTTAAAAGTCATAAAATAGTTCCCCCCTAAAATAGCAGATGATCGTAAAATACTATTTTAATCAAAAAACACCTTACACCTTTGACAATTCTTTCAAGGCTTTATTATATTTAGAAAAACCATGGCGAAAAGCATTCATAACTTGATCTTCGTGTGTACAATCAATACCCAAAGCTGGCTTGGCTTTTACAACAATACTTTTATCTCTTGGTGGAATATAAAGACGATCTACTTTTCTCTGTGCGTAACCCATATATCACCTATTCTTGTAGGGGTATTAAAATCAACCTTTGGTAGGTTATAGATTGCAAAGTCTATGATTGCTGTTGACATATTATTCCTTATTTAAAATAAGAAAACCCTAAGGGTCGGCTTTTCCCTTATAACGGGAGCTTACTGCTTAGGGTCATATCTGCACCTGATAACATCAAGTTTTTTTCATGCTAGTACTGTAATATGTAATTGTCAACTACCCCTATATTACATGCTAATTTTTTAACCATTTTATTAGATATAGTATTTTCACATTCCCCAACCAACCATATTGTGGTATTTTAACCGCCAATGTTATTAATTCCGATTGCTAATAAAGAAATTATATGAATATCAATAAATTTGTCTCAAATGAAGAAAAGTTGTTAACCAACAAACTAACAAACCCTAAACATATAGCTTTATGTTTTGACAGAAATCATGCAATTGGTGCAGGCGTGCTTATAACATCCATCATTGCTAATAATACCGACCTTAATTTTCACTTTCACCTCTTTGCTCTATCAATTGATGGCGACGATAAACGTAGGTTTAAAAAAATTAACGGGAAAGCAGAAATTACATTGTATCATGTAGATAGTGCATTTAATGATATAGAATATGCCAGCAAAGGTGGATATTATCCGAACTCAGCAAACATTAAACTGATTGCACCCGCTTTACTTAAAGATAAAACAGATCGCGTGCTTTATCTTGATTGCGATATGTTGTGCACTGGTAAACTTTCAAAATTATTTGAAATGGACATATCAAATTATGTTGCTGCTTGTGTATTAGACGTTGATGATTTAAGAAAAGATTATTCAAAAAATATTAGTTTACCAAATAATAATTACTTCAATTCCGGAATGCTTTATATCAATACAAAAAAATGGTGTGAAGAAAAAGTTACAGAGCAAACATTGGCTCTTATCGGTAAAAATTGTTATGAATTACCCGATCAAGATGCACTTAACACCATGCTAAACACAAAATATCTAATTGCTAGTGATAAATTCAATTATCTTTCTAGAATTGATGACGTTGAATATATATCATATTTGGGGAATACAAACATAAATGAAGTAGCAATTTTTCATTTTGTTGGCGACAAAAAACCATGGATTAAAATATACATGAATAACAGATATCTGGAATATTTTAAAATATCCCCATGGTCAAATAAAAAAATAAAACTTTCTCCAAACCCATCTGCTATTAGAATTTTTAGTAAGTATTTAATGAAGGAAAAACATTATATTTCTTCAATAAAATATTACTGTATGTATTTGTTGAGTAAGTTACGCATAATAAATTCTTTATAATTTAACCCGAGTTAATTGGCTAAAATCCAATTGTAAACCACGTGAAACCTCTCACAGAATATGCACCTTCATTGAAAATAGCCAGCTTAACTGTAAGAGTAACTTCATTATATTTAACAATTAATACTCCACCATCATCTGTGTTGTTTGCCCCTGTGCCAGCTAAGACTATTCTAGCCGCCTGAGCGTTTAGACATGCATTTGAGTATGGTATGGGAAAATCTACAGTTATTTCCGCCTCAGTTGGTCGATAATCAAAATCAACTCTTCCCCACTGCATTATCAATCCTCCTGGTAATTTCTGATATCCGTTGGTTTCTTTTTTACTATCAAACTGCTCGATTGTTGTAACATCATTGCCTTTGTTTTGTAGCTTAGCAGTGAAGTTTGTGTCTCCTGTTACTGTTCCGCCTGTTAATTGTAAGTACTTGCCGTCAGTGAAGAAAAACCATTTAGTAGTGTCTGACAACGGCGCTGTATTATTATCTACTAGCGATTGATATAGTTTCCCGTTTTCTGAATTCAGTACGACAGCGAACTTGTTATATCCGCCGACTGCTGTTTGAAAATTAGCGTCAAATGGGTAATAGTTTCCGGACTGCATATATTGCACATTAGCTGATAAATCTTTTAAAATCCCATTAACATCCTGCCCGTAAAACGGCTGCCCTCCCGCTTGTGGTGGTGCCATCGAACGCGGTGGGAATCCAGTCGAATATGATGCCAAACTAGGCCTCTGAGCAATATCATTTGGATTTGGCTCGTCCGGAACAGTATGAAGTGTTTTCGGGTCTGCATCTTCTGCAAAGTGTTTGTTAAATAATCGTGGTTTTTCTAAGCTCATATAAATCTACTCTCTGATTGAATGTTAATTATAGTTCCCGAAAGGCTCGGTGCTATATCGTTGTTAGTTAAAATGGCTACATCAAAATCATTAATTGCAAATTCACAGACATAAGTTATTGACATGTCGTAATTATCTTTTGCGTAACAAGTTCCACGTTTGCCAAAGTAGCTTTTAAGAAAATTATTTAAAGATGGTATTGAGCCGTCGCTCACATTACTTGCAGCTTTTGCAAAGATAACTTGCCTGTATGCGCTGTCGTCAAGTTTCCATAGCCCGAGTGAGAACCTCGAGAACGCAGGCGCTTGAGATAACGGTAACCAGTTTGAGTTTGCGTTCCAATTTTCGTAGTTAAAGCCAACGACTTTATCCGTGATTGTCAATTTAAGACGACGACCAACCCCGACAATCGCTCCCCAAATGTCAAGTCCTGCCCCGACGGCTGTTGCTGGGTCAAAGTAGTTTTTATAAAAACTCTCTATATCTGACTTTGTATCAATATTCTCATTAATATTTGCGAGAATTTCAGTTATCGTTGGCGAATTAGCATACTGACTTAGTATTGTTTGCTTGTAGTTTTGCATGTTAGCTCCGATACGATTTGGCCGGAGGAACTAGCGTCACTGTGATTGTCTCGGTAGAAATGACAGGAGACTGATCGACCCCTAACGTCACTACTGTAGATTTTGGATTTTCAGCTAATCCTACTGTCAACGACAATACATTTATATTTGTCGTATCAAGTGACGTAATTGCTGAATAATAACTTGACGCATAAATAGATTGTCCAATTCTTGCTTTTTCTGAGCCGTCAGTGCCGTTAAATCTGTTTATAATTGCTTTTTTTATCGATTCATCGATACCGGTCGGCAAGCTGTCATCATTCTCAATCGATACAGCAAAATAAACGTTTGTTGCAGTCGGCCGTTGAAATGTAACGACCGCCGTGGGCGCCGGCTCAGGATAGTCCGGATATGTAATCGTCACATTTGTATTGCCGTTGTAGCCGCAGCCTGAGCTTTTCTTGTTGAAAATAGCAATGGCAATATCATTGTCATCACCGCCGGTTACTGCGACGTATATTGTACTCGCTTTTATTTTTACGTTAGTCGAGCCGATTGTAATATCTTGCCCAGTATCGTTGCTGTACGCGTAACAGTCGACAACATCATTAAGTGCAAGCACTGCTGCACGTATTGAGCTGATATTGCTTTGACTGCCAATGTTGACGCTATTCTTTCTTCTCGTCTCAAAATCGCTTCTGCTTTCTACTTCCCTGCCAAGAATGCCTGCATTTGCATTATTGATGGTTTCCCAGCCTTGGATTGCTTGCAAAATGACAGTTAACGTATTGGGGGCACAGCCGACAGCACCTGATTTTACATTCTGAAATTGCCCCTCACCTTTGTTATTTGAGCCAATCCTTATTTCAGATAATGACTTATAATTGTAGCCCTTAGTGTCTGCAACAAGCGTGCCCGCTGGGATAACTGTATCAACACTGCCTGTGACCTGACATGTAACTACGGTGCCGGTACCAGCAAGACGACTCATAAAATAAATCTTGCCTATTGCGTCCTGGTAAAGCCCGTACGAAGTTAGCGGATTCATTAAGTTAATCAGCTGCGCAAATTCTGAGTTTTTATCGCCGATGATAGCAGTTATTGTTTGTGCAAGCTGACCCTGTGGAGTAGTCAGCGATAAATTTAAACCGCCGCCGAACGCGTTATTAATATCCGCCAAAACCGCGTTTAATATTTCTGGCTCGGATGGTAAAATCAAACCCGTGTCTGACCATTCCAGCTTTGGAACATTTGTTGCCATTTTATAATCCTATGCTAAATTTGTTGCCCAAATCGTCAGTAATCAAAACAGAACCAGATAAACCTCTTGTGCTTTTGTTGTTTTCGGTAAAAACACAGCTTGCAGAGATAACGTGCGGCACTTTCAATGCTTCTTCTTCAATTTTTGCTGAGACTAGCGATAATGGTGGAGGTTTTGCAAAAACATCAGTGATATACGGTACTCCCAGCGTTGTGTCATACCAGCATTCACTGCGAAAGCACCTGACCGCGCTTGCGACATCCTGAGCAATAGAGTAAGGATTACTAACAACAGCAATATCGCCACTTGTGTTTAGCACTAAATCCCATGCTCGCCTATCGAGCGCTAATGTTCGTTGATTCGGCATTTATTACCTCTTAAAAAACTGGAAGATATATTTGAGCTTGATCCGATAATTGTTTGCGCTGTGCGTGCAACTGAGATTTTCTTCCTCCCAGACCCCAATTTCTCATTGTTCTTGCACAATAACTTACTGTTGATGTTTCATATTCAATTGTTTTGTCTATTGCATTTAATTTTGACATGTAACTAAACCCATTGATTAACATATCTCTAAATGATTGATATACGAACAATTCAAATTCAGTATCAAGCCATGCTGCATATCTCAAAACTATTAATTCATGAGCGTAAGTTCCCTGATAAATACCACCTCTTATTTTTACCAGCGATGATACTTTTGTAGCATCGGTCAAACTTTGAACAAAACCATTAATCTGATTGCTTTTTAAAAAGTTACTGGGTTTCTGCGACTCTGTTGCTTTTCCTTGCATCATTGCTGCTTTGTGCAAATCGTTTAAACAATATCTATTTTCTGAATCTGTTTTTATGTCAACATTACTTAAATTTATTAATTTCATAGTGTTATTTCCTATTAAAAATAAGCCCTAATCACATAGAAAACAGCCCAAAGCAGGAAACACAATAACCTAACTGATTCCTTAGGGCTTATTTCTAATAGAGCTTTGTTGATTTGCCATGTGACAGGCATTAAAAAACCGCATCTCTGCGGTTGAATTGAATTTTTAGATTAATCTATGGGCGTGTCAGATGTTACAGAGCCGGAGCCTGTTTCTACTCCAGAAACTTTATGTTTATGTGCATTATAGCTGCTGCGTAAATCGCTTAATTTACCAATGCTATCAGAAACATCACTTGATGCGCTAACGTTAGCACAGGAAATATTGCCGCTGACAGTAAGATTACCGGTTATTTTAGTTTCTGCTGTTATTGATACATTATCTGATTTTATAGTAACCGTTTTTGCTTCTATATTTACAGCATTAGCATTGAAATTGATGTTATTCGGTGAAGTGATATTGATTGCATCATCAGTGAATTCAACAAACTGTGCTGGTTTAGCGTTGAGAATGCCACCGATGTACACGCTATCTGCTAAGCTATTAGCTCTGTTAGACAAAGGATTGGCTTGTTTTTTAGTTGATAAAACAGCATCATTATCTCTGTCGCAAACTATCGCAATTCCGATGTCGCCGATTTTAGGATTGAGAATTATTCCGCTGTTACCAGTTCCCTGCAATCTAATAAAAGGCACATTGTAGATAGGAGGTAGAGACTGAGTAAATCCGTCAAAGTCAACACGATTGATTAGCGGCTGAAGGTCTACAGTACCGTAAATATTTTGCACCTCTGGAAATTCAACAGCTAAAACTTTGACAATTGTCATTGTTCTTACTTCGGATATTAATTTATTTACAACAAAATGCAAAGTGTTCGCTTCTGATAATTGTTCTGTCCCTGTATACGTTCTGAAAAAATCTAACATTATTTAACACCTTGATTTAGAACAGAGAAATCATAATAAGACTGAACTACTGAAAACCAGTCGCCATTTGGCATCTGAGACGAAAGATTGTGAGTTATACTCAGAACGCTAAAAGTTCCGGTGCATTGCTGTATTACAGATTCGAGTTTCACTCTTCCGCCATATTTAATAGTTGGATTAAAAAGAGTTACGAATGAAATAGAATTTACTGTAGCCGTGGGATAGCCGACAAGTCCATTTTCTACATTGACTGTAGGCAAAGGAATGTTTCTTTGTTCTGACCAAATTGCAATAACGTTATTTTCAATTGAATAACGAATATTTTTTGCACGGCAAATTGCATCAATATTTCCGCCTACCGTGCCGTCCAGATAGCAGCTTCTTATCTCTTTGTCCACCCCGTCATTTTCAAACACCATCCCTACGTGATTAGCCATTCCATCAATTATATTTTGTGCTTTAACTGGCTCTTTATAGCTTATTGTTTTATATCTGATTGATTTTAAAGCGCCAAGTACAAATGCTGTAATGTCTAAAGAGACCGCGGGCATTTCATTATAATTAATTCTGGCATCAAAAACCCAGCCGGAAAACACTATAGCAGGTTTGTTTCGTGAATCTCCGGCATAAATTTGCATTGTAGCTGAACCTCTAAGCGTTCTTGTCACGCCAACAATTACATTCATGTCTTCTTCATTCATGCCGAAAATAGTTGCTTTAGCGCTGAACCCCTTGGGCGGCGGGTCGCCTTCAATACTGCAAGACATTCTAAGATTTTGGCATGTCTTGGTATTTTTTCCGTCTGAAAATGTGCCGTTTTCGAGTTTGAATGCGATGACAAGCCAGTTATCATATAGGCTACCTGACATAATTATATCTCATCCGTGTAAACAAGGACAAAGCGATCACCAAGGCCTTTGAAATCTGGGTCGCTATTACCTTCGGTATCCATGAAAAATAAGTTGCCAACAAATTTTATATGTTTATATAGCACAAGCGGGTTTATATTTTCACAAAGTACAGTACGAATCAAAAATGTACCATCAACAGCAAGAGAGAAAAAAAGCCCCTTGCTTTTCTGCATTAATTCAATTGTGCAGTTTTGCCCATTAATATCAACCTGAAAACTTTGAAAAGGATTTGTTGACACAGGAATAAAATTAATCATAAAAATCCTTTTATTACTGACAATGACTTAGCAGCAGAGTCTTTTACATAGTCAGTGACTTCATTAAATGTTTTAGATACCGATTTACCCGTGTTCTTTAAAAATGATCCATCCGCTGAAGCCGGATTATTTTTGTTTTTTTCTAAAGGCTGCATTACTTCTTTAAGCATGACTTTTATGACAAGCTTATTACCCTCTTCATTTGTTTCTGTGACGCTAAATGATTCCACCTGAACATTAGTATAGGTTTTCGAGGGCGTAACAACATCGACAAACTCAATGCCATCTCCGCTCAGAATAGGAACACCAAAGAAATCATTTAAATTAACTAAACTGTTGTCATCGCCAGAATCTCTGGCTGTTTCACCGTAACCCCATTTTGTTGGTCGTAACATTGCCTGCAGAGTGTTAATCACATCCGTTTTACGTGCACCGAGCAATGAATTGGTTTTCAACATTTCAAGCGTGTATGAAGACGGTAGAGCAATTTTGTTATATGACCTGAAAGCGCCCTGTTCAACGGGAAAATCGCTGATTTGCGATTGATTATCTACCGTTATTTCGGTAATTGTGTCGACCTCAAGCATTGGCTTACCGTCTTTATAAATGCCATATTTGAGACCGAACAAAGTATCATATGCACTCAGAATACTACCAGATCGCAACGCTGAAATGATATTTGTCACATTTAGATCGGCCGCACTCGGGATAATATTACCGATGTTTATCGGAATATCATCCACACCCGGCAGATCTGGAAGGTCGGGGAAAGGTATTTTAGCCATATTTTAATTGTCAATTATTAAGAAAACACAGAATAAAGACGTCTGTTTTCAGCTTGATTTAAAGCTAAGTCTTTAACTGAGCGTTCGGGATTTTTAGACGTGATGTTATTTGTCTGGTTGAATACAATAGATTTACTCACAGCATTAGAAGAAGTTTGCGGTAGATAAGCTGCGTCGTCAGCGTGATTTTGTCTTGAAAATAAATTACTTAAATCAAAAGTTTTTTTTGATTGGGGATATTTACGGTCTCTTTCTTTCCAGAAATCACCATATGTCGCGCCCTCTGGAAGCTTTAAACTATAAGCATCATTAAAATATTTTCTCTGACTATCCTTAATGACCTCGTCATTTTTATGTTGAGACGGTATACTAACAAGTGAGCCATTTCCGTTTGCAATGCTTGTAACAAATGAAAGTCCTTCAACAATTTTTGTCAAAAGCGGTAACGCTTTTATTGTAAAATCGTCGATAGCGCGCGCAAAATCTTGCGTGGCCTTGATATACTCTTGTCTACTTTTTTCACCTTTTTGATAAACACCACTTTTTCGTCTTTTTGTTTCAATTGAAGTGTTTTCTCTTAAACTTCTGCCAAAAGCCGTGTTTTCCTCGTTATTCAAAGACGAATATGGCCGCACACTGAATTGCTCTAAATAAGCCTGTCTGTCTTGTGTGTTGTATTTCCTAGAATTTGCCAGCAGCTTATCTAAAATCTTTGCCGGATCTCCTGTTTGTAATTCTGGCGCACCGACACCTAGTTGCGTTAATGCTCGATACTGTAATTCGCTAGGAGGAATACCCAGTCTGTACTTAGCTTGAATATCTCTAATGTTTCTGACTCCGGCCTCGTAAGTTCCCTGCGGTATATTAAACTGCTCTTCCGTTTGACGTCTTGCTTTTACGACTTCTTCGGGAAGCCCCACCTCTCTCGCCGCTAAATGAATATCACCAAACCGACTTGCCGCTTGTACCGTCTGTTGAATGGCATTTTTAAGCGTAAAGACAGAAGCAGCAAAACCAAAAACACCTTTCGTTAAAGGTGAGAAAAATGAATCAGATTTTTTCCCTGATTTTTTGAATGCATCTCCGGACTTAGCTGTTTCTTCAGCAATATCACTGATATCTTTTTTGGCTTTTTTAGCTTTTTTGTTAGTTTTTCTTGCCGACTTCTCCAAGCTTTTTTCTAAATCATCGAATGCTTTCTCTGTTTTATGTACGCCATCCTCGAATCCGGAATTATCAAGATTAACGCTAACCGTTAGTTCTTCAACTTTTTCATCAGACATTTCGCTTCGCGTGCTCCATTATTCTGTATTCGTTGTGCTTGTCAACCTGAAGTATTTCTAATAAATCCCAGGAATCTTCAAGTGAGTAAATTGTTTGAAGTTCGTGTAAAGTCGCCATTTTATTGCTTACCAAGATTGAAATAGAAGCAGGAACATTAACGCTTTTAATAAGATTAACTTTCCCCGCCGGAATAACGCCGAAATCTATGCGCTTTCTTGTAAAGTAAAATTTCCATGCAATGCAACCACCTCTTTTCTTAAAGTAAATAGCGTGCTGATGTCTTCTATATCACTTTTATCTAAAGTTCTGGTGTTCGATTGACGATTAATGTCAAACTTAAATTTGACACAAGTCAACATTTCATCAAGAAGAGCTTCAGCGTCACTATCATCAAGACTAAATATTAAGGTCATGATATAATCAATATTATTGAAAACAGCCAGAGAAGCTTGATTGGCGAAAGCTGTTCCGATGTCTCGTTTTCTGCCGATTGCTAAAAGCAGCTTAGTTAAAAAACGCTCCGTCTCCATAGCGCTTTTTTCAGTGATAACAAATTTCTTGCCGGCATCTCTGCCACTTTCTATAAAAACTTCTTTTGTTTTTCTTGACATTGATTAATCCTAGATTTTCTCTACAGTGACTTTTGAAAATGTAATCGTGAATGATATGTCATTAATATACTCTGTTGTCGTTGGCACCGGCGTGTAACCCGTTAACGCTCCTATGCTTAATACATAGCGCTTACCCAACGATGGTAATTCGATAACAGCATTGCACGGAAGAGCTTCTCTGATTGAATCCATCGTGTTTGCCCAGCGATTGAATATTTCAACCGACGGTGAATTTGATTGCAAATTGACAGTAATATTTGTTGTTCTGTATACATACGCAAGCGCTGGTTGCCCGTCTACACCAATTTGCATGATTGTTTTTTCGATTGATTCAGACGAAAAAGCATCATCGACGCCATATCCTTGTAATGTAATGGCTGTTGGATAAATAGGGTCAATCGCAATTGAAAATACTGCGTTAGCTGAAGTAATTGTTGGCATTTATTGACTCCTAGAGTATCGCGATTGACGCAAGTGTTATTGATTGAATTGAACCACCATCAACATAATAAAAAGTGGCGGGCGGTGAACCGCGTTCAACACGAACAGACGCTGGCGCATCTTTGATATCGATGTAATAGCCCTTGGACGCTAATGAATCGCTTACATCAAAGCCAACCGCGCTTTCAACGATTTGTAGTTGCGATGGGTCTAGCGTGACACCAGCTTGAATTGCGCCGTAATTTACCGCTAGTTCAGCTTGAGCTTGCCAAGATACGACAAATTTACTGTAACCGATTCGGTTATACGGTAGCAATGGATTATCTTTAAGAACGTAAATTGAACGCAGCTGTAGATTAGCATTAAGCCAAATTTGATTAATAAATGTATCAAGCCATAAGAACTGCCCAGAAACAGTGCCCTTCTGCAAGAAATTGAAATCTTCTTTTGTAGCAGCAAAGTTAGCATAAACATTATAGCCGGCGTCAGTTAAGCGATTATAGAAAGATTCGTCGATATCAACGGGCGCTAAACCATTTTGTGTTCTGTAAGCAAAAGTCGTCCGTCCGTTTAATCGATTAAAATCCAGCGATGCGGCACAACCCATGACGAAAGCTGAATACAAGGGCGCTTCATTTTCTTCTTCATAAATAAAGACAGAACCAGACGACTTATTTTTCTGAACTTCAGCGGCCCATGTGTCTGACCAGTCATCTTTATTAGCATCCGGAGCTTCTCTGTCGACATAAGCAAAGCGATTATTTTGAGAGTCTGTCCACGCTGAATAACCCAATTTATCTTCTTTAGTGGATTTATAAAGCGTTGTGAATGTTGCCCAATTTCTGTTTATTTTTACAATGTCATTCATAAAGTCAACTGTATTTTGCGGGCTTGTTCCTTGCGATACTGTAGCGCTATCTTCATCAAGCTTCAATTCAGATGCTAAAGAGCCGGTGCAAGCTGTAATCGTTACTTCTTTGCCAGATTCTACTGTTGTAATAACAAAGTTTTTACTTGTCGCAATGTAAGATATTGTAATTGTTTCTTTTTCAGCGTCTAATGCAGATTGCATTGTATTTACAACATCATCAAAAGTCGTTGATTTAGCAAATGAAATTGTTTTACCTGAAATCTCTTTACCAGATACTTTTAGTGATAAATCACCTGACAGTTTTTTAATGTCATCGATTGTTATTGAGCCAAGATTTCCGCCGACAACCGAAGCAGCTGTTGTTTCATTTGATTTGAAAGCAAATAAAATCCTCGCTGGCTTTTGCGTACTATTAACGTAAGACTTAAAATACACATCAGCTGCTTTGTACTCTTTTTCTGTTGAATCAAAGTCTTTTGCAACATCAGTGATGCTTGCATAAGATTTAACAGTTCCTGCGGGTATTTTTGAGCTGTCTGTAATAAATAGGCCGTTAATATCTACTGCATTGCCTGCGGCCACAATTGTACCCGGCAAAACTTGCACAAGAGCTGAAATGGGTATACTCATATAATTACCTTATGTTAGTTATCATCTTCGGAATCAATATGAGTTAAGTCATAGTAATCCCAGAAATATTTAGTATTTGTATTATCTTGCTGTTGATTCTTTGTTTTCAGCAAATCAACAGGCACTGCAACTTTTAAGTCGATATTTGTGAAGTAATCTTGCTCAAATGTAACGGCAGGATTGTAATTAACAGTCATTTCAAACATGTGTCGTTGTTCGTATTGTTCAGCATCGTTAATGAATGCTAAATTACGAACATTAGTAGCTGAAATTGGCTGTATCTCAAATCCGTTGTTTTTGAAGTAATCACAAGCAAAATTTGTTTTAACCATTCGAGCTATATTTCTAGCTGTTGTCGCTGAATCACTAACGCTGTAGCAGTCTATTTGAACTGTCAGATTTGAGTTTGTCGTGTATGTCGCTGTGCCGTCTTTGTTCATTTTTTCGATAACATAGCCGAGCGGCTCTTCTCTAAGCAAAGTAACGACAACATGGTCTTGAACAACATCGGGAACGCGATTAATTTGACTAATAATTACTGGATTATCTGTTATTTGTGATATGAATCCGCATATTGTTTTGACTACTTGAGAGCTGGTGACATTACTTGTTGCTTTAAGTTTTGATTGATTCATCTAACTGCTCCGTTACAACAAAGTGACACCAATCCTGCCACCATTCCACGACTTTAACTATTAACCAAGTTTTGCCGTCCAATATGAACAAATCATTACCTTTTCCCCTAGGACGATTAATTGAGCTAAAATGGCCGTTGCAGTAAACTGAAGCTTGTATGCCCTGAAGATTTAAACCTTCGATATGAGCGAGAGTTTCTTGTGATATCGGCTGAATCTGCGCTGTAACGTCAATAACATCTAAATATTTTGGCACTTGCTCAAAATCAACAATTTCATACCCAGTGCACACTTTTATTTGTGCTTTCATGTCTGGATTAACAACATTAATTGCAGATGAAACAATTTGATTTAAATTCATATCATGACCGCTTTTTGATGATTCTGTAATCTACTGAATTCAACATGTGACTGGTGTCAACTAGTGGCTTGCTGAAACCTTTCTGTTTGATTGTAGACTTTGCTAAAGGAGGGCTATCTAATGTCGTAATACTTTGCTTTATGTCGCCAACGATTACTTCTGCCAACAATTTACTAGCAACATCAAAGTCAGTTTTTTTAAGAAGAGCAGCGTATTTTTTCTTCCAATCTTTCCTGTTTTCTGCGATTGCGTTTCTGAAAAATGGTCGTGCTGGTATGTTACTTGTGCCGTATTCTTGACTTGCTGCAACATAAGCAACTTTTGTGCCGTCTGGGTATGTTGCGCCCTCTAGAAATCCAACTTGAACAATTACACTTTGATACTTTTTCTTTGCTTCATTAAGACGTTTTTTAAAGTTACCGCTATCTTTTACACTCACAACACATTACGTCCCCATCTCTTATAGTAATGGCGAGGGTATCTTGATGGCAGCGCAGCTTGAACTAGATAACCCACCCGATATTTAGCTGTCATGGTCCAGTATTCAGCCCCGTACGGTGTTTGCATGTACCACGCAGATTGATAATTAATGCCTTCCATGACAAATCCTGCGCTTACACTTCCCTGCGTTGCGTTAGATATTCTTCCCACCGATTGCTGTGGTTTTTGTCCGTTTGCACCACCACTGAGCATAGCAATATGAGCAGTTAGCAAATAAAGTAATATTTTTCTTTCATCTAGATTTGAAACCTGACTGCAATTTCCGTTGTCGAGTAACATTTCAGCTCTTGCAAAATACCAGTTTAGCTGTACATCGGTCAGTGAATTGAACTCAGGATAAAGTTCCCTGAATTCAACTGGGTCAAATATTACTTTTTGCATGTGATTTACTCATTAGATAAAATTCATCGGATTAGAATCTTGTGATAATGGCTCAAAACCGGTTTTAATCATCTCTTCTTTCGATGCTTTCTTTGCTCGTTTCAGTGATTTTTCAGCATATACAAGCTTGTTTTTGACAAACTCAAGTTCTTTGTTTTGCTGATACCAAGTTTCCCAGAATTCTAACGGTACATACGCATAAGTGACACCGTTTGCGAGAATTGGCTTAGGATTTTCCTCGTCTTTTCTTAATCCGTGATTGTAACCCTGAAGAGTAATAATAGTATCACCAACTCTCAAATGAATGCCGTTAGGCAATTTGCAATATACAGTAACTTGTTCCGCCATTATTAAACCCCTAACATTTGCGCAACAGCTAAAGGCAATTTAATTACCGCACCGAATGTGCCAGCAGTATATTTTTGTTTATAGTGAGACCCGTAAACTTCAATCGCGAATGAACGCATTTTGTCATTGTAAGCCGTGTGTGACACTTCTTGACGGCGTACTTGAAGCGGTTGTAATTGCACAAGTTCACCAGCCTCAGTTGCAAATTCAGGCACCTCAATAACTTCTAATTTTGGAAAGTTAGTACGCAATAGCGCCATTGTTGATTTATCAAAGCCGTTCGCTGAGTTAAGCAAACCTGCACTCTGCGGTGATAATGAAAGTTTTAGTTGGTCATTAGTGCCTACATATCCCTGTGTTTGCAATTTTAATTGAGACCAAAGCAGTAAAATGTCATTGTAAATTTGAACAGGGTCTTTATCTTTCCATTTAACTTTGCCGTCAATAGAGTGAGGTGTAATAGGAGCGGGTAAACTTGGGTCATTCATTAGACCGTAATTTGCTAGCCCTTCGATGCCGAACAGATAAGATTTGTTTTGGAATTTATTGAACGCTAAAGCTACAGCTTCTTGTAAGTCACTTGCATAATTAAGACGTGCAAGTCCTAATTTAGCTAGCTGAAACTCGCCCCACTGTGCATAAGTTTGATATTGATAGCTTTGGCGATATAAAAAGTTGTAGTTAACATTAACGTTGCCGCCGTTGTCAAAGTCCCCATATGATACAGGATTACCTTTATATTCTTTGCGAGTAAACATCGCGGTTTTGGTTGTCCAGTCACCGTATTTTACTTCTGATGCAATCAAAGTCGCTTGCATCGGTGTAAAAAGTGTTTCGATAACGTCTGGGTCAACGTAATTACCCAAAAACCACGGTATACCGTCATTCGTCAGCGTGTTAGCAGGAAAGTCAGGAAATGCATCATTAGCACGCATTGCGTTAGCAGCACGATTATAATGCGCTAAGAATTTATCGTAATTGTCTTTAAATTCTGCTGGTAGATAACCGTTTGGTTTTTGTGCAAAAACTACGCCCTTGCTTTCTAAGAAAGCTAAATCATTTTCAAAAGTCATTTTCGTATCCTTATTTAACTGTTGAGCTAATCATCGCAAGTTTGTTTGCTTTCGTTGAATACGGGAAAACAAACCATGTCTCAACATAATCTGCAATTGTTGCTCCGGCTTCACCGCCCTGTATACTTCCATCTTTTGTACTCGCAAAAGCTTTCATGCCAGCTGTAATATCATTCGAAGGTACACAATAAAAGTCACCTTCGACAGCAAGTGAGCATTCGTATCCCGCCGGCACTACCATACTTGTAGAGTCGATGTAGTTTAGTATCCATGAATTATTGACAGCTTCAGCAAAACCAGCAGGTTTAGTTGTTCCTGTCGTTTTATTTTCAGCGACACGGTCATTTACCCACGCAAAACGACCTATTGTTAAACCATTTTCTCCAGCAACCAATGTTCCATAAACTGTCGGATAAGTTCTTACAACATTAGCGGACGCTCTACCACCTTCCTGGCCCAAAGCTGGGTCTTTTTGTAAACTTGTTTGAAATGTAGCTGCCATTAGTTGCTCCTGATTGTTTTGATTTCAGCGATATGCGTGTATTTTTTAGCTAGAGATGATTCTTTAGCATCACTGTCATTCGCCTTCGTAATAAGTGATGTGTTAGCGTTGCCATGGTCGTAACTGCGCAAAACAGCTCTGTAGTCTTCAATTGTTAGATTTGGACTTAGCGTCATTCCCACTGCTTTCGCACATTCCGCATAAACCTCTTTTGCGTTTTCATATGCTGAATCATTAGCTCGGATCGATGGCATGATATTGCTAACGAATTTTTTAGCTTCAGCAATCTCTTTAAGAGTTTTCTGCATATTAATTAAATGCTGCTTTGCTGATTCTGCAATAGCTGCATCCATGGCTCTTTTATCTTCAGATTTTTTGCTTTTATCTTCTTCATCTGTGCGCTTTTCTTCTGTTTTTTCATCAAAAGCCGGCACTTTAAAGTCATCAACGCTATCGTTTGACTTTTCTTCTGATTCAATTTTTTTATGCTCTTTTTCTAGCTCTTTTTGACCATCTTTTAGCTCATTATGAGCTTTGTTGTTTTCTTCAAAGCCGTGCTTGACAATATCGATTAATTTTTCCATTTCTGAGTCATCAATCTTTCCTTCCAAGTGCTTTTTAATTTCGTCATAAACTTTCATTAGTTCACTGTCCCTTCTGTTTTCACTATCTGCAACGCGTACATCGTGTCCCGCCCGCCCTGTCTCTACCAACGCGACATGACTTCCGACGATGTCGCGCATAACCCCGTCATATACTTCACCGTTCCAATTGCCGGGAGACATGTCGGGAGTATAAAAATAAGAGCAAGAAAGCTCGCTCTGTTCGTTGTTTAATATCTTATTTATGTAATCTTCATCCCAGACTGCCATGCTGTTCATTAAGTAATCATCTTTGTAATTTGCATCACTACCAAGAGTCCCAATAATCATGTTTTTCATTGGGTTTTTAGCGTCTGCGGGAGCATGCATTTTAAGAAGAGGAATGTTATTAAATGTATGAGATGATTTTTCAAGCTCCGCTGGGTCCCTTAGCAACTTATATTTTTTGGTTGGCTCTAATCCTATTTTTTGTCCACCGACAATCTCGCTTCCGTAATACTCATTAACTGTAGCCTTACTTATCGGCGTCATACGAACATGTAAACGACCGTCTTTGTCCATGTAACGAACTGAAGTACTGTCAAACGCAATGCTTTCATGGGCGCAATTATTAGCTATACTTTTTAGCTCATCATCTGATAACCCCATGATTTGCATTATCATGTTTTCGCCATAATTATCGTCATCATCATTACCGCGATAACCATTTGCATATGCAGCTTTTTCAATCAATTCAGCTTTTTCACGCGATAAAAAAGGGCCTCTTGAGCCCCAGTACCATCCATTTTCTTTTTTTATAATCGGCATTATTTCACCTTATTGTATGCCATCAATATCAATAACAGGTTTCCACGTACAGCGACAATTAATTTCTTCTCCCGGGAAGGTCCACTTGTTATCAAGATACAAACCTTTATCTAAATCAAACTCTTTACCATTTGCTTTTAAATGACTTTGCCGCGGCACTTTGCCAGCGTTAGAGTGCATCCATGTGCCTTTTTGTATACCTATCGATTTTTGCCTTGTTCTTGTCAGTGAAGAGGTCGCTTTATTCGTTTGGTCCCTGGCTATTAAGCTCGCTCTGTTATTTGTGATGCTGTACTTTTTCTTGATGCTTTCGTAAATAAACTGTTGGTCCCGACCGTTTTGCACGCCGATGTTGACTATTGATTTAACATCAGTAAAAAACTCACTGGGAATTGATTTAATCAGATTGACATTTTCACTTACAATTGACTGAACTACTTCAAGCATTTGCTCTGTCATCTGAAATTTAACTCTTAGATTTGCTCTACCAAGTATCTTCTGTAAAGCCGAATCACTTTGATGCAAAACCGAATTAACAAATTGTCTAGCAGTTATTTTTGATAAATCATCAAATTTTTTGTTGTACTTTTTCTCAATGCTATTAATTGCATCGTTGATTGATTTTGCTGAATTTTCGTCATTTGCACGCTCTACTACTATCGAGTAATCTTTTTTTACAAGCTCATCGACTTCTTTGATCATGTGACGAATAAGTTTTTTTAAATCAATCTCGTATTCGTTTCTAATTGCTGAACTCGGATGAATAGCACCGTAATTTTTACTCACTTTCTTCATCGTCTAGCTCATCATTATCGAGTGGCCTTTCTTGTTGATAATACGGACTTAGCGGGTCATTCATGGTTTTGATTTCAGCTTGCCGAGGCGTAATGGCGCCAGCGGCAAGTAACTCGCCATCAGCTTTAGCGTTTGCAAGCTGTAGCTCTGCTTTTTCTTTCTCAGTGAGTTCAAACAAGTCATTAAATTCGAATGTGATTTCACTGTATATTTTCCCGAACACACTCAGCTGAATAATTTCAAGCATTGTTTGTATCGGTTTTCTGAGCTTTTTCTCTTGCATTCCCGCAATGCTGTCGTAAAACATTCTGATTTCGCCTTCGCTATTTACGTTTAGCCCACTTGGCGTTTGCCCTGTGTATTTCGCTGACAAAATTCTCGCTGCAGTACATATTTGCTCTAATGACTGCGATTGAAGTTGATGCAATCCGCCTAGCGGCGTCACAATATTCTCTAAACTTTCAGTGTCCTTGTTTATTAAAAACACGTCATGATTAGTGCGATAGTTTGCTAAATAATTGACTCTGTCTACAACTGAGCACATTGCCCCTTGTTGTAGCATAGATTGCATATCTATAGAGAAAACAGGTGTTACAAAAGCATGAATTAAATCAGATACGCTGTCACGTGTTCGCAAGAAATTCCGTACATATGTTTCTACTAATTGGCTGCGAGAAACGCCACCGAAATTGTAAGCCGGTTTAAGTAAGTCACTAACTTCGTGCATAACAAGCGTAATCATTCTGCTTGCATGAACTTTCTTGCCAAGCACAAACCAAGATTGCGGCTGATAGTAATATTTATCAAAGGGGTCATTAGCATTAAACAGATTCGGAAATGTCCATACTGGCTCTATTGATTTAAACCCGACAAGACTATTTTTAGTAACTTGACGCTCACTAATTATTAAATCAGATGCTAGCTCCTCTGGAACATCTTTAACGCGCTTTCCGTCACTATCACGCAAGTCAATATAAATCTGCCCGCGCCCGTAAAAGCCATCGTTTTCAACCATTTTTGAGACAACATCTAAAACACTATACTTGCGCATTGCTTCATACAATTCTTGCAATATGTCGTTGTCTACTGTTGAGCCTTCCCATTGCAGCTTGATACCTTTTCTTGTCATTTCTTCTGCAAATACTGTCGAGATATTACGATACTCTGGCATTTGTGTAAGCTGTGCAAGATATGCATAACCCGGGAATCCAGAATAACCACCGGCAGTAATTGGAGAACTGGCGCCAGATGGCATATTGTCAAATGCGCGCATTGGATTGATGTCATTTGCCCTTACTGTAAAACCTTCCGGAATAACCCCAGCAGGCGGAGTATACGGCTTGAAAATATCTTTTTTAGGTCTTACCGGATGCGAGCTACGAATAAAGTCACGCTGAAATCGCTTCTTTTCTTCTGATTCAGCTTGCTCTTTGAACCATTGCTCTTTTTTAGAAAGCTCTTTCTTATTTTTTCGTTTGAATAAAGAGAGTATTTTACGCATTACAATGAATGTCCGTTATATTCTTCTGCGTATCATAGACGCATCCATAGCAGATTTTGGTATTATTAGCGGCGCATTGATATTGTTCGCAAACGCCATGATTAACGCATCCGCGCGATTCGGTGATTTAATGCCACGTTTCAACATATCTTTCTTACTTTCAACGATAACTTTGTCGTTTCTGTCGTACATAAGCCTTGGCCTTGATAATTCAGCAACAAGATAATCAAGTTCATTCAACTTACTGTCAAAAGAGATAAGCTCATCGTCAGAAAATTTGTAGCCTTTATTTATAGCAAGCCATGTATTTTCAAATCTCTGCCGTACATTCCACCAAGCCTGTGCTTTCAAGTTTGCGAACATATCTGCATTTTTCTTACCAGCTGTGAATTGCTGCTCTGGACGATAAACCTTGCCGCCGGCAGTAAATCCTAGCGCTGGTATTTTCGATATGCGATTGAATTGTGCTTTAACACCAGCACCAACACCAATATTGTCATAGATGATTTTGTCGACAACATTAGTTTCAGCGTAAGTATTTACTTTGTTAGCTGAGCTGATAACGTCTCCCTGATTCCACGTCTCACAGTGATGAACGATACTGCCGTGGCGCACGATTATACAGTTATCGTCAGAACCCTCATCCGCAACGTCAAATCCGATAATCTTACTTCCCGACGCTTCAAATTTAAGCTTAATATGTGCATCAACAGCAGAATGTATCCACGATGGTTTTATAAACGCATTTTCACTGTCACCGACTGGTTCGCCGAGCCAGATGTGGCGATACAAATCCTCATCCTTGGCTTTGCATTCTTCCATTTCTAAGCGCAAAGTTTCCGGGAAATGTGGATTATCGTAATAGTTCATCTTAATTACGATTGAATCCCTCGGCGGATTAATAACAAACCGCTGATACGTTGCGTCAAGTAAGTTTAGTGGATTGAATGTTAACCAAATCTCAGAATCTGGCTTTCTTATCGTTGGTATTAGAATATTCCAGCTAGTGTCAGATATGTTCTGTGCTTCCTCACACCAGACAATATCGATGCCTTCCAAGGATTTAATTTCTTGAGGATTGTTTTTCAGGCCGAAAAAAACAAAGTAACTACCCGACCTTAAATGAGTTATTCTTTTCTGTTTGATGTCAAACTCATTAATATAGCCTTTATCTATTATTGTGTTGACAAGCAGTTTGTAAACTGATTCTTCTATCGACTTTTGAAGTTCACGAGTACAAAGTATACCGACGCATGACATGCGAGATATTTCGATAAGTAACTCTGCAACACCCCAGCTTTTGCTACTTCCTCGACCGCCGTATAGTATTTTATATCTTGCCTTCTGAATTAATGACCTGAGTTTCTGGGCTAATGGTTTTCTTTCCATCCTCGGCCCTTTCTTCGAATAATTCTGATAATGATTTTAATGGTGAAATTTTGTGATTGTTCTCAATAACTTGCGTCTCTTTCCATTTTGCTTGCGTTTTTAAGAAAAAGATTGTTGCAGTAACGTTTCCATCATCTATCTGCTCTCTTAACTTGTTCGTTACATGAGCTATTCCTTTTGCTTGCCCCTTTTTTATTGCTCCTGCAAAATCTTCAGATTTTTTTCTTGTATAAAGCGTCGTTTGACTTATGCCAAGCGATTCAGCAATCTGCTCATGAGTTAAACCGAGCGACGCTAGCTCTTCCACTTTAGCTAGATTTAAGTTTATCTTTTTAGCCATATTACTTACTCATGATTCCTGCATCTTGCAGTGCTTTGATGATATCTGATACTGACCCTGTAGACTCTACTTTTACAGCCATTTTTACACCTCCGAGAGAAGATGTAGTCGCAGCGGGAAGAGTGTAAGAAGGCCCTGCAGGACCAGTATCGCCTTTATCTCCTTTCGGCCCCTGTGGGCCGGCTGGGCCCGGGTCGCCTTTGTCACCTTTGTCACCTTTTGGACCAGGTTTTCCACCACCGTTGCCAACATCACTCATTTCAGCGACGGTCACTGAAGACAACGACCCTGCTTTCAATACGTCAACCGGCATAATCAGCTCCTTTTTATTCTTGATTTGTTTTCTGTATCAACAGGCAAAAAGCCATATTTGTAATTAAGTGCAATTAAAGCAGCACAAAAAAATAATCCGCCGAAGATAAATGCGACAAATTGTTCCATTTTTATTCCTTATTATTTATTAATCTCTCTCAACGCGTGATTTTCTACATTGCATTTTTCGATGACACTTAATAGTTGTTCGTTGTATATAATGCTTTCGCCAAATGTCATATTGTGCGGCGGCAAGGGAGGCAAGCAATCAAGAAGTAAATTTGCGGGTATTTTCGACTGACTGACGTATCTTATTCGCTCTGTCGTACAACTTGCGAGAAACATTACTGTTAACAAGATCATTGCTACATTTATTACTTTTGAGTGCATTGTTTAATTTCTCAATGATTAGAATTGATTTGTTTTCTAATTCAAGTTTTTCTGCTTCTACTTTTTCGCTTATCTTTTGATAACGATTTAACTCGTTATTCTTAAAAGCTATTACATCTTTTAAGTAAGTGACTTCATTACTTAATATTTTTTCAACTTTGTGATTTTTATAAATAAAATAGAAGATAAGTACAATCGATAAAGAAAACCAAAGTATGATATTTTTCATAATACCCCTTCCCTATGTTCTTTATCTTGTAGCGGAGAAGCAATAAATTTAACAAAACTCTCTATTGTCTTAAATGTACATGAGCATGTTATATTCTGGCATTGATAATATGCTTCTTTAGTTGTATTTGTTAGGTACCGACTAGTTCTAATGTATGCTGATTTATTACACATAGGGCAACGCATCATAAAATACTGCCTTATTATTATATCTCGTTAATATCGTTTAATTGACATAGCTCTTCTTCCACTTGACGTCGTGTCATTAATCCCTTCCATGGTTTACCGGCCGCATAAATCCATCGACGCAGCTCACAACAGGCCTCGCTCCGCTGTCCTGCATTCAATTTTTTTAATAGTGTTGAGTTAGCAAACGCCGAGGTGCCCACATTGTACGCAAAAGAATAGAGGGCCGCCAATGTCGTCTCCGGTAGGGGTCGTGTTAATAACGGATCAATTTCTTGTTTCTTTTTAGCTAAATCGGCGTAAAGTAGCGCGTCACATTCCGCCTTGCTATACCACTTGTTTTTATTGATATCGGTTCCTGTATGGCCGTAACAGACAGTGAGCACGCCGGCAACATCATAGTAGGGATAATATCTAATACCTTCAAAATAACTAATTAACATTGCAGTTAAAGGGAAAACCCCTAATATAGAGGCTTTAAGTAACTTATTTTTTAGGTTTCTGTTCATGGCGGCTACTCTCTAGACACTTCTTTTTTAGCTTATATTCGAGATGTTTATAAAACCAGGTGATTATTAGTCCTAGAATTGTAGCGAACATACCAAGAATAACCGCCCAATCGCTAAGCGTTAATGAGCCGAAAATCATGCTGAACCAACCAAAGCTGTAGGATAATGCTATAGAGTTGTCTTTATTCATTTTTATTTTATTCATCAATTCCGTCCTAGCTTTTTGTAAAAACAAAATCCAGGCAATAAAAAAGCCCCACTGATTAAGTGAGGCTTTTCTCTGTGCGTATTTCCCGCATTGTTAGCACATTATATTTCTAGAACTCTAGAAAGTCAATATGTAACTTCTTTGTTATTTGTTTTTTTGTTATATATCAATTGTATATCCATATCCAAAGCATGTATTATCTTAATCATAGTATCAAAACGTGGTTTTTTTGAAGACAACGTTTTATATAAACTTTCACGTCCGATTCCTGATGTTTGTGCTATTTTACTCATGCCTATTGATTTTGCCACATCACTTAACGCTGACATAAACTCATCAACATCATTTGACTCTAGTGCCTCTGATAAATATGCAGATCGCACTTCATTATTATCAAGATATTCTGATGCATCAAATTCACTTAATTCGATTTTCATTTATAAACCTTTTTAATGTTTTCAAATATTTCAATAGCGTTATCAATATCTTTTTTTTGTGTTGACTTATTACCACCACATAACAAAATGTATGTCAAATTTCCAACTTTAGCATAATATATTCTATAACCCGATCTTGTCATTATCCTCATTTCATAGATACCATTACCAAGAAATTTATGATCACCAAAATTATTTTTTTTAGCTCTGTTAATTCTTGTTATGATAGCTGATTTGCCTATTTCATCTTTTAATTTTAATAGCCATTCTGAGAAAATATTAGTTTTAATTATAGTATTCATGTGATTATATGTAACCTTTATTATGTTTATAGTGTATACCTTTGGATACAAATAGTCAACAGTTTTTATCAATATACTATATACTATGCAACATCATTAAAAAAATTATAGATATGACCTCTTATAAAATACTCAGCATAATCTATCATGCTATATAATTTATCTTTCTTAATACCAATAATGTTAGCAAGTTTATTACAATTAAAACCACGAATATAAATAGCAGTAACAACAACCCAATTATCATAATTATCTTTTTTAAGAGCAAGAAGTGCCTTATCTACAGCATTACATTCTTCTTCAGTGAGATATTGACGAAAATCAGACTGACACGGCGCACCCTGTATGACTGATGATTTAAATGGGTATTCAGTACCAATTCTTTTTGATACACGTGTGTTTTTCCATGCAAGCAAAATATCTCTTGTATCACGCATATTCACCACCTTTTTTTAATGACTTTAACTTGTCTTTATACGTTTTTTTAATCGCTTTAATTTCTTCTACAGTGTATTTAATTTGATTATGATGACCTTCTAACCATTCTACTTTTTCTTTCCCTAGCTTTTGCACTAAATTAATGCGATATTCAACGATGTTGCCTGATTTGTGATTGTTGCAAGCAGAACATTGCTTATGCACATTTATCTCGTTAAATCGCAGTTCCGGATGTGCTTTAACTGTTCTGTAGTGCCCTGCGTGATATTGTCCTTCGTGATATCTTGAGCAACTAATACAAGGCTCATTTTTATCACGCTCACGAATAAAAGCATTAAACACTGTCTGCGCTTCTTTTAAATGCTCTGAGCGCGTCTTTATTTTGTCTCTTGCTAATTTATTTAATTCTCTGCTAACTCTTTCTTGTACTTTGTTATCTCGTGAATACTTAATTGCACATTCAATTGAGCAGACTTGAGCTAGCGTGTTTATCAAAGAAAATTTATTGCCACATAATTTACATTTTTTTTGTTTAAACGGCTTAAGCATCATTTTTTGTTATTTCTCGTTTATATTCATCATATGTCATAATCTCACTGACAAGTTCTACGAAAAAAGACATTCCGAGAAACTCCAGTGATCTTAATTTCGCTACTTCTAAAGTAGCTCCATCGCATAAAAATTTAGCATTAATTACTGGTACAAACTTCATATTTCGATAATCAAAATCAATCGCAACCCAATCAGTAGAAAATCTTGGAACAAAAAACAAAACTATCTCAATAAGTGATTTCATGATTTAACCTTAGATAATTGTTCTTTATATTGATTAGCTAATCTAATAGCTTCTTGCGCGTCAATACTGAATTTAACGTTGTTTTCTGCTCCGAATTGCTCAGCGCATGTCACAACGTCAGCAAACTCTTTCTTGTTCATTTTTCGCGTTGATTTGCCTACAAACACCAATCCGCCTTCTATTCCTTTTACACATTTCTGACCATGCAAATTTGCAGTAATCAGATGTTTCCACTCCTCTGCTGACAATTTTTCATTCTGCCAAGTAACTTGCTGAGATATGTCATTCAGAACAGCCCACATTAGTCGATTCTGAGCTAGAGACCGCTTATCTTCGTCAATAACTACACGCAGCGGATGCTTACTATCAACATTCAACTGTCTGATAAAATTAATCGCGTTATTGAGAGCTAACTCATGTGTTAAACGAAACTCTTTTATCATTAAAGAAAATCCCAACCGTCACTAATCATTTTGTTTTCCTAATGATTTCATTTAAAATCTTTCTCACTGCTTTCTCATCACTGCGCTTACTAATTTCAATTTCGATCTCTTTTCTTGTTGCTAAGCCGCTTCTTAGTCTGCGTAATACTTCTTGCGCATAGCCGTGTTTAGAGACATTTAGATGTTGTAAAATTGGACTATGAATCATGCTTTACCTTTGACCGATAACTTTCCCAGTTGAAATTGATCCACAGGCCATTATCCATCATCATCCTATCCATGACTCGAACACCCAATACTTTCCTCATTGCATCATGATCTAAATTCGTTAACATTCCTATTGGTTTTTTATATGATGTCCTTCTATCAACGATATGGTTGAGAATAATGGCTGTGTTTTCGCTATTACGATATTGGATGCCAATTTCATCAAGAACTAACAAATCAATTTTAAACAGTGTATTTAAAAAATTTTCTTCTGATCGATCTGAATTTTTGCTATACGTTGCTCTTAATTTCATCATTAAATCGGGAACAGTTATGCATAATACCGTTTTACCTTTATTCATTAAAAAATTACATATTGCCGCCGCCAAATGATTCTTACCTGTACCACACTTCCCACTAAAAATAAAACTGCTAAACCCACAACCAAAATTTTCTGCAAACTTTTTTGCTTGATGAAGTGCAGAATACTGATCTTGATTACTCACAATATAATTTTCGAAACAACAATCCTTGTGCAAAAGCGATATGCCTGACTGGCCTACAATATATTTGATATAATCTTGCTGGTTTTGAATTTCATCGCGTTTAATTCGTTCTTGTGATAATTTTTCCATGGCAGCAAGATGATCAACAAGATTATTGGCAATTGGCTGAATGTGATCGGGCATCGTTTTTTTTAATCGCTCAAGAATATTCATCCATTTATCACCTTAAATCCTGGGGGATTACTCGAACTATTTGCAATATGATTAATGGTTTCCATGTTGACTCGTTGTTGATCTTTTTCTATCCATTCCGTTTTAAAACCCTGCCAGTTACGCAGCATGCATTCAGCAAGTATCGAATCTGTTGAGTAACCAATTGCGTTAACCTTGTTTATTTCTTCAGCAAGTCGATTAAGCGCTGTCTGTGTCAATTTTGCTTTCTTGTTTTTTCGATGCTCGAGATAATCAGTCCAGACGTTCTCACTAGGCGGATAATTGAATTTTGATAAATCAAGATTCCTATATATATTTTCTTTTGTAATAGTGTTTTTAATAGTGTCTTTTGTAGGGTGACATTTTTTGTCACTGGTTCCAGTAGCATTTTTTGTCACTGGTTCAGTGCATTTTTTGCTACCAGTAGCATTTTTTGTACCTACATTTTTTGTCACTGGTTCATAAACAGATGTAACTAGTGAAAATTCAGTGATTGAGCCATTATTTTTATGTGCTTGAATCAACCCAAGATAGATCATCTCTTCTAATGCAGTGTAAACTGTGCGTTTATCTTTTATGCCAGAAAATTCCATGAATTGAGAAATGCTGATCTTGTCAGTATGCTTTCCCCATCCCGTGGTTTTTCGTGCAATGATCATGTAGCATTTCAATGCGTTTCCTGACATATCTGCTATTAGCTTATCAACAACGTCATTGGGTATTTGAAACGAATTTGGTATAAAATTTCTCATAAAACACATCTTCCACTATTTAACCGATTTACCTGTTGACTTGCTTCTTCTTTTGCTTTAGTCTTCTTCATGCGATTAACTCATTCTCAAAAGTCATTAATTACCGTTAATGGCTTTTTTTATCCTTATTTTCTCAATACTGACCAGTTGATATCTGGTCTCAGCTCTTCGCATGTGACTTGTCTATTTGTTATCTCTTCAATATTAATTGCTTTACTTGAAGAAACTTTATTAATGTTATTAAGCCACTGCCAAACCTGGGCGCGAGAAACATTTGTAGCTCTAGCAAGCTTAACTTGTGATCCTCCAAAAATATTTATTGCTTTTTGCACTGCTTCGTTTTTCTTCATAAATACTCCGTACAAATACTCTGAACAACATTCAAATAAGTATATTTTAATAACACTTTAAAGTAAATTATTTTTATACGCAAAACGTATAATATTACTTTACAATTAGAAAAATAATAAAATGAGGTTTAAAAAAATGAATATTGATGTCGCAAGCTGGGTTAAACAGTCACGAATGAAAGCAGGAATTACACAAGAATATCTTGCTGAAAAATTATCAATGACAAAAGCAAATGTTTCTGCTTTTGAAAACGGTAGAACAATGCCAAGTTTTATGGTTATGATTAAGATATGTGAGTTATGTGATGTTTCTTTGCCTGTACAAGAATTAAAAAGTCCTACTGAAGAAAATGCAGTAATTATTGATCAATTGACAGTAAAAGCGGAATGTGGAAACGGCAATTTCAATGATTATGTTGAGCTAAATGGAGGATTATCTTTTAGCAAAAGCTGGTTAAAAAAAATGAACATTAATGCAAAATCTTGTTATGTGATATATGCAAAAGGATTTAGCATGCACCCAACAATACATGATGGCGAAGCTGTATTAATTGATACCAGTCAAACAACACCTGTCGAAAATAAAGTATTTTTAATATTAAGACATCTAAATGGTTTAATAATAAAACGCATTTTAAGAGATCGAAATGGTAGCTTTATTTATCTTAGTGATAACAACGATACAAGTTATTATCCTATTATGCATGCATTAGAAAACGACAAAATAATAGGGCGTGTAGTTTGGACTGGCGGAAATTCTGGATTATGAGTAGCTAATAACTCTGGTGTTTTTTTTAAAAAAATATCGCAAAAAGAACAATAAACATTTGACAATTGATATTAGTTAACTTATAGATTAACATTCATGATAAAAAATATACAATATAAAAAACTAATAAGAGGTTCTTATTTATCAATTTTATCTAAAGTAATTAAAAATGATTACACTGAAATAGATTTGTTTTTTAGCAAATTAAGTAGTAATTATAAATCTCATATAATGGGCTTACATCTTATAATGGAAGAGCATGCTAAAAATGGCTGTAATTTAATGACATCAGCTAATTGTCATCTTGCCCATAGTTGCGGTGGTATAAATATATATGAATACAGAAAGGGAAGATTAAGAGTTTATTGGTTTTATGATGCAGTAGATAAGAACATTGTGATTTGTTCACACGGAGTTATTAAGCGTACACAGCAAACTTCTAAAGAAGACAAAGATAAGTCCGTTAAAGAATTTAAAACATATCACAATAACAGAGAATTTATTGAGGTGTTGGAGGAAGATTAATATGAAAAGTTTTAATCAATTCATCAAAGAAAAAAAGCATACTATAGAATATAAAGTAGAGAAGGCAAAGCTAGATTTTGTTTTGAATATTAACAAGGTAATAAAAGACAATAACATTTCAAAATCAAAATTGGCAGACAAGATGGGAACTAGTAAAGCGTATGTCACAAAAATACTTCAAGGGGATGCTGTTAATTTCACTATTGAAACAATGGTAAAAATATGTACTGCTTTAGGTGGAGAACTTGAAACCCGTATTTTTTTAGAAAACATCAACTCATATGTTGACAAGAATAGCAGGTATGAAAAAAACACTAACAATGAATGGATGAAACAAAACCATTATTATAATATGCCTAGTTTTGAAAACACAAACAGCACATTAAAAGTAAAATTAACACAGAATCAGAATATACATAGTCATAATGTACCTATGACTTATCCAAGTATCACAGATGATAATTGGGAAAAATCTAATTATGCTGAAGGTTAATAATGAAAAATTTTATCACAAAAAAATATGACTTAATAATAAAATCTATACATTTTCATGACTTTCATACAGATAAATCAGGTAATTATGATTTTAATATTATCTTTGAATTATCAGATTTACAAATTTATACATCAAAAAAAATTAACGGATTAAGATTTGATATTCAAGCATCAGTTATTGCTAGAGAAGAAAAATTAAATCATTTGGGATTTACATTAAATGCATCTTTCCAAATTTTTGTTTATTTTAGAAAAGGAGTAAATAGAGAAGATGTTGAATCGTTTATAGAAACGGAATCAAATAATAATTCACTTGATGGTATATTGAGGCCAATCATTGCCAAAGAGCTAAATAGGATTCTAGAAAACTCAAAATACAAAGGAAAACCTATTACGTATAAAGAATAAATTTTATTTATCAAACTAACTATATCAAGTCCCATTCGGGGCTTTTTTCACATATAAAAACTACGTTTCATTAAATCATTTCTAATAAATCATACACATTTGATTAAAATACAACCAGTCAGTATAGTTTTTATATACTTTTATAAAATAAAACTTTACATAAGGTATAAATATACTATACTTACAGACATCAAAACAAATCACCTCATCAGAGAATTTAGCAATACCACGAGTTACTAAGTCAGATGAGAAGATTCAAGTAGACAGTTTATAGTCGCACGAAAGTATAAACGGTTTTGAATACGCTCTTTAACAATTAAATTTATGCAGAAATGTGTAACCAATACGAACAAGTGAGTATTGGAATGCCAACAACAAAGACATTCCAATGCTTATTTGGAGAATAATTATGAACGCTAAAGCAAGATGCAAGCTAAGACGTAAGTTACGTCGAGCTGAGCAAAGAAGTAATGAACTAAAACTGGGTAGAAAAATTGAGTCAACCTTACTTAATTGCAGTGAAAGAGTAGCTAAAGCAGTGATGATGCCAAGTGCAAAGTCAACTATTCAATATAGTGGCAGCGTTTGTCTACCAGGAGTTTATTTGTTTAAAATTAATAGACGACTTACATAACAAAAAACAGGAAAAATTATGACTAAACAATACGTAAAAATAGAAGTAAATGAACTTAGAGAGCTTATTGAATCAGACATTTTATTAAACATATTCTACAAAAGAGGTGTTGATACGTGGTCTGGCTATGATGAAGTAATTGCTGAAAAAATAGTATTTCTTAAGTATGAATTACAAGAGAGATTGAAAAAATACATTAATTGTGAATAAAAACATAAGGAAAAATTATGAAAAAAATACTTAATCTAACACAACACGCAGCAACAAAAGACCAGATTGATGCCGGCGTATTTGATGTTTCAGAAACTTACAAAACAAAGCTAGTTAGCGCACTTACGTTCAACGATTTACCAACAGTTCAAAAAATTAAAGATAGCGTTGGTGAACTGCTAGATATTATTAAAAATCATGATGTTAAAGACGTCATGATTGGCGGCGCGCCGTTTCTTATGTACCATCTGCATCAAGCATTAAAAGATAATAACATCAATGTTCACTATGCATTCTCAAAACGCGAAAGCGTTGAAAAAGTAAATGAAGATGGAACGGTAACAAAGATAAATGTATTTAAACACGCTGGCTTCGTTTCGTTCTAATCTTTATTAACTACCCCTTTGCCCTGGTTAATTAAAACTAACTAGGGCTTTTTTATGCGAGGTAATTATGAGCAATCAAGATTTAGCACAGCTGTTTCGTGCGATTGACAATTTCGAGCCATATGATGACGAATACGATGATGCGCTGTCATCAGAAATTGATGATATGAGTGAGTATTTAACAGTTAAACACTTGACTGATTTAATTAAATATAAGCTTAAAGATGCATTTATCAGTGCTGACGCAGTTTTATTATTAGATGCAGTAATAGAGAAAATTTTTGAAGATACAGCAAAGAAAAGAATTCAAGAAAAGATAGACGAGCATTACTTGGAAAAATATGAAGAGAGACAGCGATTAAAAGCCTACTCTTATGTTTGAAAACTAACCAGCTAAAAGGAGTTAGCGATGACACTAACAGAATATTGTGACAGCCATATTAGATGCCATGGTTGTCAGTTCAAGCTAAAAGAGTGCAGAAAGCGCAAGCACGAAAATACAGCACAATTTGCAAAACGTATGGCTATGTTAATCGAGGTGAGTTATGAAACATGATTATGAACGTATTAATAGCGATAGTTTCAAAAGTAAGCAATATGTTGGTAAAAAAGAAATAATAGTTATAGCTATTCTATTGATTTTAATGATTTTTCTGAAAAATATATAATTTAATTTTTAACATATTTAAACAGCGATAGCCAGAAGTAGTTGCAATACAACTGGCTATCTAACCACAACATTAATGGAGGTAATGCCATGGCTAACGCACATGATAACTCAACACATCTTCAAAAACAAATCACTCTGTCAGTTGACACTATTGACGAGCTAACTCTTAAAATCAATCAGCTCGATGGACTCATAGATTTATTGTCCGTTGCTGTTGACCCTAAGAACACAGCAGTTTTCAAGCAAGACACATTAAACAACATAACTTGGGTCATGCAAGACTTAATAGATAAGATTAAAGACATCTTTGTTAAACAAATCGCTGAATCATAAACACTTCAAAGCCCCTAAATGGGGCTTATTCATATAAGGAATAAACACATGGAACTTATTGAAATAAAAAATCAGATACCCGTTGCTTATGCTGACAGAGAGAAGTTTTTCTTAAATGAAAATAACGAGATTGCACCTCTTGTAGAGAAAGTGAAAAAACATTATTCGACAATATATTGTGACAGCTCAACTGAAGATGGCAGAAAAGCGATTAAAAAGATTGCAGCTGAATTGAATAGTCTTATCAAAGACATCGACAACTTTGGAAAAGAAATCGTCGACATTCTTAAAGCAAAACCAAAAAAAATAGATGCTGGTCGCAAGTTAATTAGAGATGAACTGAGTATTTTGTACTCAGAAATAAGAAAGCCAGTTACTGACTATGAAGCTGAGCAAGCACGAATCAAAGCTGAAGAACTAGCACTTATTGCTGAAGAGCAACGTCGAAAAGACGAGGAATTAGCTAAATTAAGAGCGGCAGAATCTCAACGATTGCGTGAAGAACAAATACGCAAAGAAGCTGAACAGAAAGCTCGTCATGAACTTGAGCAAAAAGCGTTGGCAGCTGAATTATCTTTAGAGCGTGAGCGTGAAGCAGCAAGACAAAAAGAACTAGCTCGTATTGCTGAAGAGAAACGTAAAAAGCTTGAAGAAGACAAACGTATTGCAGATGTTGAACATCGACGAGCAATTAAAAACAAAGCTTTTAATTGTTTATTGGCAAACGATATCGATAGAGATACTGCAATAAAAGTTATTCAGCTTATCAGTGAAAACAAAATTGAAAATGTGTTTATAAAGTATTAACACTAGGAGTTTTTATGTCATCAAATAAATTAACAGAATTGACACTCTCGCTGTCAAAAAAACTTGACTTAGGACAACCAGATGGGTTGCTTGATGTATTAAAAAACACAGCATTCAAAAGTAGCGCTAATGACGATCAGTTGGCTGCACTTCTTATCGTTGCAAATCAATATTCATTAAACCCATGGACAAAAGAGATTTATGCTTTTCCATCAAAAAATGGCATCGTTCCTATCGTGGGTGTTGATGGATGGGCACGTATCATAAATCAAAACCCGCAATTTGACGGCATGGCATTTGAGCAAGATGATAAAAGTTGTACGTGCAGAATTTACAGAAAAGACCGTGGAAATCCAATTACAATTACTGAATGGATGGATGAATGTAGGCGTGATGTAACAGGACCATGGCAAACACATCCCAAGCGCATGTTGCGTCACAAAGCTATGATTCAGTGCGCTAGGTTAGCCTTCGGTTTTGCAGGTATTTATGATCAAGATGAGGCTGAGCGCATTATCGAGGGAACAGCTACAGAAGTTAACATTGGCAAACAATCAGATGATCGTCGTCCTGCCCTGATTGCTAAATGTGAAGCAGAGGCGCAGAAAGGATTAGATTCATTTGCTGAACACTGGAAATCTTTAAGTCAGGAAGACAGAAAAGTAATAGGAAATGATGAGAAAGAAAGAATTAAGTTGCTTTGCCCTGCAGAAGCAGAATTTGAGGATATTGAAGATGAACCATTCTAATATTGAGCAAAGAACCGAAGATTGGTTTTTAGCAAGACTTGGTCATGTAACAGCTAGCCGTGTCAGCGATGTAATGGCTAAAACAAAAAGTGGGTATTCTGCTTGTAGAAAAAATTATATGGCGCAGTTAATTTGTGAGCGCTTAACTGGTCAAACAGCTGAGTCATATATAAATGCTGCAATGCAGCGCGGTACAGAATTAGAGCCTGTTGCACGTGAAATCTACATTTTAAATCAATTCGATGTAACAGTTAATGAAGTTGGTTTTATCCCCCACCCCACTATTAATCATTTCGGCGCATCGCCGGACGGCATAGTTAATGATGACGGGCTCATTGAAATAAAATGCCCGAACACATGGACTCATTTAGAATTTAAAAAAACTGAAAAACCAAAACGTGAATATATCTTACAAATGCAAGTTCAAATGATGTGTACTGGCCGTAGATGGTGCGATTTTGTGTCTTTCGACGATAGATTGCCAGACAATCTCAGCTATAAATGTGTTCGCATTCATTACGATGAAACATTAGCTAAAGAAATTGAAAGGGAAGTTATTAGTTTTCTTAACGAACTTGATAAAGAGATTGAATTAATAACAAAGTAATAAACATGGACAATCTAAATAAGCGGTTTTTTATATCTATATAAGGGTTTAATTAATGAAAGCAGAAGACATAAAACTAGGCAATACATATTTTTACAATAATAGAGAAATTATTGTAATTAATCGAGAAGGTGAAACTGACTTTTTCAAAGTTGTAGCTAGTGCAAGTATTCCTGAGTTGCATGCTCGAAATTTCTGCGAGGGATGCTTATGCGGAGACCACAGCTTAGGCATTGATACACACGAAGAATATGAACATGTCATTGACACTATTAATGATGAAATCAACTCTAACAAATTAAATCAATATATTATGTGGGTTCCTGCATTTTATATACAAAAAGAACCGTTCGAATTTAAAGAATATGAGTTACTTGCAAAAAAAATAACTGAATTAAAAGAAGATATTTCAAAAAAGAAAAAAGAAATAAGCAATTTAAGTGATGAATTAAGCAATATAAAAAGTGAAATAAGCTACACGAAATCGCTTTTGTGCAGAATAAAAGAAGAAACAAGTGAAGCAGAAGAGAAATGTGATATCGCATCAAAATCATGTACTCATCAACTAAAAACATTGGAATCGATAAATATCTTAATAAAAAACAAGGATAAAAAAATATCATGCAAATCTATATTATCGCTCATTGAAGATTCCATAAAACTGCGACAGTTGGAGAAAGGCGGAGTGGAAGATTGGCAGTGGTATGAAGATAGCATTGAATCAGAAGAAAAAATAAAAGAATCAGCATTTGTAGTACTAAAAAATTTACTCGAAAATTATTAATAAATAAACACGATTTAACCCGCCTTTAATCAATTTTTCAATTCATGCTGCATTGGCAGTGTTTTTAATTATGTATAAGTGAGGTTTTCTATGACAGATTTAACAATTAATGATCCACTTTATGATAGAAATAAAACCAGTGATTATATTTCATTGGACATTACAACATTAGATAAATGGGTTTCAAATAAAAAATTCCCTAAACCAGATTTAAAAATTGGTAAAAAGCCGATGTGGAAATTATCAACAATAAATAAATTCATTAATAATACAAAATTGTATCAAGAAAATTTATGATGCAGATAATTTATCAATATAATCAGAATACCATTGCATCATTTTATGACGCTGAGGAAGGTATTGTGCATGGTTATAAATTCCTCGCACACTACCTGTTTCATGATTTAATTGTTTTTCAATCCAATCTTTGTTAAAACCATTTTCATTAAGAACTGTTGAAAATTGATGTCTAAATCCATGGCCACTTGCGCGATTTACAAAGCCTAATCTTTTTATTACACCTAATATTGTGCCTTCAGAAATAGGTTTATTATAATTATTTCTTCCTGAAAATACGTATTCACTTTCACCTGTAATTGGTTTAAGGAAATTTAATATATTTTTAACTTGATTTGAAATAGGAATAATATGTACTCTATTTTTTTTAACTATTTCTGCTGGTATAATTATTATATTTTGCTCAAAGTCTACATTAGACCATTTTATGTTTCTCATTTCTATCGTACGCGTAGCAGTATATATAATAACTTTAGTTGCTAAACGTGAAATAATGTTACCAGAGTACCCCTCTAACTCTTTTAAAAAAGATATCATTTCGAATTCAGTTAAAAAAGGATAATTTTTAGGAGTGCGGTTAATCATTGCATTTGATAAATCACCTGCGGGGTTATTATCTGATCTTCCTGTTAAAATTGCATACCTGAATACTTCTGAACAACGCATTCTAGCTTTATTAGCTAACTCTAAAGCACCTCGAATTTCAATTTTTCTTAAAACTGCTAGCATTTGCAATGGCTTAATTTCTGTAATTAACTCACTTCCTATATGAGGGAAAATATCATTATTAAAAATTGTTATAATTCCATTTGCATATTTTTTTGACCAGCTTGATTTTTTAGCATTGTGCCATTCTAATGCTATATTTTTAAATGTATTATTTTCTGAATTTGTTATGTGTAATGATTGACACTTTTTTTCTTTGCTTGGGTCAATTCCACGTAATAATAATTTTTTTGCTAATTCTCTCTCTTCTCTTGCCTTTGCTAATGATATAATAGGATACTTTCCAATGGTTAAAGTTTTTCTTTTACCATTGAATTTATAATCCATGCGCCAAGATTTACTTCCAATTGTGGATATATAAAGATACAAATTACCGCTATCTTGTAATTTATAAGCTTTATCTTTTTTCTTTGCTGAATCAATTTGTTTAACAGTTAACATCATTTTTACCATCCTAAATTACGGTATTTTTTTGTTATAATTTATAATACCGCATTTTATACCGCAATCAACATGTCTTTTCATGGAGTGCATAATATAATTTAATCTGACGAAAATAATATTAAATATTTAAATATAAATAACTTATAGTGTTTAATCTAAGACAATCTTATGATAGGTGGCGTCCCCAACAGGAGTTGAACCTGTAACTAACCCTTAGGAGGGGCTTATTATATCCATTTAACTATGAGGACGCATAAAAACTCTAAATGACTTTCATCACTTGATCGAAAATATGATACAATCAGATCAATCATTATACAACACAAGCACAACAATAATGTCATTTAATATGAAATATTTTTTTAGTTTATTATTGCTATTAACAACATTATCGGGCTGTGCTACCTATAATCCTAAAACAAATAGTTATCATGATCCTGCCCAACATTTTAATCGGGCCATGTTTAATTTTAACTATTATTTTTTAGATCCTTATATTATAAGGCCTGCTGCTATTTTTTGGCGGGATTATATTCCCAAGCCTATAAGCGCGGGTTTTGTTAATGTTTCCAGCAACATTGCTGAACCGGCTTCAATGGTTAACTATCTTTTACAAGGTGAAAGCAAAAAGGCAGCAGTACATTTTACCCGATTTTTCTTAAATACGGTCTTTGGCTTTGCCGGTCTGATTGACGTAGCAAGTATGGCTGATTCTGAGCTAAAAAAACCACCTAAACGTGAGTTTGGTCATGTACTCGGTCACTATGGTGTTGGATATGGTCCTTATGTTGTCTTACCGTTTTATGGTTCTGCAACGTTACGTGACGATGTTGGTCAATTTGCTGATTATCTTTATTTTCCATTAAATATGCTAACAGCAAAGATCACTATTGCTCGTTGGATTTTTGATAGTTTAGAAACCCGGTCCCAACTTCTTAATTTGGAAGATGTAATCAAAAATAGTGAGGACCCTTATGAATTTGTTCGTCAAACTTATTTCCAGCGACATGACTTCTTAGCAAATGACAAAGCAATTGACTCAAACCGTGAACAAAAGCGCTTTGACGCCATTAGTGACTATATTGATGAAATTGATAAAAAAAATTAAATTGGTTATGTTCTGAATAATTCCCGGCTTTTAAACGGCTGAGAACCGATATAAGGTCTGAGTGCTAACCGAGAAAATCGTTTTGCAGCCTTGAGAGTTTCTGCATCAAAGAACACTTTTTTGGCAAATGCCCGCAGTTGATATCCAGTAAAACTATTATCATTCTGCTTATCACTTTCACTAAAACCACACTCATGCTTATACTCATAATTTTTGGAATCAGTTATCGCGTTACCGGTTATATAACAATAATCAAAATCCACTTTATAACCAAGGTTCTGTAATAATTCCAATTCAAAACGGCGCAATGCATACTCAGGCCTTTTCTGTGCAGCAGCTAAAGCCTGCAAGCAATCAAGATATTCCGCAAAAAGCGATGTAGTCTCCGTTTCTGCGGTAATAACACGATGTAGTAATTCATTAACATAAAAAGCACTGTATAAAAAAACATGGTTTAACGGTAATGTGAGTGAAATTGCTTCTGCATAGCGTAATATTTTAATGCGGCCGGCTCCACTGTATTGAATAATAAGAGGCGTAAAAGGCTGCAGTATACCTCTCTGTAGTGAACGCTTTCGGCGAGCGCCTTTAGCAAGTATGGTAATTCGACCCTTTGTTTCAACAAAAAAATTGATGAGTAAACTGGTTTCACCATACGAATAACTATGTAAAACGAAAGCACGTTGCCAGCTACTCATAACACGCCATGATATAATTAAAGATCGTCTATATAACCAAAATTACGAAGTGCACGTTCATCGTCAGCCCAATCCGATTTTACTTTAATCCACAATTCAAGATATATCCCTCTATCAAAAAAAGCTTGCATATCCCGTCTCGCTTCAATACCAATTTGCTTTATTTTTTGACCTTTATTACCAATAACTATTTTTTTTTGACTTTCACGTTCAACAAAAATTAATCCGTAAATATCATAACCACCATGTTCATTAACAACAAAGCGTTCAACTTCAACCGTTACTGAATAAGGTAATTCATCGCCTAAAAAACGCATTAACTTTTCACGAATTATTTCTGAAGCCATAAAACGTTGTGAACGGTCGGTAATATAGTCCTCAGGGAAATGATGTACCCCTTCGGGGATATGCTGTTTTACCATTGAAATAATAGTATCAATACCTTCATTATTTTTCGCACTAATAAGTACTATGTCTTCAAAATGTATCTGCTTATTTAGCATAGCAATATATGGCAAGAATCTTGTTTTGTCAGTAACATTATCAATCTTATTGATAGCTAAAAGTACGGGAACAGCACTATTTTTTAGTTTGTTCACTATCATTTCATCATCTTTTGTCCAGTGCATGCCTTCAACTACAAAAATAATCAGTTCTATATCCCTAAGTGAATTGCTTGCAGCTCGATTCATCAACCGATTGATCGCTCTCTTTTCCTCAGAGTGTAACCCCGGTGTATCTACATAAATAATTTGATAATTATCTTTTGTATCAACGCCAACAATACGATGCCGTGTTGTTTGTGGTTTTTTGGAAGTAATGGAAACTTTCTGGCCTAATAATTGGTTTAAAAGTGTGGATTTACCAACATTTGGCCGACCCACAATAGCGACAAAACCACAATGTGGAGCTTGAGACATTTCCATATTTATTTTATTCCTAAATGTTTGATCGCCTGCTCAGCAGCGGCTTGTTCAGCTTTGCGCCGGCTCACCCCTTCACCAATAAATTCAGCACAAATATGCTCTACCTTACACTGCACAACAAATTTTTGCTCATGATCACTGCCTTTAACTTCTAAAATAATGTAGATGGGTCTTTTTTCTTGAATACCTTGTAAATACTCTTGTAATCTCGTTTTAGGATCCTTTTGTTTGTTCCCAGGCAAAATAGTATCCAAGCGACTTTTATACCAACAAATAATTAATTTCTCTATAACACTAATATGCCGGCAATCCAAATAGATGGCGCCAATTATAGCCTCTAACGCATCAGAAATAATAGAATCACGACGAAAACCACCATTTTTCAGTTCTCCTTGACCTAGAATAAGGTAATCACCAATCAAAAATTTTTTGCCTAATTCCGTTAATGTTTGCCCACAAACAAGCGTTGAACGCATCTGACTTAAATCACCTTCTGCAGCATGAGGAAACCGATTGTAAAGTTCTTTAGCAATAACAAAACTCAAAATCGAATCACCTAAAAATTCCAACCTTTCATTATGTATTTTATTGGCGCTACGATGAGTTAACGATTGCCGCAACAATTTGATATTTTTAAATGTATATCCTAACCGTTTTTGCAAACATAACATTGGAATTGCAGTCACCATATTTCCCCTTCATTGCTATCTTTAATGAATTTGACCAATACGGTGCAATCGCACTCCTCTTGGCCATTCATTCGGTTGTTTATCAAAGCTCATCCAAATAGCAACCGCTCTCCCAACTAAATTTTTCTCTGGTACAAATCCCCAAAAACGACTGTCTTCACTGTTATCACGATTATCCCCCATCACAAAATAGTGACCTTCAGGAACAATCCACTGACCTGCAGGGAGATTATTTTGTTTGTAAAAATATTTTGTTGTATAAATAGTCATAGGTAAGCTAAAAATTTGATGGGCTTTTTGACCTAATGTTTCCTCTCGACTATTTAAATTTGAAACGGCAATTTTTGAATTAAAATTTTGTTTCTCTTCTTGTTCTTGGTATCGTTCCTTTGTATAAAAGTAACTTTGCATTTGCGAAAGTACTTGCACACAGTTACTTCGTTCCCAAGAGGTATAATGCAAATCTAATGGTTTAAGTGTTACCTTATTAGCATCTTGCTGATTTCCTTTATAACTAGGATAAATTGTAAGTTCTTTTGTTTCAGGATCATAAATAATTTTATCACCGGGCAAACCCACAATACGTTTAATAAAATCAAGCTTAGGATCACGAGGGAATTTGAATACCGCAATATCACCACGATGCGGTTTTCCTGTTGATATAAACGTGGTATTAGTAATGGGATCCTTTATTCCATAAGCAAATTTTTCAACAATAATAAAATCACCAACTAATAAGGTAGGTATCATCGATCCTGATGGAATTTGGAATGGTTCATAGAGAAAAGAGCGTACAATAAACACGATAAGTAGTACAGGAAATAAAGAGACCAGAGAATCCACCCAATTTTTAGGTTTACCCACTTCAGCTAAAATATTACCATCGATTTTCCCGTCAGTTTGTTGCCGTACTATTTCAACTTTTTGTTGCCTTGCAGGTGCCCATCTGAATTTTTCAAAACACCATAATATACCTGTCACTAACGTTGCTATTGTTAATAAAATGGCGAACAATCCGGCCATTGGTTATCCTCTACTTTAGTGTTAATTTTGAAGGGTCAGATCAAAAATTAGTCTTTCCCCACATGTAGAATTGCAAGAAAAGCCTCTTGAGGTAATTCAACATTACCAATTTGCTTCATGCGTTTCTTACCCTCTTTTTGCTTCTGCAATAATTTTTTCTTACGGCTTACGTCACCGCCATAACATTTAGCTAGTACATTTTTACGTAATTGTTTAACTGTTGCACGCGTAATAATGTCGTTACCAATCGCAGCCTGAATAGCAATATCAAATTGTTGACGCGGAATCAGATCTTTCATTTTTTCAACGAGCTCTCGTCCCCGATATTGTGCATTAGAACGATGCGTCATAATCGCTAAGGCATCAATACGATCTCCATTAATTAATATATCCAATCTTACCATATCTGATGCTCGGAAATGTTTAAATTCGTAATCCAGTGATGCATAACCACGTGAAGTTGATTTTAATTTATCAAAAAAATCTAATACCACTTCCGCCATCGGGATTTCGTAAGTTAAGGAAACTTGATTGCCGTGATACACCATATTGGTTTGCACCCCACGTTTTTCAACACATAGTGTCATTACATTACCTAAATAATTCTGTGGCACAAGAATATGACATTCCGCAATGGGTTCATGCAGTTCTACGATATTGTTAAGCGGCGGTAATTTTGACGGACTATCAATATATAATGTTTGCTTGGATGTTGTAATGATTTCATAAATTACTGTTGGTGCAGTGGTAATAAGATCAAGATTATATTCACGTTCTAAACGTTCTTGGATAATCTCCATATGCAACAAGCCAAGAAAACCACAGCGAAAACCAAAACCTAATGCCGAGGATGTTTCAGGATCATAGAATAAAGAGGCATCGTTTAAACTTAATTTAGCTAGTGCATCACGAAATGATTCATAATCATCAGAATTTGTTGGGAAAAGGCCCGCATACACTTGGGGCTTGACCTTTTTGAAACCCGGTAATGCTTTTTCCGCGGGAAGTTTAGCCATCGTTAATGTATCACCCACTGGCGCACCTTGGATATCTTTAATCGCACAAACAACCCAGCCAACTTCTCCACAACGTAATATTTCTTTATCAACTTGTTTCGGTGTAAAAATACCCAACCGGTCAACACCGTATACCATGCCGGTACTCATTACCTTAATTTTATTCCCTTTCTTCAAGGTTCCATTTTTAATCCGAATTAAGGAAACTACACCTAAATAATTATCAAACCAAGAGTCAATAATTAATGCTTGTAAAGGTGCATCAATGCTGCCCCCAGGAGCAGGTATATCTTTCACCAGGCGTTCTAGTACATCAATTACCCCTTCCCCTGTTTTTGCTGAACACCGCACTACATCACTGGCATCGATGCCGACAATATCTTCAATTTCTTGAGCTACTCTGTCAGGATCAGCAGCGGGCAAATCAATTTTATTCAGAACAGGAAGCACTTCGAGATCCATTTCAATCGCAGTATAACAATTAGCAAGTGTCTGGGCTTCAACACCCTGTCCAGCATCTACGACTAATAACGCCCCTTCACAAGCAGCAAGCGAACGCGATACTTCATACGAAAAGTCGACGTGGCCTGGCGTGTCGATAAAATTGAGTTGATAAACTTGTCCATCTTTCGCTTGATAATCCAAAGTGACACTTTGTGCTTTAATTGTAATACCACGCTCTTTTTCTAGATCCATGGAATCCAATACCTGAGCTTCCATTTCACGATCGGAAAGCCCCCCACAAATCTGAATAATACGATCAGATAATGTAGATTTACCATGATCAATATGAGCAATAATTGAAAAATTCCGGATTTTTTTATTCATGTTTATTCAATATGTAATAGCGAATTATATTCTATAATGAAGCTATTGTTCCAATTAACTAGCTTGTGCAGAATACTTTACGCTATGCATTTTACACATTAATCCGTGTTAAGCATAGCCTTACTCACATTTAAGATGATGTTTCAAATTTAATATGTTTCGCTATTTTCTTTATTGTATCAAGCGGTAAATCACCAATAATGGTTATTTCTTTATTAAAAAGATGTGTAACATATACAATTTGATTACTACTGCGTAAACTATAAGATTTAATCACTGAGGGATCTTCTGAAATATTCACAGTAAACGAAAAAACGCCGTCAGAGTACAGCCGTGTGTCAATATCTGTTTTCTTATAATCCACTTGTAAATGGGACTTCTCTGAAAAACCGGCTGGTAACCAAGTTAGCTGCCACTTATTCGATAACGAACTGGTTTTATAAAAAATACCTAAAGCTGGCGCATTTTTTGTATTATTGGTTGTTTCAACAATGAACTGATTTTGTGTTAATAATGACAATGACACAATTTTAAATTGCTCAATTAATTCGTGTTCGGAGTTGCAAAGATCAATCCGAAGTGGAATGAATGAATCCTCATCCAACCAAATCACATAATTATTACGATCTTTATTTTTTGGCATAATATGGATTAATTGCGCCGTACGATTAGCAATGCGCTCTTGACCCATAGGAATAAAATCGTAATATTTATTTAATTTTCCAAAATTATTAAATACTACTTTTGGGAAAGCCTCTATAATCCTGGGACTATTAATAGAAAAAGGAGGATAATTTTGCTGGTAGTAACTCACAATATCTTCTTTCTGAAAAATTTCTTTTCGTGCGCCTTCCAAATAAAGCAATGTTGCAAATTGCTGATTATTAATAATGGCGTGGCGGTATTCGAAGGAAGAATTCAAACTACCCACAACCAAATTAGTGAAAACCATAACATAATTTTTTTCTATGATAGCTTGATGCATTTTATTTAAATGATCGACAACGTCAATGTTATCTGATGTATTTGTATGCCGGTTGGTAGTCGGCAGCACTTGAATAGGATAAGATAAAATAATTAACGACAATACCAACAGTAAAATCTTATTACTAAATAATAAAATTTCTTTAACCGATAAATTTGTTTTTGCGAGCTTAGTCAGTTGCATTTAAACGTTTTTGTAATTCATGGTTTTCTAATAAAAAATAAATTTTCTCATATTGCTCTTGGCTAATTTTATTCTTGGTGGTTTTTTTCGGCGTATTCATTAAAGGATGTAACCCCCCTACTGGCGCAATATTAATACCACCAATAGGCACCGTATTTAACAATGGTATTTCTACATCTGAAGCAGTATTATTCATGTAATATCGCACACCCACAATCACAGATAATGTCACACAAGCAGCAAACCCTACTTGGACCATACGTCCTAAAAAACGTTTAGCTTTAGAATAAAACAAAAGTTTTTTATCGACAATAACGCCCAATGATTTCAATCGATTCTGATAATTTAAATCAATATCAGCAATAGCAAGCGACACGGCTTCACTCACATCCATAGTAAGTGTTTGCTGATATAACTGGCCGTGTATCGCATCCCTCACAATATGGTAACGGTGCCAGCCTGTTAACAATTCTCTATCCGACAATAAAGATGTTAAAAGAATATCATCCTTAGTTAACTCACCATCCATAAATGATGACAGTGCTTCTTTTTGCATAATATAACACCTTCAATTATTCAGTATTAACCTTTTAAAACCCAGCTGCTTGCATCCTAAATTTAATGACTGTATCTATATCATTAATACTTTGATCTTCTCATCAATAGCCTCTCTGGCTCTAAAGATTCGCGATCGCACGGTTCCGATGGGTGCCTCTATTATCTCTGCAATTTCTTCATAAGTTAATCCCCCGATTTCTCGTAAGGTAATTGCCATTTTTAAATCATTGGGTAATAATTCTATTGTTGTAAACACAATACGTTTTATTTCTTCAGTTAAAATTAAACTTTCAGGGCTATCACTATCATGTAGCACCCCAAAACCCGGATAATTTTCAGCTTCACTTGCATCAATATCAGTTGAGGGCGGCCTTCTTCTCTGAGATATCAAATAATTTTTTGATGTATTGGCGGCAATACGATAAAGCCAAGTATAAAAAACACTTTCACCTCTAAATGTTGCCAGAGAACGATAAGCTTTAATAAATGTCTCTTGAACAACATCTGCAATCTCTGCCTGTGATACATAACGGGATACCAAATGCGCCACTCTATTTTGGTATTTTAATACCAAGAGATTAAAAGCATTTTTATCTCCCTCAAGAACACGTTCAACCACCAAGTGATCGGTTAATTGTTCACCCATGCTTAGGCATACCCCATTAATTAACTAACCACTTAGTCAAATAGCTTTATGATTCATAGTTTACTAAACGATTAGAGTCTATTAAACAAAAAAAGTTCAAATTATTTTAATCTTATGCGCATATCATTGTGAATACCTTATTTACAATGCAGGTTAATACTTTAAAACACATCATTAATTATGATTTTACAACACTATTTTATCCAATACACTACACCTCTTAAGGTGATTGAAAATAGGGAATAATGTCTCTTTTCCCTTGTGGATCAAAGGTGATTTTATAAAACTGTGGTAAATTAAAATTAATGGAAGAACTTGAAGCAAATGTAAAACGATCTTCTGCTAAAGTATAAAACTCATTAACGTCTTTAACCATGCTATGTTTGCTTCCATTGCAATTCCGGTAAATTTCAAATTGATTATATTCATTTAAAACATATAAGTCGAAACCTTGTGCTTTATCTTCAAAAATAAATTGGATAATGCCTTCACAAGCAACATTATCAATTTCTCTGGGTAGCTCATTGCTTCTATCTAAAATGTTCAATGCCCTTCCCTGCAATTTATTATTGGAAATAGCACCATAAAAGTCCATTGCACTATCGAAACGATGGAAGGAAACGCCAAGGCGTTCAAAAAAAAGACCATAAAAATGACCAGCAAAAGAAAGAGGTTTAAATTTAGTTAGATTAAATTTAGCTGAACTTAAGCGTAACTGGACACACTGATTAATTAGATTCCGGACTTGTTCTGTAATTCTATTTTTAAAATATTTACTATAACAAAAAATCTCAATAGAATCAGGAAGATCAGCGGCTTTATGCATGCGATTTAGCAATGTTCTTAATGCTTCAAGCATGGATAATTCACCACCAAAATTTAATATACGCATTTCATTCCATGAATTTCGATATAATAAGTCGACAGAACCAATAAGACTGGTTTTTTGTGAATCATAATTAAAGATATCAACAGATGAAAGCACTTCATTTACTCTTTGCTCAGGCAATCTTTCAGTTAAATCATTCTGCAAATTAATCATGATAGCTAAACGTCTGATTTCTGAAGGAGCATAAAGTGCATCTTCTGTTACATTCGTTATCTTAATCGGAAAATAAGAAGTAAGATCGTGAATAATTTGCGAAAGTTTATTATTGTTTTTTCTGCTATTATCCCAAAAAAACAATTTAGTGTTATCTTTAATTAAATTATTGAAATAACACCAAGCAATGAGTTTTAGTAAATAAGGGCTGTATTCAAGATACTCGCAGCCCCAACTATATTTCATATAAGGCGCTTTATCATAAACATACCAACCCGCACGATTCACCCTATCTTCATTGACATGAATAAATGTTAATACTTTTTCGCTTAAATCCGATGATATATTAGGATTAATAATTGAGATTTTTCCTGGTAAGACTTCATAAGATGCATATAATTTGCGGGTAAGAACAGCCAAATCACGTTGACTAATTAATGTTTCAATATTATTTCTTCTTCCAAAATTAAGTAAATTACGATAACTGGTCATCATTGCATCAAGTAAGTTATTATACACATCGCGGACCTGACGTATTTTCCATTGATGACAATTATCTAATAATAATAACTTTTCATCATCCCAATCCCATTGTTTAACGAGTCCGGTTAATACTTCTCGTCGCCAATTTTTTTTTGTTACCTTACTTGATAGTTTTTCACCAATTTTAATATAAAAACATTGCCTCGCTAATTCTAATCTTTCATGATCACCAATAGCAATTAAATAATTACTTACTTTTTTTAAAAGCATATAATAAGGATCAAGTGAGAAATAATCTAAATCCTGAGTATGTAAAAGCTGATTCATTTGATAAGCAATAAAAACCGTGTTGGGATACTCCCATGAATAGGTTTCTAACAATAATGATTTGAGCACGGCTTTATAAGGAGAATCAATACTCTTATAGAGCTGCCAAAGACTTGCGCCAAAATATTCTTCAGCAGATAGTACATTCAGTGCGCCAAAATCAACCCAATCATTACGATCAATAATTTTCTCATTGACAAGTGCTTTAACACATACCTCATAAGACTCATATTGATTACCATTAATTTTAAAATCATGAGGAATTCTAAACCAGAGAATTAATTTTCCTGCAAGGACATTGACCGTTCGATAAAACTCTTCCAGTAACAGTATGTGCTGTGTTGAGCCACAATTATCACCAATTAAGCAATCATGATGATCATTTCGAAAACGATTAACATCGACAACAAAGAGAGACAGTTCAACAGCCTGCGATCTAGCCCAATTTTCAATAAGTTTACATTTACCTTGTAGCGCTTTTTTCTCATTAACAGTCAATCGTTCTTCAATACAAACCCAAACATCAAGATCAGAATAGACAGACTGACCAAGTGAAGAAGTACTTCCCATTGAATATAAACCAGCAATACGAGGAGAAGAGAAAGATTGTGCATTAAAAGAGTCCGGGGTAACATTTAGCAATGAAAACAGTTCTGGCTCTGGAATGTAATTAAAAATCCCAGAAATCACATTCGAATGCTCATAACCAAATAACAATGGGCTGTGGTAGTGGAATAACAATGGCAGCAATTTAAATACATATTGGTAATTTTCTGGCATCCCAATCAATGCCCGTTCACGGCGTAATCTGGCAAAATCCAGAAGTCGATTATTGATTTCATCAATACAATATTGCATGCGGTTTTTTAGTACTCGACGATACTACCTTGTGCTGATTGATATGCAGGAAGCAATCTATCATGATACCCATAGTAGGTAAAGGGATTTGTTGATTTATGTCATACAACAGAAAGTACCACGCTCTATAGAGAATATGGTGTACGATATAACAATGTATTATCCCTAAGTACCGACAAATAAACATATGCAAATAGCGATAATTTCTGTACAAAATGCTGGGCCGTGAAAGATTCGAACCTTCGACCAACGAATTAAAAGTCCGCTGTTCTACCGACCCAACTCATTGAGATAAGCGTAATACCTATCCAGCCCGTTATGGCACTGTGATCATTCTTTATACAATCCCTTTGTAATAAATGATAACTAACTGGCTACCATACAAGCCATTACTATTAATTTAGATTATTATTTTAATCGTTCCTTCGCACTATTAATAATATCGGTATTATGCGGATATTTTGCAATAATTTGTTCAAAAACTCTATTCGCTTTATCTTGTTTGCCCTCTTCTTGCAAAATGAGCCCCACTTTAAACATACTTTCGGCCGCTTTGTTCGATTTAGGATATTTTTTTACAACATTTGCAAAGTAATAAGACGCTTCCACTTTTCTATTCTGTTGATAATTAAGTTGTCCAAGCCAATAATTTGCATTAGATAAATATTCTGAGTGAGGATACTGCTTAATAAACTGCTGCAAAGCGACAATGGCAGAGTTCAGTTCCTTTCCCTTCAAGATACGATTTATGATGATATTATAGTCGTCTTTCTCATTCCCAGAAGGCATCCAGTTTTGTAAATTTTCACTAATTACTTTCTGATCAGCATCTTTTTTATTTGGTGACTGCACTTGACCACTATCAAGCTGTTTCAAGATCATTCTTTGCCGTTCAATGGTTTGATCCAATTTATAGGTTGTTTCCTGTAATTGCCCACGTAATACATCAACTTCACGTTGAAGATCAATGATATTTTGTTGATACTCTGTCAACAATTGACCTTGAGCATTAACAATACGATCTAGCTCATAAGTTGACATTGCCAAGACCGTCGGCGAAGCAGAAAACAAAAAACAAACAAAGGTTAATTTTTTTAACATAACTCTTTCTCTTTTCTGGAACGATAAAATAACACTTAGGATAGAATAAAAAATAAGTCCAACAAAGAGGTAAATAGAATAACAGCTACCTTGTTTGTAAGTAGCTGTTGAAAATATTAATAGACAATAATTGCCCGACGATTTTTCGCGTGCGCTTCGCTGCTATGGCCAAGCACAGCTGGCTTTTCTTTACCGTATGATACAATTGAAATTTGAGATACCGCTACACCACGGCTTTGTAAATAAGACTTAACCGCATTGGCACGACGTTCACCAAGCGCGATATTATATTCTGGTGTTCCTCTTTCATCTGCATGTCCTTCAATAACAACAGATATTGAAGAATTAGCACGTAAAAATGCCGAATGTTGATCTAACAACTTAGCAAAATCAGATCGGATAGTATATTTATCAAAATCAAAATAAACAGTGTTATTCTGCTGTTTTTGCAATTTCTCAAGTATTTTTAGCTGCGGATCCGTTAATGCTGCTGAGGTTGAAGAATTAACATCAACGTTGTTAGACCCGACGTCGTCTGTTTTGGTTGATGAACACGCAGTAACCGTAATAATTGATAATACCAACATTACCCCTTTTACTAATTTCAAAAACTGCATAATTTACTCCTTATTATATTATGATAAAAATCAAGCGTAATTAATAAAAATATTCACAAATAGGGCGACCAAGCAGGAAACTTAACCTGGCCATCTGTGGCGGGCAATTTGGCTTTAAAACGCCCATCGGCAGAAACTAAGTTTAAGATAGTGCCCAAACCTTGGGTAGAACTATAGATAATCATGATGCTATTAGGGGAAACACTCGGGGTTTCATCTAAAAAAGTGTCCGTTAACATCTGATAGCTACCAGATATAAAATCATAGCGATTAATAAACTGCCCCTCTGGTGTCGAAGTAATCATCGATACAAATTGACCATCAGGTGAAACACTCGGATTTTGATTTTGCAGACCCTGCCAAGTTAAACGCCTTGAATCCCCGGTATTAATATCAATCGTATATAGCTGAGGGCGCCCTGTTTGATCCGAGGTATAAACTAATGACTCGCTATCTGGCATCCATGAAGGTTCGGTATCATTGCTACGACCATAGGTAAGCTGCTTTATTTTTTTCGTTGATAAATCCATGATATATAAATGCAGACTCCCTTCTTTTGATAATGCAAACGCTAATTTTTTTCCATCCGGTGAAAACGCCGGCGCACCATTATGCTGCGGAAAGGCGGCTATTGTTTCAATAACGCCAGTTTCTAATGTTTTCATCACCAAAGAAGAACGCCCCCCTTCAAAAGTGACATAAACTAATTTCTTCCCATCTGGTGACCAACTTGGTGACATTAAAGGCTCAGTAGAACGATGAATAACAACTTGGTCATAACCATCGTAATCAGCAACTCGCAGATCATGCGAAAACTTGTCTTTATTTGTTTTGACAATATAAGCAATCCGAGTGCGAAATGCCCCTTTAGTTCCAGTTAATGTTTCAAAGATTTCATCACTAGCCGTATGAGCTGCATAACGTAGCCATCTTTTGGAAACCTGATATTGATTTTCTGCCAAAATCGCTCCTGGCGAATTGACGGTATCGATCAGCTGATAACTAATTAAATAATCATTCCCACTACTTGGTTGAATACGACCAATAATAACAGAGTCAACGCTAATTTCTGACCATTTTTTAGTACTGATAGCGGATACTGAATCCGGCATCTCTGGTAATTTATCGGTGCTAACAGGATTAAACTTTCCGCTATTGCGTAAATCGGCAGCAATAATTTCTTCAATTTTTACTGGGGCATGTCCACTACCATCCCACTTGAATGGTATAACTGCGATAGGTTTCGCTGTGCTTACCCCTTCAGTAATCACAATTCTCACTTCGGCAGGGCAAAGTACACTAAAAAAAATAAGAATACTACCGACTGCAAACTGATAAATTGATTTCAACATTAAAATACCTTCATCATTTTTTATTAAATCTTGCCTAATTTTTACCTACTCATTTGCAGCAATTTTTTAAGCTATAAATCCTTCCAATATAACAGCTATTTGAGCCGGGTCAACCATTCTTATATTACCACGTCTACTATTTGCCTTTACTCAGGTTTAAAATCAATAGTAATATTTTTAACTTCTTGATAAATAGAATCATTAGTAGGTTTAGGAATAATTGCATTTTTTGTCGCCGATATGGCTTCACGACATAATAATCTATCACCTTCAAGTGCAGAAACATCAATCAATAAGCCATCTGGTGCAATCATTATTTTTATAACACAGGATTTTCCCCGATAAAGTTCAGGATTGATAAACTTACTGGTAATAGCACTGTGCACAAGTGATTTATATTTATCAATGTCAGAACCTTGTGAGCCCTGTTTAACTTTTGGTACATTAGATATCAAATCCTCTAAAATATCATCCAATGCCTGCTCTTTTTCATTGTTAGCTTTTGCTTTAGCCATTTCTTCCTGAACTTTTTTAGCGTGTTCTGCCTCTGCCATTGCTTTTTGTTTTTCAGCTTCAGCTTGCTGTTTTGCAAGCAATGTTTTCTTATACTGCTCGTCTAACGCCGCCTTTTCTTTTTCTAGTGCTCTTCTTTTTTCCTCAGCAGCAGCAATCTCAACTTGCTGCCTATTTAAAGCCGCCAAACGCTGTTTTTCCATCTCTTTTAATCTTCTTTGTTGAGCAATTTGCTGCTCTTTTAATAACCTTTCTTTTTCTAACGCTTGTTTACGCCGCTGCGCTTCATGTTTCTCAATTGCCGCTTGCTGCCTTAATTGACGCTGATTTTGTTCTAACATAATGTTAGGATCAACCATGATAGCATTCATGTTATTGCCATTATTTTCCGACGAAGAAGAAACATACGTCAATGCACCAATGGCCAACATGACAATAAATACCATATGTAGAATTAATGAATAAAGAATCGACAATCTTAATTTAGGACTACTCTTATTGGACATAATTAACCGCATCGGTTTGTACAAAAAAACATTCTTTATGTGGTTACCTTGATAAGGTGCTTCATTATAATCAATTATTAAAACAATAGATAGACAACCAATCTCAGCCTGCAAAAAAACTTCTCAACACCATTAGATCGGTTCGGTCATCAACCCCACCGATCCAACGCCGGCAGACTGCAATAAATTTAACGCTTTAATTATTTCTTCGTAGGGTACGTGCTTTGCCCCACCGACTAAAAATACCGTATTTTTATCCGCTGCAATTTGCTGTTTAACTTCAGCAATAACTTGTTTTTGGGGTAAATTTGTATGGCGTTTTTGATCAAGAATAAGAGTATAAATACCAATATCAGCAACTTCAATAATAATAGTTTTTTTCTCTGATAATGGCACTTTTTTTGTGGTTGATGCCCCAGGTAAATCAACTTCAACGCTTTGGTTTATCATCGGTGCGGTGGCCATGAATATAAGTACCAAGACCAAAAGTACATCAAGAAAGGGAACAATATTAATTTCTGATTTTGTTGTATAGCGACTACGGCGGCGCCTCATAGGTTATTTCCTTACTGCAACAGCCTGACGCTGCATAATCGCAGTAACTTCATCGATGAAGTTTAAATATTCTTGATCGATGCGATTAATAAGAACAGTAAAACGATTATAAGCCATCACGGCAGGGATTGCTGCAAAGAGGCCAATTGCCGTTGCAACAAGAGCTTCAGCGATACCCGGCGCAACCATTTGCAACGTGGCTTGTTTTGCTGAGCCTAAGGAAATAAAGGCGTGCATAATCCCCCAAACGGTGCCAAATAAACCGATATAAGGACTGATAGAGCCAACCGTACCTAAAAAGGGGATATGCGTATCAAGTGTATCTATTTCACGGTTCATTGATAAACGCATCACCCTTAAAGCACCATCTAATGCAGATGTTGGCATATCAGGATTAATTTTATAAAGTTTAGAGAACTCCTCAAAACCAGAATAAAAAATTAATGCTGTGCCAGTTAGATGATTTTTATTTTTAGTGCAATTATCATAAAGTTGTTTTAATTCATTACTATGAAAAAATTTTTCATCAAACTCTTCCATCTGACGATTAGCAACTTTTAACGCTTTATTTTTTTGGATAATAATCGCCCACGACATGACAGAAAAAACGAACAGTAATAGCATAACACACTGAACCAAGATACCTGCCTTCAGAAATAGATCGACGATATTCATATGCACGACGTAAACTCCATGACTATACTTTGAGGAAACACAACCGGCTTCATTTTTGCTATGTCAATACAAGCAATAACAACATTCGCTTGATTAATTAGTTTGCCACTTTGATTAACTATCCTTTGCTTACATGTTAATGATGCCTTTTTAAAAAACAACACCCGGGTATGAATTGTTAATAATTCATCTAAACGAGCAATGGCAATATAATCAATTGCCATCTGTTTAACAACAAATGCAATATTCTCTTGCAATAAATTATTTTGATTTATTGCCATACTCCTTAGCATTTCTGTTCTGGCTCGTTCATAAAAATTCAAATAGCACGCATGATAAACAACGCCACCCGCATCGGTATCTTCATAATAAACCCGAGCTTGCCAAGTAAATTTTTTCATAAAGAAACCACGTTATAAAAAATTATTACAGCGATTACATTCCATTTTTAATCGATCAAAATTGACCTAATTATCATTAATAATTCAATCAATCATTCTACACAATATTTATACCGAAAATAACGCTAACAGAAAATTTATGTTTTTATATGAACATTGCCCCAATAAATAAAAAATAAATTCAATGAAAATAACCACCCTAGTTTAGATTAATATCATTTAATAGCACAATTAAACGGACTTAACTAAGGATCGATATACACTACCTCTGTGTGTATCGATCCTTAGTCAGATGATAAAGGCGAAAAGAAGTGTTTATTTTTCCTCTTCTTTACCTCCGTACCACAGTCCAACAATAATGGCCAGACAAGAAGCTAAAAAAGCACTGATAAACCAAATAAAATACCACATTTTCTATCCTTTAATTAGACTAATAAAGTGAATGATTATTATTTCTAATATAATTTTTATCCAAACGACCAAATGTTTTAATGTAACACCAAATAGTGTAAAGCAATACAATCGGGACAAAAATAGCCACAACATAAATCATGATACTCAAAGTCTTATAACTTGATGTTGCATCCCAAATTGTTAAACTGGCATCAGGCATAATACTTGATGGCATAATAAAAGGGAATGTTGTCACAGCAAAAGTTAATAACACAAAGATGATAGTTAATGAAGAGGTTAAAAATGCCATACCATTTTTATTTAGTGATGAAAACAAAACAGTAAGGAACGACGAGATAACACTCAACACAGGAATAGCCCATAATACCGGATATTTATTATAATTTGTTAGCCAAGATATCCCAGTTACCACTGTTTTCGCTAATGGATCAGAGATGCCATTATAATCAAGATGACCAACAATGGCATAACCTTCAATACCAAACACCATCCAAATTCCAGCTACAACAAAGCTAATCATCGTAATAAATGCAAATAACCGTGTCGCCTTGCAAGCCCGATGACAAATCTCACCTTTTGTCTTCATCTGCAACCAAGCTCCACCATGCGTAATAATTAAACCTAAACTGACGACACCCGTTAACAACGCAAAAGGATTAAGCAAACCAAAAAAGCTCCCTTCGTAACTGACTCTCATTAAGCTATCAAGTTTAAAAGGTACGCCTTGTAGAAGATTACCAAAAGCAACACCAAAAACAAAAGCAGGCAAAAAACTACCCACGAATAAACTCCAATCACATATTTTACGCCATTTTTCACTTTCTATTTTAGAACGATAATCAAAAGCTAACGGTCTAAAAAATAAAGCACATAATACAAGTATCATAGCAATATAAAAACCAGAAAAGGCAGCAGCATAAACCATTGGCCAAGCAGCAAACAGTGCCCCCCCCGCCGTCACTAACCAAATTTGATTGCCTTCCCAGTGAGGCGCTATGGAATTAATCATAATTCGGCGTTCATTATCCGCTTTACCGATAAAAGGAGAAAGGATGCCCACTCCCATATCAAAGCCATCGGTCAACGTGAAACCAATGAGTAAAACACTAATTAATATCCACCATATAAAACGCAAAACTTCATAATCAAACATCACCTACTCCTTGTTACCCTTAATTAGTTACTGTTGTCTGAGCGGAATATGGCGCTTAGTTTTGGTAATATGTGGCCCAGAACGAGCAAATTTGAACATCAGATACATCTCCACTACCAAGAAAACAGTATAAAGTCCACAAATTAATAGCATAGTGAGTAATACGTCACTTGCCGTTAATGCTGAATGTGCAATATTAGTTGGTAAAATACCTTGTATTGCCCAAGGCTGACGGCCATATTCAGCAACAAACCAACCGCATTCAGAAGCAATCCATGGGAAGGGAATACTGTATAACATTAAACGATGTAACCAGCGTTTTTGACCAATTTTATCCCTAAAGGTAACCCAAACAGACAAAATAAGACCAAATAGCATAATGAAACCAAGACCCACCATAACGCGAAAAGCCCAATAAAGGGGGAAAACTTCAGGGATTGAACGTTTAACTGCAGCCTGAATGTGAACATCCGTTGCTTGAGGAATAGTGAGATTATCTTTATTCACAAAATACTGTAATAAAAGCCCATAACCAAGATCTTGTTTATATTTTTCAAACAAATGTCTAGCAACAGGGGATTTGCTACCATTTTTCAATTTCTCAAGGTTTTCATAAGCTATCATACCATTACGGATGCGCTCTTCATTCGACTTCATGATGTCTTTTATTCCCATAACTTGTGTGTGTAAAGAACGTGTTGTCAATATACCCATTAAGTAAGGAATTTCAATTGCATAATCGTTACGCATTTCGCTTTGATTTGGCAAAGCAAATAAAACAAAGGAAGCCGGAGCAGGATGGGTTTTCCATTCACCTTCTATAGCCGCCAATTTTGTTGGCTGCACAGATGTCATCTCATGCCCAGCTTCATCACCAAAGATGACAAGCATAATCACTGAACAAAAACCAAAAACTGAAGCAATAGCAAAAGAACGCTTAGCAAAAGCAATATGACATCCTCTTAGAAGGTAATAAGAACTAATACCCAAAACAAAAATAGCACCCGTTACATAACCTGCAGAGATGGTATGACCAAATTTATATTGTGCAACAGAATTAAATACAAGATCAGCAAATTCTACCATTTCCATGCGCATGGTTTCATAATTGAACTCCGAACCTGCCGGAAACTGCATCCAACTATTTGCGACTAAAATCCACAGTGCCGATAAGTTAGAACCAATTGCAACAAGCCAAGTGGCTAACAAATGTTTCACTTTGCTTAATCTATCCCAGCCAAAAAAGAACATACCAACAAATGTGGATTCGAGGAAAAAGGCAACCAACGCTTCAATAGCGAGCGGTGCACCAAAAATATCACCAACGTAATGAGAATAATAAGACCAGTTTGTTCCAAATTGAAACTCCATAGTAAGGCCAGTTGCAACCCCAAGAGCAAAATTTATCCCAAACAATTTACCCCAAAATTTCACCATGTCTTTATAAATTTCTTTACCACTAATGACATATACCGTTTCCATAATGGCCAACAAAAATGCCAAGCCTAGCGTTAATGGAACAAAAATATAATGGTATAAGGCAGTTAGGGCAAATTGTAATCTTGATAGCTCAACAATATCCAACATTTTAACTCCCACGTCCCTACATTGGGACAATAATATAGAGACAGACAACTCTTTAGCAAAGATAGCATACCTAAGCTATCCTAATACAGACTTGGTATCCCGTTTAATATTAAAAATACAATTTAAATATAGTAAAATTTGTTTAATAGTATTGTCTAGAACAATGAGAATGTAAAGATTGATACATGTCAAACACTAACAGTTTAGTTGTTTTTTAACCACCTTGCCAAGATCTATTAAATTCGGTACAATAATAACTCCGGATCTTTCCAGTTTTTGTCTTTTCTCTAATGCACTGCCTCTGCCTCCAGCAATAATGGCACCTGCATGTCCCATACGTTTATTTGTTGGGGCAGTGAGTCCTGCAATATAACTGATAACGGGCTTTGTGATACATTCAGCAATATAGGCAGCCGCGTCTTCTTCAGCACTACCACCAATTTCACCTATCATAATAATGGCTTTTGTCTGCGGATCATGTTCAAAAAAATCAAGCATAGTAATAAAATCAGAACCAGTAATAAGATCACCGCCAATTCCAACGCAAGTGGACTGACCAAGCCCTTCATCCGTTGTTTGTTTTACTGCTTCATAGGTCAGTGTTCCTGATCGAGAAATGATGCCTACACATCCTGGCAAATGAATGTATCCAGGCATTATGCCAATTTTAGATTCACCAGGAGTAATAATCCCTGGGCTGTTGGGTCCGATCATAATCACATCATGTTCCAATAATTTTTCACGAACGATAAGCATATCTAATGTAGGCATACCTTCAGCGATACAAACAATCAATTTTATACCCGCTTCAATGGCTTCTATTATTGCGTTTTTGCAGACAGCGGCTGGCACATAAATCACCGTTGCGTCAGCCGATGTGACCGAAACAGCCTCATCGACGGTATCAAAGACCGGAAGATCAAGATGCCAATTCCCCCCCTTCCCAGGTGTGACACCCCCGACAAGTTTGGTGCCATAAATCACAGCCTCTTTACAATGAAAAGTAGCCTGTCTGCCTGTAAACCCTTGACAAATTACCTTTGTTTTCTTATTAATTAATATCGACATAGTTCATTTTTCTGAATAAGGCGTTATCCAATCTGCATCACTTTTTCAACTGCATCGGCAAGACCATCAGCCGTTATGATGTTTAATTGACTCATTAATAACCGTTGTCGAGCGATATCTGCATGATTTCCTTCTAAACGTACAACAATAGGCACAACTAATCCCATTTCCTCAACAGCCGCAATAATACCTTCAGCAACGAAATCACAACGCACAATCCCACCAAAAATATTGACTAAAATAACATTGACATTGGGATCAGACAAAATCAGCTTAAATGCTTCGGCTATACGTCCTTTGGTCGTCGTGCCCCCAACGTCCAAAAAATTAGCTGGCTTACCCCCGTATAAATGAATAAGATCCATTGTCGCCATAGCAAGTCCGGCACCATTGACTATGCAACCAATATTACCATTCATCGAAACATAACTAAACCCGCACTTTGCAGCCAAATACTCCCGTTTATCTTCTTGGCAAATATCCCGCATTAAACGCAATTCTGGCTGTCGGTATAATGCGTTATCATCTACGACCACTTTAGCATCTAAACATAGGAAATTACCTTCTCGGGTGATAATTAAGGGGTTAATTTCCGCTAATAAAACATCGTTCTCCAGAAATAGCTCAGTAAACTGCATAAAAATTGTTGTGAATTGATGTATTTCTGTCTCTTTGCAACCTAATTTTATTGCCAATGCCCTACCTTGTTCTGATCTGCTGCCCATTAATGGACTGAGTGTTACTTGGTGAATCAAATGCGACGTATTTTCGGCAATAAGCTCAATATTACCCCCCCCTTTTGCTGATACCATAACAACAATACGCTGAGAGTGCTGATCGACAATGGCCCCTAAATAAAATTCTTTCACAATATCTGCTGCTTTTTCAATGAGAATTGCATTAACAGGCAATCCTTTAGCATCCGTTTGCTCAGTGCTCAAATAGCGACCAAACCATCTGTTAGCAAACTCAAAAATCATTTTTTGATCGCTAATGTGGATAATTCCCCCCGCATTACCACGACCACCGGCATGAATCTGGCATTTGGCCACCCATCGACACTGATTGAAGTCGATACCGTCTAATTCAACGATTTTTTTTATATCCTCAATGGAATAGCAGATATAACCCTTTTGAACGGGCAAATTATATTTTTTTAATAATTGTTTCGCTTGATATTCATGCAAATTCATTGTTCATCAATCCATTATTACTTTTATAGTATAATTAGAAATAAGAGTGCCATTTAATCTTAACTGATTTTGTGTAGCATTAAGAACAAACCATTATGATAGCTTGCTTTCTGTGTTTCAATAACAAGTTCTCTGCGAGAGAGATTGCTCCTTTAATTAAAGTAATGGTATACTTTTCATTATAGAAATCTTGTACTTACTTTATTAACAAATACAAAATAGGACATCAAATGGCAAAAGTTGGTATTTTTTATGGTAGCGACACAGGTAATACCGAAAATATAGCAAAACAAATTCAAGAATATTTAGGCACTGAAACAACGCAATTATACGATATCGCCAAAAGCACCAAAGAAGATATTGAACAATATAATTATCTCCTTTTTGGTATCCCGACTTGGTATTATGGTGAATCCCAATGTGATTGGGATGATTTTTTCCCTTCATTAGAGAAAATTGACTTTTCTAATAGAACCGTCGCTATTTTCGGTTGTGGTGATCAAGAAGATTATGCAGAATATTTCTGTGATGCAATGGGCACATTACGTGATATCATTGCAGCTAAAGGCGCCCGTATCGTCGGGCATTGGCCGATCGAGACGTATTATTTTGAAACATCCAAAAGTCTGGTTGATGATAATCATTTTGTCGGTCTTGCAATTGATGAAGATCGTCAGCCCGAATTAACTAAAGAACGCATTGTAAATTGGGTTAAGAAAATTGCTACAGAAATGAGATTATAATGTTTGAGAAACAGGGGTTACCAAAAATGCAATAATTGCAATTTCAAAGAGAGTAATCTATCAATTTTTCTCATTGAAGCAATCGTTTTATTTTTTTATATAATGAATCTATAATGGACCAAAATAGTGAGATAAAAAGAGAATATGTATGATGGACAATAATTTAGCTCTAAAAAAAGCGGGATTAAAAATTACTTTACCCAGATTGAAGATCTTAGAGCTATTGCAAGATCCCAATTATCAACATATCGCTGCTGAAGATTTATATAAAAAACTACTGGAAATGGGCGAAGAAATCGGCTTAGCAACGGTATATCGCGTTTTAAATCAACTTGATGATGCAGGTATTATAACTAGACATAATTTTGAAGGAGGAAAAGCTGTCTTTGAACTGGCTCACCAAAAACATCATGACCATTTGATTTGTTTAGATTGTGGTGAAATCTTTGAATTTCGTGATGAAATCATTGAACAACGACAAAAAAAAATTGCGAACAAATACGACATTAATTTAACAAACCATAGCTTATACATTTATGGCCACTGCACATCCAGTAGCTGTTGTAAAGATCCAAGCATCCACACAAAAAAATAATTGCTTATTTTTACGTCAATGATCTTATACTGTAGTATTCCTTACTCGATTTTTAGTGTCATTTTGGTGCATATTGATGAAACAGTTACTTGATTTTATCCCATTGGTAATATTTTTTATCTTATTTAAACTCTATGATATTTATGTTGGTGTCAGCGGGTTAATGATCGCATCGACATTATCATTCACGCTAACAGGACTAATGTATAAAAAAATAGATAAGGTCATGTTATTTACTTATTTATCGATTATTGTTTTTGGCGCAATGACACTTTATTTTCATGACACGCATTTCATTAAATGGAAAGTCACCATTATTTACTTAATTTTCGCCATTATTTTACTTGTCAGTCAATTTATATTAAAAAAACCTATCTTACAAAAAATGCTATCGAAAGAAATCAAATTAAGTGATGGTGTCTGGAGAAAAATGCATTTTACTTGGTCCTTTTTCTTTTTAATCTGTGCAATAGTGAATCTTTATGTCACTTATTTTATGTCAGAATCCGCCTGGGCAACATTTAAAGTATTCGTTCTGCCCGCAGCGACTATCGTTTTTACTGCACTATCTGGTGTCTATATTTACAAAAAACACAGCAGGATTTAATTATTGATATAAGGACATACTATGACGAAACCAGCAAAAAAAGTACCGTATAATAGTTTAGTTTTACAAAATCTTACCATACTAGCCAATACCAATATTTGTGGTAATCAAAAGTTTAATATTTAATGACAATAACCCACCATGACTATTTCACTCGGTTCATTTTATGCAATATTAAGCTCATTAATTTTTTTTAGTTATTGGTTATTGGTTGTCATTACCACATTGCGCATTATTACCCGTCGCCGGACAACATCTTATATTATGTCGTGGCTTTTACTTATCTACATTATTCCTTTTTTTGGTATCATTCTCTATTTTCTATTTGGTGAAATTTATTTAGGGAAAACCCGCATGCGACGAGCGCAGAAACAACAGCCACAAATCAGCAAATTTATTTATCAACTATCCCAATATCCGCAAATATTTAGCCCTAAAGTGAGTGAAGTCGCTAAACCAATTTTTCAATTATGCAAACATCAAACAGGGCTTCTAGGAATAACCGGTAATCAAGTTGAACTTTTGTCTGATGCAAATGATGTTTTTAATAACCTCATCAAAGATATCAATCAGGCTCAGACATCTATTGAAATGGTATTTTATATTTGGAGTAATGAGGGGCGAGTTAAAGAAATAACAAAAGCATTAATCAGTGCCGTTGAAAGAAACGTTAAAATACACATTATGCTTGATTCCGCCGGTAGTCGTCATTTTTTACAATCGGCTGAATACATTAAATTACGCCATGCAGGCATACAAATTATTGAAGTACTAAAAGTCAATCTATTCCGCTTTTTATTTCGCCGACTCGATTTACGACAACATCGAAAAATGATAATGATCGATAATCGTATTTGCTACACAGGTAGTATGAATATGGTTGATCCACTTCATTTTAAAAAATATAAACAAGTGGGTGAATGGGTAGATATTATGATCCGTGTTAAAGGCCCAATTACGATGCTAATGAATGTTATTTACAGTAGTGATTGGGCCCTTGAGACAAATTACTACTTAGAATTACCTGGACTCGTTAACCTCAATCCTAACGGGCAAGAGCATGTATTACAGCTAGTCCCCTCAGGACCAGGTTATACTGAAAACATGATTCATCAAGTCTTATTAAGTGCAATTTATGCGGCGCAAAAACAAATTATTTTAACAACACCCTATTTTGTCCCAAGTGATGATATTTTATATGCCTTGTGTGCAGCCGGACAACGTGGCGTTGAAGTTATTATTATTTTGCCTAAGAAAAATGATTCTACTATGGTAAAGTGGGCTAGCCGCGCTTTTTATACTGAATTACTTATTTCAAATGTAAAACTGTATGAATTTCAACATAATTTGCTACACACTAAAAGTGTCTTAATTGATTCTCAGGTAAGTCTTATTGGCACAGTAAATCTTGATATGCGAAGTTTGTGGCTAAATTTTGAAATCACTGCCGTCATTGACGATAATGAATTTTCCCAAAAGATGAATCATTTATTAGCAGAATACCTGACTCAATCTGAAAAAATTGAATTAACCACATGGCTTAAACGTCCCTACTGGCAAATCATTGTAGAACACATGTTTTATCTCTTTTCGCCCTTGTTATAGATTTTACCTAACTTACCAAGGTAATTATCTACCTTAGTAAAAGGGGGAGCAAAACAGTCCATGACTTTCGTTATTTTTGACTGTTAACTCAGCGACACGCATAAACAAATAAAATGCACTTGCTAGCGAGTATACATTTTATAGCGATAACCAACTTATTCCCTATTTATACCATTCCTTTTTCAATTTAACATGATTCAATTGTAACCATTGCAGTGCAATAATAGCAGCAGCATTATTAATCACACCACTTTCGACCCAACCATAGGCAATATCACGGCGAACAACATGCACTTTAATATCTTCATTTTCTTCCGAAAGACCATGAATTCCTTTGGCTGTTTTTGCATCCACCTCGCCAATAAAAAGAAATAATTTTTCAGCCAATCCGCCACTACTAGGCAAATAACTTACCAGTGGTCGACAGTGACTAATAGTAATACCCGCTTCTTCCATCGCTTCTCGTCGTGCTACATCTTCCAAACTTTCTCCCTCTTTATCAACTATTCCAGCAATTAATTCGAGCACCCAAGGTGATGATTGTGTTTCAATAGCAGCGATACGTACCTGTTCAATTAAGACGACTTCATCCCGTTTCGCATCGTAGGGTAATAATGCTACAGCATGGCGACCTCTTTGCAGTACTTCACGACAGACGTCATTACTCATCGAACCATCAAATTTACGGTAACGAAAACAAATTTGTTCTAAAACAAAAAAACCCTTATATAAAGTTTTTTTAGTCAGATTGGTAATATCATTTCGGTCATAAGTAACTGGCGATGATTTCTTATTTTTCATATTGTGGTTCCAATTAATTTCTACAATTAATAAAAAGTGCTTATTAAAAGCATAGCAAGCTTTATATATATAAATAATCTGATAAAATCCATATATTGACGGTGTCGAATTATAACAGTTTGATAGTTCCAAAGGAAACATCCATGAAAAAAGTATTATCTCTTCTGATAGGATTATGTATGAGTTCATCCGCCTCGGCTGAAAATTTACTTGAGGTTTATGAACAAGCTAAATTGAATAATCCTGAACTTTACAGTGCTGCCGCGCAAAAAGATAAGGCCTACGCAGCAGTGGCTGGCTCACGGGCATCCCTATTGCCACAATTGGGCTTAACAGGTAGCTATGGCGTAACCCACGGAGAAAGAGCTAATAACGGCAGTAAATCAAAAAATGGTAATATTACACTGGGCTTAACACAAACACTCTTTGATTTTGGTGCTTGGAAAGCACTTAATATTTCACAAAAACAAGCCGCTTTGCAAGATATGTCCTATCATGATCAGGAACAACAACTTATTCTAAATACCGCTACTGCATATTTTAATGTCCTTAACTCAATTGGTTCTTTACATTATTTACAAACGCAGAAAAAAGCCTTTGCTCGCCAATTAGAACAAACAAAACAAAAATACCGTGTTGGGCTGGTGGCCATCACAGATGTACAAAACATTAAAACTAATTATGATCAAACTGTAGCACAACTGGTCACAGCACATAATAAATTGAATAATAACATTGAAAATCTAAGGCAGATTACTGGCCGGTTTTACTCAAATCTGTCTCAAATTGATGACAATATGTTTAAAACAGCCCCCCCGGAGCACATCAATCAATTATTACAGCAAGCGGAATCAACTAATTTCGCCCTTCTAATGGCAAAACTGGGCCAAGAAATAGCCAGGGATCAAATTCGCTTATCTCAATCTAGTCATTTGCCTCAATTAACCGTAAGTGCCTCTGCTGGATTAAGCCGAAATAAATACTACGGCAATCAAATTTCACCGGCAGTTACGCCCAATAGTGACAAAATTGTGGGTGAAAATAGTATCGCCTTGCATCTAGATTTACCCATTTTTACCAGTGGTGCAATGCATTCAAAAGTACAAGAAGCCCAATACAATTATGTCGACTATAGCGAACGGCTAGAAAGTACTAACCGTAAAGTTATCAACTCAGTGCGTTCTTCTTACAATGACATTTCAGCCGCAATAAGCTCCATCGATGCTTATAAGCAAGCAGTCATTTCTGCACAAAGTTCATTAGAGGCAACAGAATCGGGCTATCGTGTTGGAACACGTACTATCGTTGACGTTCTGTCAGCGACGACAACGTTGTATAACACAAAACAGCAGCTATCGACTATAAAATATAACTATTTCATTAGTGTGCTTAAACTAAAATATGTCCTTGGTATATTAAGTATTAACGATTTAGCCTATTTAAACACAATGCTTGGTAGAGGTATTAACACCATTATTGACATTAATAAATGAATATCAATAAAAACCACTAGTATAACGGCTTTTTGTCTACAGCAAAATTATTATTGTCTTACAGCACTCAATACTTCGTCGGTAATCGACCAGATACGATAACGCACCTGTAAGTCGCTTGGCGCATAAACAACGATTGGCAAACGACTATTGTAATTAATCAGTTTGACGTTATTTGGTATTGTTACAAACTGCACGGTTTCTTCATCAGATGGGCATGCTTTTAATGTTGAAATAATATGATTTTTGCTTTCTACAACATAGTAATCGCATCCCCAGCCGGTAATCGTACGCTTTTTGATTTTTCCCGTTAATTGTTTTTGATTACAATCAGTTAACATATCTTTACCAATAATTAATTCAACCTTATAAGCCCATTCTTTGTCCAATGCTGGTAAAAAAATCACAAAACGATGATACCCTGAATCAGCATTTGGGTACGGCGCCACTGCGTTAACGTCCATATTGCTATTATTGGGCATATTCGCAATACCATGACAAGCCGCCAACGTAACACACAATAACAATACAAAAAAAACTTTTTTCATCACTAACCTCTACGAACCTTTACGCTGTTATACCACAAATATAATCTACGTTGACAAATCACGTTATCCCGTGATCATTTCTTCGTGACTATGGCTCATAATGCGTTAATTATTAATAAAATTAATTGAACATTAAAATCAATGCGGCTATCTATGTTATAATGCCAACAATACACAACATATTAATAACATATTATGTCGACAACTAATAGTAGTTATGATCTTTTAAAACTTATCTTTAATCTGTTAATTATCGGAATACTAATTACTCTGACCTTTCTTGTTATTTGCCCCTTTCTGTTTGGTTTTTTTTGGTCAATGATGGTTGTTATTGCCACATGGCCATTAATGAAGATAATTCAGCATAAGTTTTTTATGGGCCGACTTATGGCGGTAATTTTAATGGTATTATTGTTGCTATTAGTACTGATTATCCCTTTTAGCCTGGTCGTTTATAGCATAACAAAAAACAGCGTTTTCTTGATCGAATGGACTAAAAACATTTCTCACCTCAGTATTCCTGAATTAAATTGGCTACATTCAGTGCCTTTAGTCGGTAATGAATTACATCAAAAATGGCTAGAAATGATAAATAGTAACAATGGCAAGGAAATAATAAACGAAATTCAGCCTTATATTGGTACTATCGTTTCCTGGGTTATCACTCAACTGGCTAATGTCAGTGTTCTCATTTTTCACTGTAGTATCATGATTATTTTCAGCATTCTACTTTTCTATAAAGGAGAAGCTATCGTAAAATACCTTACCTTATTTGCTAAGCGTATCGCTCCGCATAAAGGAGTATATGCTATTCATTTAGCAGGACAAGCGATTAGGGCGGTTGCACTTGGTGTCGTGGTTACTGCATTAGTTCAAGCATCAATTGGTGGTATGAGCCTAGCACTTACCCATATTCCTTATTCTGGCCTTCTCACCCTGTTTATTTTTATTTTTTGTGTAGCACAAATGGGCTCACTGCTTATTATGGTTCCTGCTATTATTTGGCAATTTTACCAGACAAATATCATCGAAGCCGTTATTCTTATTACTATCACTTTAATGCTAACCACAATCGATAGTGTAATGCGAACTCTACTTATTAAACGCGGTGCTGATTTGCCTTTTGTGCTCATTTTATGTGGTGTAATTGGCGGCCTTTTAGGATTTGGTGTTATGGGCCTCTTTATTGGACCTGTCGTACTTGCACTCTCTTATAAACTGATTAATGCCTGGATTGCCGAGAAACAATGATTGATTGACGTTTACTCTATTAAAATTGGTTTATTAATCAATAACTGGCTTTTCAGAAATAACAAAAGCAGGCGTACCTTGTTTCCTGTATTATCGTGAGCTGGGTTTGCTCTATTAAATAACAAATAATATGTTATGCTATAAAATCAAATGACTTAATTTAAATAATAATTAACGCTATGTACATGCCATTTTTAAAATGCAATCATCAAGAACAGCTCGATGCACTGCCCAAAATAGCTCAACAACCTGAAAATTTTGACATTTTATTGTCGCCCTCAGAATACCGCGTTTTTATGCTAGATAAAATAAAAAAAGCAAAAAAACGCATCTACCTTGTTGTACTTTATCTCGAGCGGGATGAAGCAGGACAGGAAATGTTAGAAGCACTTTACACAGCAAAAAAGAAAAACTCAAAACTAGATATAAAAATCTTTGTTGATTGGCACCGTGCTCAACGCGGCCGCATTGGTGAAAAAAAAGCACAAAGCAACCTTAATTTTTATTGCAACATGAAACAAAAATACCCAAACATCGACATTATGGTATACGGTGTTCCCGTCAATCGGCGGGAGTTATTTGGTGTATTACATCTTAAAGGCAATATTATTGACAATACCGTGCTTTATACCGGTGCAAGTATCAATAATGTTTATCTACATAAGTTTAATAAATACCGGTACGATCGCTACCATATTATTCACAACAAACAACTTGCTGATAGTATGGTTAATTTTGTCAATGAACACCTTACCGCAGCCAACGCCATACAGTATTTAGATACCCCCTCACAGCCTTCATGCCGCACTATCCGGCCTGATATCAAATCACTTAGACAGCAACTATCACACAATCATTATGAATTTACGCCAACAGCCAAAAAAAATGAATTATCTGTTTCACCTATTATTGGGCTTGGCAAGCGTAATATTCTTAATAAGACTATTCATCATTTGTTATGCAGTGCCCGTGAAAAAATAACACTAAGTACCCCTTACTTTAATTTACCGACTATATTAGTTAAAGATATCATTAAATTGATGAAAAAAGGAATACATGTTGAAATTATTGTCGGTGATAAAACAGCCAGTGACTTTTATACTCCTGAAGGCGAATCTTTTAACATTGTAAATGGGTTACCTTATCTTTATGAAATTAATCTTCGTAAATTTATTATGAAATTACAACTTTATATTGATAAGGCACTATTAACCATTCAGCTATGGAAGGATAACGATAACTCCTACCACCTAAAAGGTATTTGGGTAGATGATGAATGGGTGATGATAACCGGTAACAATCTTAATCCACGTGCATGGCGCTTAGATTTAGAGAATGCCATTTTAATCCATGATCCCAAACATCAATTGACTAAAAAATTTACCACAGAGCTTGATATCATTCGTAAAAAAACTTACCAAATTAAGCACTATCAACAAATTCAGGACAAACGGTTTTATCCAAAACGTGTACTAAAATTAATAAAACGACTTAGCCGAATTAAAGCAGATAAACTCATTAAACGACTACTTTAATATAAAAAATCTGGGCAACACAGCCTAATGTTGATTTAGGAGAAAATCTAGGCAAATCCCCGCAGCCCCACTACATGCACATGTTCTTGGTTATTAAATACTTTCCTCACTAATTTATACGTTGTGCCTTTTTCTGGACTTATGTTTTCAGGGGCAGCAATAATTAGCTGCATATTAAGTCGTTCGCAAAGTTCAAACAAAGTAGAAATGGATTGTGTATCTAATCTAGCCGCTTCATCTAAAAATAGTAACCGGCAGGGCAATATATCTTTACCGCGCAGTCGTCTTGATTCCTCTTCCCAGCTTTGAATGACTATAAGTAAAATAGCCATCCCAGTACCAATGGCTTCCCCGGTTGATAACGCGCCACTTTCAGCACGTAACCACCCATCAGTACCACGATTAACTTCAATATCTAAATCCAAATAATTACGGTAATCAAGCAATTCCTCACCAATAATTTGTGGTGTTCGTTGACCTAGTTCAATGTGAGGGTTAAGTCTTTTATAAAGTTTTGCCAATGCTTCTGAAAAGGTCATCCGATTGTTAGTAAATAAATCTTGATGTTTATCGTGTTGTTCAGCCAGCACAGAAAGCAGTGTTGTATGGCTATCACGTATATTAGTATTTAAACGCACGCCATTAACTTGACCAAAAACAACCGTCTGCAAATTTTTATTCAGCATAGCAATGCGATTTTGTTCTCGCTGAATGGTTTTACGCATAATGTTAGCCACACTTTTGGCACTTATTGTTAATTTTTGCTCTCGCGTTGTTAGCTCATCAGTAAGCCGCGATAATTCAATCTCCATTTGCTCTATGGCTTCAATAGGATCATCCGTTTTGATAATATCCTGCCGAATACGTTCACGCAGGTGCATATAGACTGCAAGATAGAAATGAATTTTTCCTTCAATATATTTTGCCTCCTCTGAGGCACGCAACATGTCACGCAGATGCTCATTGTCCGCAACAGCTTGTCTTAGTGCTCCTAATGCTTTATCTGACATTGAACGTAATTCATTCGCATTCAAATACGCAAGATCACGGCGATGCAGCCGTCTTTCTACATCATTCTCCTTCACCAGCCGCATGACAGTGCACCAAGTGGTTTTGGTTTGAATCACTTGTTGGCGTAACAAATGATAATCACGTTGGACACGTTTTATTGTCTTTTGCAATTGCTCAAGATCATTTTCACAAAGTAATAGCGACTTTTCCAAATGCGCGCAATTCGCTCGACTTTTATGTAAGTCTTTCTCTATTTCATCGCACTTTTGCTGTGCTTTTTGTTTTGATTGCTTATCAGCCCTAACCCCCATTTCGCTCATTTCTTGCAAAAGATCATTGAGCATATCTTGCTTAGTGCCATATGCACTCTTTAACGAAGCAATCGTTTGACTAAGTTGATTGTGCTCATCTTGATAATGACGCCTACGCTCACGAGCTAAATTACGTTCGTGTTCAACAGCATTTAGGCGAGCGCGCAGCTGTACATTTAGATCAGTATTTCCATTAATCATATTCACAGCATCAGAATAACTGAAATGGGCCTTACGCGCTAAAATTTCTTCTAAAACAAAAACTTGCTGTTTAACTTTTCGTTGAGCATTTTTTATCTCTTCATACTGCTGTAACAGATTTTGATTTGGAGAGTTTTTAAGTAAAGGAATCAGTGGCTCAAGTTCAGCAACAATTGTTTTGTTTCTTTTAACATAATCAGCCGATACCTGTGCCAGCGATAACTGATCGCGTACGGCAGCGATTTTATCGGCTAAATCATGATCAGTAAGCAGATAATGATAAGGCTCTAATTTATTAATTGTATTCAATTGTTTTTTTAAATCTGCTATTTGCTGAAGGAGCGCTTTATCACGATTTCGGACACTCAGCAATTGCCGATCTATATCAATACGACGCTCAATTAACTGTGCAATAGCGATTTCTGGATCAGCATCAAAAGCAATCGCTAAATGTTGATCAATAAATTGACTAAGATTTTTCTGCAATCGTTGCGTTTTTTGCAGATCAAATGAAATTGCTGCATATTGCTCACTTAATTGGTCGCGCTCGAGGGATAACACGGCTAAATGTTTTTCCCTCGCAACCCGTCCTAGAATTGGCACAGACGGAAAATGCGAATAACGCCACTGCCTATCACTGGTTTTAACCAACACAGCTTGAGCTAATTCTTCGCAATCAAACACATTTTCATCAAATGAAGTAGGATCGCCCTCAATAAAATAAACATCCTCTGGACAATCATCAATCGACTCCAGTTCCGCCTTAATACACTGCAAATCTGGCACCACAATAGCCTGACGAGATGGTCCATAAAGCGCAGAAAAATAGGAAGCATCATCCAATGAAACATCTTCATAAATCTCAGCCAAAAGCACACCATTAAACTTTTCAGCCAAATTGTTTAAGCGATGATCATCAGCACCATTGGGTTGATTCAAACAAGTTATTTGCTCATCCAATTGTTCACGTTTGACGACCAGTGTATCTTTTTTAGCGGTCAATGCACGTTCATCAGCAAATAATTTTTGCATATATGTCATTATTTGCTTAGTTGACTCCAATTTTTCATTAGACTGTTCTTTTAAAAGACTTAAACTATCTTGTGCTTTTAACCAACTCGGGGCTTTTTTCTTTAAATCTTGGATTTGCTGGCGAATTTGCTCAATTTCTTGTTGTAATATTGTTTGTTCTTCTTTATTCTTATCACTAACATGGCTCAGCTCATCGCACTGGTTTTGCAGTGTTTGCTGCACCTTGGCTAATTGTGCAACGGAAATGTCTTTTCCTAATTCATTAGAAATTGAACACAACAAGGCATCCGCTTCTTGCTTATCACAAAATCGCTGTTCTAATTCAGCGAGCCGCACTTGCAAAGTGTCGACATACTGCGCTTGATGAACACGCCTCGGCCATGCTTTCAAGGTGAAGTTAGCAATTTCCCAGGCAGTATTTTCCGTTACATTATTTTGCAACTTTTGGACTAAACGGTAAGCTTTTTCAAATTGATTAACTGCCGACTCAGCAATACTTACCGTTTGTTCAAGCTCCAATAATTGTTCAGTAATTTCTTCCTCTTTAGCTGAGAAAAGAGCTAAATATTCTTTAGCATTAGTCGAAGTTAAATCAGTCAAGTTACAAAGCTTTTTGGCTTTTTCAAGTGCTTGTAGTGCTTGTTGATGTTGAACAGCCCTTGTTTGCTGACTATCTAAAGCTTGCTGATAATTAGCAAGTTGACTTTTTATCTCATCCACTTCTCGTTCTATTTCATCAACATATGACCGCTGAGCTTGCAGTTTTTCATTGGATTCAATAGCAGTTTTCATTTGTTCTTCAAGGCAGCATTGTAATTCTTCCAAATCTTCTTGGTAACGATCAATTTTTTCTTGTTGCCTCATCGCTGTTTGGACCAAATGGCAATGGTCATTTGCCACTTGAAAATCTGTTTCTAGTTTTTTTTGCGCTGCATTCTCTTCTTGCAACATCTTTGTCATATTTATTTGCTGATGCTGGAGCTCAATATACTGATTTTTTGTAGAAAATAGATCACTGCGTAGCGCTAAAACATGCTGAATTTGCACACGCCTTTCATTAACATGACGCATGTAATCAGCAGCAACGTAGTCGGTAGCAACCGTAATGAGATGCTTAAACAAATCTCTGTCACTTTGTGTCACGCGAATTGCTTCCAATGTCATCCTGTTTTCCCGTAACGCCATCTCCATATCCTGAAATGCTTTGCGAACCCCACTATTTTCAGGTAACAAATAATCCCGCAATGAACGGGTTATTGCACTTGAAATTCCACCATAAAGCGACGCTTCCATTAAACGATAATATTTATTTCTATCTGAAACCGAACGCAATCGTTTTGGTAAGATACCGACATCAAACATCATTGAATGATAATCAGTAATTGAATTAAATTGTTTAAATTGCACACAGTCGAGACGTTCTAAATGATCCTTCAATTCAGCAAGAAAAAAAATACGCACTTGGCGCCCAGATAACCGTTCTGTGACAATTTCAGTTGGCGTCATATTGGTTGGTAAGCCTTGAATAATAAACGGTTTTATATCCACTTTTTTATCACGCCCAGCCACTTGCTGGAGCCTGACTCCGCAAAGGATTCGATGATTACATGAGTTTAAAACATCCAAAATAGCATAACAAACCCCAGGGCGAAGTTTTCCATAAAGTCCTTTATCACGAGAGCCACTGGTGGATCCCGCTTCTGTTGTATTTCTAAAATGTAACAACGTTAAATCAGGTATTAGTGCCACGACAAATGCAGCCATTGTCGTTGATTTACCGGCACCATTTCCCCCGGAGAGGGTGGTAACCAACTCATCAAGCTCAAATGTTCTAGCAAAAAAACCGTTCCAATTCACCAATGTTAATGAGTTGTATTTTCCATATAAAACCATAATTACGCCTCTGCTTCCTCACCAACTTGCTCATGTTCATTTTTTACTTCATTTAATGATAATGGCGTTTCAATCTGTATTGCTTCACCACTACGAATCATTCTTAACTGCGCTTCTTGCATATCATCCCCCATACGCACGTCAGCACCAAACCTAAAAATAGATTCCGTAATACGAAACTTATTATCATTACCAATAAAAAACAACATCCCCAGTCGGCGGAGTCTATTTAATGACGTTTTAACCCGATCATACAGCCTCTGTCTATCTAAATCAGAACCACGCGATCGTTGATTAACGAGCTTTAACAGCTTATTTTCATCGGCTAACGTTAAGAGTTCTTCATAAAGTTCTTGCAAGGTAAAAACACCTTCATGAGCTAATCGCTCCGGACTCAAATAAAGATAACAAAGCACTTTGCCAATCATCATATCAAGTTCAGTAAGCACAGATCTGGAAATTAACGTTGTTGAACGCGGACGAAGATAGAAAAATCCTTCCGGCGCCAAAATTAATTCCACGTTATAACGCTGATAAAATTGCTCGAATTCAGCTTGAAAATCCATTAGCAAAGCATGCTTATCGAGTTCATCAATACCAATATGACGACCCGCACGCAAAGCGGTATCCAATTCAGGAAAAATCGGATTAGCAATTGCTTGAGCCATTTTGTTAGATAAATATTTTGGTTGTTCTTCATACTGATCGTGAATCGACATATTAACCTGCATCTCTACTCCACTGGACATTGCCATTTCAACATTATTTAGGGTATGTATTGATGACATGGGCTTGTACCTTAGCACCATGATCGTTAATTTCATACCATACTGCCGGAATGCCTAACAAATCATCATCTGCAATACCTAGCCGCATTGCCTGATCAATAACGAGCCGCGCAACATCGAAATGCTGCTCTTTAGGAAATTGAGTTAAACAGTGCCGAACGGTTTGCCCTATATCCAGTGGTTTTAATTCTTGTTTGAATAGTGCCAAACTTTGTTCAACATGGGCAACAATATGTTCAGCCATTTCATCTATTTTTTCAAATTCCAAATCAGGGGGAAGCTCCCCAGTAACGTCGGTATCACGTAATGATAACCCCTCATCACGCACATCAAATAAACGATCGGCATTAACATAAGTAAGTGCCCATGGGTTATCAAAATACGTTTGAATAGAGCGGCGTAATCGCTGTGAAAAAATGCGATTTTTATCAAGATCAATGGCCGTACGAATAAATTTATGAACATGACGATCATAACCAATCCAAAGATCAATCGTCTGCTGGCCCCAGCTGATAATCCGATCTAATTTACTTTGCAGATCGATAACAACATTATTTACTTTATTCAGTGTTGGATCATAAAGGGTCGCTTCCTGAATGAGTAACAAACTCGCTTGCAGTTTATCGCCAGCAGCCACTAAGGTATCTTGTAATTCTCGGAGTGCAGCAGATGTTTCAGATAATAATTTCTCACAACTTGTAATTGCCGATTGCCAATCTTGACTAAGAAGAGAAGCAATTTTTTCTTTTATTTCTTTTTGCTGCTCATCCATCACCCGTTGTGACATATCAATACTCCCGAAAAGTTCAGCAACGGAATATTTAAGCGGAGCAAATACGTGACGATGCCAATGCATCTCGTCACCATCTTCGATAGCCGCATCGGCAATACGTTTTAGCTCATTAGCCACAACAGATAACTGTAAGGAAAGCCGCAGATTTGAAAATTTTCGCTGACGAATGTAATAATCAGTAATTCCAATAGCCAATGGAGTCATACGATAGATGGCCAGGCCATCCGCAATTTCACTAGAAAAACGATGGATAAAACGCTGCTTAACCAAGTCATTAATGGCATTATTCGCACGCATAACGACAGTTTCCTGGCATTGTTCAAAACCCAAACTAACATGCCGAAACACATCAATCAATTCCGCTTCACTCATTTCACCATCAAACCGCTCGCCATTTAAAACAGCAATGGCAAGTAAAAAAGTTAATCGCTCGGTGGACAGTGCTATCGAAAAATCATTTTTACGCGACCATGAAACCAGCTCTGGCAATGATAAGAAACAATCAATCATGCACCATCCTTAATCTATCCACATGACAAAAATACCAAAATATGCTTACGCATTTACTGAACCAGTATATAATAAATAAGGTAAAAAAGTGTAGCCTTAATTATGCAAATATCCTGATAACTTCAGCTAAAATAAATCATTATTTTTCAGTGATCCAGCTGATTTGTGATTATTCTGTGTTTTTTTGCCAAATTAAAATAATAATTGGCTATAGACTTAAAGTTGATTTTTAATAATTTTCTTTACGATTCAATACAAATAGATTATAAATTTGATCTACCAGTTAAAGGAACCTAACGGGATATTTTACAGTAATTGCACAATTAATAATGCAGACTTTAACTTGCGCTCGCAAATTTACAAGGAAGAGATCATTGACTATTCCATTTAAAATAAAATTATAGGACGCGATGTCATTATGCGAAAACAATATTGCCCTACTGAAATAGAGGCTCAAGTACAAAAGCACTGGCAACAAGATAAAACATTTCAAGTGAATGCGGATTCAAATAAAGAAAAATTCTATTGTTTAGCAATGCTACCCTATCCTTCAGGGCGCCTACATATGGGACATGTTCGTAATTATACTATCGCTGATGTGATTGCCCGTTATCAACGCCTTTTGGGAAAGAATGTATTACAGCCAATTGGCTGGGATGCATTTGGTCTACCCGCTGAAAGTGCTGCAGTTAAAAATAATACCGCTCCGGCAAAATGGACCTATGACAACATTGCTTATATGAAAAAGCAGTTACAGCGACTGGGTTTTGCTTATGACTGGAATCGAGAAATCACAACATGTCACCCCGATTATTATCGCTGGGAACAATGGTTTTTCACTAAACTTTATGAAAAAGGACTCGTGTATAAGAAAACATCGACAGTAAACTGGTGCCCATCCGATCAAACTGTCCTTGCCAATGAACAAGTCATTGATGGTTGCTACTGCTGGCGTTGTGATACACCGGTTCAACGTAAAGCCATTCCACAGTGGTTTATTAAAATCACTGATTATGCTGATGAACTTTTACAAGATTTAGATAAACTTGATGGCTGGCCAGAACAGGTTAAAACAATGCAGCGCCATTGGATTGGTCGTTCTGAAGGTATCGAAATCGATTTTGCTGTTGAGAATTACTCAGAGACTATCCGCATTTATACCACACGGCCCGATACTTTAATGGGTGTCAGCTTTTTAAGTATTGCCGCGGAGCACCCGTTAGCACAACGTGTCGCTAAAAACAATCCAGCTATTGCTCATTTTATTGCTGAATGTAAAAAGACTAAAACCGCGGAAGCGGATATAGCAACAATGGAAAAAAGAGGTATACCAACCGGCTATGATGCCATCCACCCACTAACAAAGGAAAAATTGCCTATCTGGATAGCAAACTTTGTCTTAATGGATTATGGCACTGGCGCAGTTATGGCTGTGCCAGCACATGATCAGCGCGATTTTGAATTTGCAAAAAAATATAATCTACCACTTAAAGTGGTAATACTGGATAAAAAAAATAAAGCACCCCATCTTGATGAACAGGCCTATACAGGACAAGGAAAACTCGTTAACTCTGGCGAATTTGACGGTCTTAGTTTCAAGGCTGCCTTCAATGCCATTGCTAATAAATTAGTTGCGCTAAACATTGGCAAATATAAAGTAAATTATCGCCTTCGTGACTGGGGAATATCACGACAACGTTATTGGGGGGCACCGATCCCAATGATAACACTAACAGACGGTACAATTATTCCGACACCTGAAAACAAGCTACCGGTTATTTTGCCAGAAAATGTTGAGATGAATGGCATTGTAAGCCCAATAAAGGCGGATAAAACCTGGGCTGAAATTAATATCAATGGCCAAATGGGTCTAAAAGAAACAGATACATTCGATACATTTATGGAGTCATCTTGGTACTATGCTCGTTATACATGTCCCAACTATCAACAAAGTATGCTTGATAAACAAGAAGCAAACTATTGGCTTCCGGTTGATCAATATGTGGGCGGTATTGAGCATGCTATTATGCATTTACTGTATTTCCGTTTTTTCCACAAACTAATGAGAGACGCCGGCTTGGTCAATTCAGATGAGCCCGCAAAAAAATTATTGTGTCAGGGAATGGTACTTGCCGATGCCTTTTATTACACGACTGACACCGGTAGCCGAATCTGGGTTTCACCTACAAATGTGAGTGTAGAGAGAGACCATAAAGGCCGCATAGTTAGGGCCTTAGATAAAAAAGGGCGTGAACTGGTTTATGCTGGCATGAGCAAAATGTCCAAATCCAAAAATAATGGCATTGATCCACAAGAGATGGTCGATAAGTATGGCGCAGATACAGTAAGGTTATTTATGATGTTTGCTTCACCTGCTGAAAAAACGTTAGAATGGCAAGAATCCAGTATCGAAGGCGCAAACCGATTTATTAAACGATTATGGCGTCTGGTATATGAGCATACTGAGCGGGGTATTACTGATACGCTTGACACACTAGCACTTAATCCAGCACAAAAAATACTACGCTGTGAACTGCATAAAACGATCGCTAAGGTCACGCATGATATTGGGCAACGACAAACATTTAACACTGCCATTGCAGCAATAATGGCGTTTTTTAATCACCTGCAAAAAGCGCCGCAAAAAACACAACAAGACAGAGCACTCCTTGATGAGGCATTACAAAATATTGTGCGTCTATTGTATCCGATCATACCTCACGCAAGTTTTGTGATGTGGAAAGCGTTGGGCAATAGAAATAATATTGATGATACGTGCTGGCCTATTGCAGATAAAACAGCCATGATAGAAGATGAAAAACTGGTCGTTGTGCAAATCAATGGTAAAGTAAGAGCAAAGCTGACAGTGCCAGCTGATGCAAGTCAAGATTCAATTGTTGCTTTAGCTAAAAGAGAAACGATGATTCAGAAATACTTAGCAGGCAACGGTATTCGTAAAATTATTTATATACCAGGTAAATTACTCAATATCGTTATCGCTTAATTTTATGTCGGATAGTTGATAAGTATTCGACGCAGCTTAGAAGGAGTGCCATGTTTTTCTTTACCAACAAACAATTAGGGTTAACGATTGTTTTCAGTTTTTTATTAAGTGGATGCGGTTTTCATTTACAAACAAAAACTCAAGTCTCCAGCGCCTTTAAGGTAATAACATTTTATAGTCCAGATCCTCATGGTTTTTTAGCCAGAGAAATAAAAAATGTATTCGTTGATAATCAGGTAAAATTAATTCAAGAAGAAAATGATAAACCTGTTCCTGCTTTCCGTATTATGGGCGATGAATTGAACAAAGATACCGTATCCATTTACCAAGATGGTAAAGCTGCTGAATATCGACTTATTTTGACAGTAAATGCTGAAGTCGTTGTTGCCAACCAAGGTATTTATCCTATTAGCGTTAAAATATTTCGCTCTTTCTTTGATAATCCCTCAGCTGCACTCGCTAAAGATACTGAGCAAATGTTAATCATCCAAGAGATGTATAAACAAGCGGCTGAGCAACTGATTCGAAAATTAAAAACTGTTATTATTAAGCAGCATCCCCATGATTAAAGTTAACTTATCACAACTAGAGGCCAGATTAAAAGCAGCAAAAGCACAGCATATACATTTCAATTGCTTTTTATTAATCGGCAGCGAACCTTATTTGCAGTATGAAGCACAAAAACAGTTGAAAAATACCATGCAATTACAAGGCATCACCCAACGATACCAATTTGTTGTTAATAGTAATACTGATTGGAATAACATCTTTCAATGCTGCCAATCGCTAAATTTATTTTACAGCAAAACGCTCATCATATTACAATGCGATGAGACCACGCTATCCGTTCCTATTTCACAAAAATTACAAGAACTCACTACGTTCCTTAATGAGGATATTATTCTCATTTTTTCGATAAATAAACTCACAAAAGCACAAGAAAGTAGTGGATGGTTAACTGCCATTAGCAGTAAAACAATATGTATTAATTGCCATCCACCAGACGTACAATATCTGCCTGCCTGGCTGAATCAACGGGCCAAACAAATTGGAATCAACCTCGATAAAGCCACAGCAGATTTACTCTGCTATTATTATGAAGGCAATTTGCTCGCCTTATCCCAACTGCTTGAATATCTAAACATCCTTTATCCTGATAAAAAAATTTTGCTCAATCACATTGAGGAAAGCATTAATGATTCAGCCATTTTTTCACCTTATCATTGGCTTGATGCTATATTTTCCGGTAAAATGAAACGCACAATGCATATTCTTCAACAATTCAAAAATAAAGGAAATGAGCCTCTCATTTTACTTAGGACACTACAAAAAGAATTGATTTTGCTCATTTCATTAAAAAAAGCGCTTGCAGACAATCCATTGAAACAAGTATTGGAACAATATAAAGTATGGAAAAGTCGGAGAAATTTGTTTATTCACATATTAAATCGCCTTGAACTCAAACAATTATACGAAGCCTTACATGATCTTGCCAATATTGAACTCTATTTGAAACGCGATTATAACGTAGACAGCTGGCAAGCACTTGAAAAGTTATCATTAAAACTAGTTGGCAAGAGACTGACAAGGTCTATTAATTATCATGCATAAACTTAAAATAACGGCATTATTTGGTGGCACATTTGATCCTATTCATTATGGACATTTAAACACAATGTTATCCGTTGCTAAAGATTTTAACCTACCTAAAATCTATTTAATGCCCAACAACATACCACCACATAAAGCTGCTCCGAGAACAACAGTCAGACAGCGCCTTGACATGATAAAATTAGCAATACACAATCAACCATTGTTTGATATTGAATATTATGAATTAAATAAGAAGCGGCCATCTTATACTATTGAAACGTTAAAAGCCTGGCGAAATAGACATTCCGATAATGAGTCCCTTATTTTCATTATTGGCGAAGATTCACTAATAACCTTAAATCATTGGCAATATTGGCAAGATCTGCTTAATTATTGCCATTTAATTGTATGCCCTCGACCTGGATTCTCTCATCAAGCAATGGATTCACTGGAATTACAAAATTGGATTACACGGCATTTAGCATACGATAAATCCTTACTCGAAACGACCCCTCATGGTTATTTATTTTTTGCAGATAGCCCCTTATCGAATATCTCAGCGACATCAATTCGTCAATGCCTAGCAAGGGGTGAGCCTAGTGACAATACTTTGCCGCCCGCGGTTCTTAGCTATATAAAAAAGCATACACTTTATAAATAGCCTAATTCAAAAAAATTATTTACTTCTCCCATCACCAATTTGATTGTTGGCCTTTTCATTAACACTACAGAAGCCCAAAAAATTAATATATATTCGTTTTTAATCATTTTTTTGGCTAATAGAAAATAAAGCCCTTTACTTTGATTGATTTTTTCGGCATCATTTCGCGCAATAATTATTTTTTTAGTAATACTTTAGAGGATTAAATGGCTAAAGAAGACAATATTGAAATGCAAGGGACTATTTTAGAAACACTGCCTAATACTATGTTTCGTGTTGAACTTGAAAATGGGCATATTGTGACAGCGCACATTTCAGGGAAAATGCGAAAAAATTATATTCGGATTTTAACTGGTGATAAAGTTACAGTAGAAATGACACCTTATGATTTATCTAAAGCCAGAATTATCTTTCGTAGTAGGTAAATTGTACCCTATTGGCATATGACAAAATTTAATTGATTTTTGTCTATATATTTTACCTCATACCTATGAAATGGTGGAGAACTCTATCAGCCACATCTAACACACATTTCACCTGCTGCGGCTGCTTCTTTCCAGACCTGACCGGGTTCACAGGCTAATGTCGTAAGAGGACTCATAGAGTCTCCATTGATGAAAATAAACCAGCAATATAACACTAGTTAGTGTGGCTCATTATCGGTTAATCTCTTGAAAATTGCAAGTCAACTTACTATAATTCTCTGGCAATCACAAAAAATCACTTCATCTAACTATAAAAAATCTGGATTTCTAACGGATAAGTTGCCTGCTTTAAATTAACTACTTATACTATCAGCTCACTTCATCGAACAAAGACAACTATGAAAATTTTAGTCACAGGGGGGCTTGGCTACATTGGCAGCCATACTGTTGTCAAACTCATTGAGTCAAGTCATACCCCAATTATTGTTGATAATGCATATAATAGTAAAAAATCAGTTTTAAATCGTATTGCCCGCATCACGGGCAAATACCCTACCTTTTATCAAATTGATATCCGTGATAAAACCAATTTGAACACTATTTTTAAAGAACATAATATAGATGCTGTCATTCATTTCGCTGGCTTAAAAGCCGTAGGCGAATCAATAGTCAAACCTCTCGCTTATTATGATGCAAATGTTTATGGCTCAATTTGTCTTGCTGGCATCATGCAGGAACACAACGTGAAAAACATTATTTTTAGTTCCTCAGCAACAGTATACGGCGAAAAAAATATTCCTCCTTATAAAGAAGATTTTCCCACAGGAGATATAACAAATCCATATGGTTGGACAAAATACATGGCGGAGCAGTGTCTTATTGACCAGCAAAGAGCAAAACCCGACTGGAGCGTTACCCTACTTCGTTATTTTAATCCGGTTGGCGCCCATCCATCCGGCTTAATAGGTGAAGATCCACAAGGTATTCCAAATAATTTGGTGCCTTATATCTCACAAGTTGCAATTGGAAAACAGGACTTTATTGCTGTCTATGGCAATGATTATCCGACAGCCGATGGCACTGCCATTCGTGACTATATTCATATTGAAGATTTAGCCCAAGCCCACATCGCCGCCCTAAAAAAACATAGTGAACCTGGCATCCATATCTATAATTTGGGCAATGGTATTGCTAGCAGTGTCCTTGATGTCATTCATGCTTACAGCCAAGCCTGTGGACATGCTCTTCCCTATAAAATTATGCCCCGCCGTTCAGGCGACATTGCTGCTCTTTGGTCATCTGTTACTAAGGCCAAACAAGAACTGAATTGGCAAGCTAAATATACTCTGGCAGATATGGTACGTGATAGCTGGAATTGGCAAAAACAAAATCCAAATGGTTATCCAAAAGAAAGATAATGCGGTTTTAAATGGTATTAAGTGATAATTATTCATTAATTGTTGTCCTCATTATGCAAATTGTTCTTGCTTCAACTTCTACCGCAAGATAAAAAATATTAAAAAAACTCAATATTCATTTTAAACCGCAGTAGTCAATAAAGACCCTATTTCTCTCGTATTAAGGTTATCACAGAATAAAGCGCAATCTGTTGTAAGTAATTTTACAGACAGTCTTATTATCGGCTCAGATCAAGTGGTGCAATCAATGGCACGTTGCTTGGAAAAGCTTTAACAAAAAAGAATACAATGAAACAATTGCAGCTATGTAGCAGAAATACAGTTAATTTTTCTATGGAACTTTGCGCTCTAAACACCAATTACCATTAATCCAAGCTTAATCATACCCTAATTAGCATGGGCGGCAATTCGTTATTAAACGGGTAACAGTGTTGCCATAACCAAATGGCAAAACCAGTATTTATAATAAATGATGGGTTTTTAACGACATTATCACGTCTGAAGGCATAATAGATGCCATGTGATTATTTAGTGATTTTAATGCCACTTGCCGACGACCATAGCCACCAATGATTTCTGGATTGGTTGGACCATACAAAACAATATTTGGTTTGCCAAGTGCCGCTGCTAAATGGCTGAGCCCGGTATCCACCGATACAACGCCACGGCTACCAGCTAAAATTGTTGCTATCTCAGCTAAACTCAGTTTAGGTAAAACTTCGGCATGGGTAAAGCCCTTAGCTAAACGCAAAGCATTTTCAAACTCAGCTGGCGTCCCCCAGGGAAGCTTAACCTGCAATCCATACTTGGCCACTTCGACAATAACTTCTCGCCAATAAGCTTCTTGCCAATGTTTATTACTTCGGGTGGTTGCATGAAGAAAAACAAAGTAATTATTATCTCCAGATAAAGAAAAATTTGTCGTTATACCATAATCACCAATCCCAGCATATTCATAGTTAAGACTTAAGGAAAACAATCGACGAGTACGCTCAATAGCATGCTGATTTTTATCGACGGTATATTTCACATCATAAAACCAGCTTGCCATCTTTTCACGAACGCTTTTCCTATCATAACCGTACTTCACGCCCCGCGCTTTGCGAGTAATAAGAAAAGCACTTTTTAATAATCCCTGCGCATCAATAACCCCATCATATTCTTTCTCACACAAGGTCAAATAAAAGTGATTCCTCTCTTTCCGCGCTTTAACACCAAACCAATTTTTACGCCAACGTCTTATTGCAACAGGAATGATCTTATTGACAGCAGGATGCCAGCTTGGAATTTGACTAAAATTTTCCTCAACCACCCAATCAAATTGAACATCGGGCATAGCCGTAACTGCATCGGTCAATGCAGGTAGAGTATGCAGCACATCTCCCATCGACGATGTTTTAACAATTAATATTTTTTTTGTCATACATGACACCTTAATTGTTATTTTTTTGATAACGGGACAATAAATCCATCACTGTTTCAAATACTAATTCAGGAAGAATATCGATTAAACTTTGATGATAACCTAAATTGCCATCACCTTTGCGTGTTTTAATATAACCGGTGATTAAACGAATAACTTTGGCGTGATTTGATAATGGCGGTGTAAAGTCAGGACTACTTGGACCATAAAGCGCAACAAGGGGGCGATGTAATGCGGCAGCAATGTGCATTAATCCCGAATCATTGGTTACCACTGCTGCACAAGCAGCTAATAACTTGACGACTTGTTCCAATGTCGTTTTTCCTGCTAAATTCGTGCAGCATACAGGATTACGCAGATGCTTAACAATTTCTCTTGCTACTTGTTGATCTTTAGCTGAACCCAAAATAAGAATATGGCCTCCGCGCTCAGCCAGCATGTTAGCTAACGCCGCATAATGATAAGCTGGCCAACGCTTAGCAGGACCAAATTCAGCACCAGGGCAAAAGGCGATAAGACATGGCGTTACGGGTAAATAAAATGCTGCGATAGTTTGACTTATCTCTAACGGAGAAACGGTTAATTCAGGCCAAAGTAACGGTTTTGGAATATCTTCAGCACTGTGTATTTTATTGGCATCAAAGGCAAGAGCAACATAACGTTCAACCATCAATGGAAACACTTTTTTATTTAAACGACGATAATCATTTAACAATCCATAACGCATTTCACCGAGCCATCCCGTACGCTTTGGTATTTCAGCAAAAAAAGGAATTAATGCTGATTTAAACGAATTGGGTAAAACAATCACACTATCATAGCATTGTGATTTTAAAAACTTACCAATCTTATAACGCTCCAATAATGCCAATCTACCATGGTCAATTGGCATGCTAATGCTATTTGTAACTTGTGGCATCATTTTTAGCAGACCCCGACTCCAGTTAGGTGCCATCACATCAATCTTTATATTCGCATTATTGTGTTTCAAGGTACGATAAAGACTTTGAGACATCATCATATCACCAACCCAGGATGGCCCAATAACCAATGTTTTCATGAAATTTACCTAAATGGATACAATGCTACTTATCAAAAATATCAATGATTTTCTTTATTAAGCCATTTCATATACTCGGTTATTCCCTGCTTGACATCTTTAAATTTAATTAAGCAACCCGCTTCGCGCAGTTTTGTTAAATCAGCCTCAGTAAATGTTTGATAACACCCTTTTAAGTGCCTAGGAAAAGGAATATATTCGATTTTATCCTTTTTGTGAAACTCAAGAACCGTGTCGGCAACGACTTGAAATGATTCTGCACGGCCAGTGCCGCAATTAAAAATACCCGAAATCCGCTCTTTCCAGCACCATAAATTTACGGCGACCACATCATCCACATGAATAAAATCACGTTTAAAAGTATTGCTCCCTGCAAATATTTTTGGATTCTCTCCAGCAAGAATCTGCCTATTTAGGTGATAAGCAACACTAGCCATACTGCCTTTATGCTGTTCTCGTGGTCCATAAACATTGAAATAGCGAAAACCACAAACCGGTGATTTTGCTTCAGGTAAAATATCTCTAACGTAGTTATCAAATAGATATTTGGCATAACCATAAATATTTAATGGTTTTTCATAGCCTTTTTTTTCAATAAATTGATTATTCCGCCCTCCATAGGTTGCCGCCGAAGAAGCATATAAAAAAGGTATTTCAAAATTGATACAATAATGCAATAAATCTTTCGAATAACTGTAATTATTTTCCATTATAAACTTACCATTCCATTCCGTTGTCGCTGAGCAAGCCCCTTCATGAAAAATAGTTTCTATATCAAGATCATCGCCTGAAATAATATAGCCAATGAACTCATCCTTATCAATATAATCAGCGATATCAAGATCGACTAAATTAGTAAATTTCGTGCCATCCGTCAAATCATCAACCACCAAAATATTTTTATAACCGCGTTCATTTAATCCTTTAATAATATTACTACCAATAAAACCTGCACCACCCGTTACAACTATCATCGTTTTCCACCTACTCTACTTTATTATCGAACGTATTTATGATAACGTTTTCTTCATTGATTTTCGAGCATCGATAAAAAATAGCGTATCCAATTTTATAAGTAATAAGAAAGCTCACATGATTACATTTAACTCTGTTACTGTAATCATGTGAGCCAATTTAAGCGTATCTTGCTTAATAAAATAATTTAGTGTTATTTAAGCTAGTGTGTCTGTAATTTATTCTTTTGTTTATACTTTATTATTCCCAACATCCTATACCAATCGCTTTCTTCCTGTTGATTTGTTTCCATTTTTTTATCCAAACTAGAATGAAAATATTGCTCCTTTATATTACGGATATCTATTGGGAAGAAAGTTTGTGAATCCGCATCCCATAATATATTCTTTGAATGCAGATCACCGTGCATAATACCTATATCATTCAATTTTTCAAGCATATCAACAAAACGCTGTACTGCATCTTCTGGTAATGAGTTTTGCGGTAATTCATTCAAAGTTCTGCCTGGAACTTTATACATTCGTAGATAATTACTACCATCTTCACCCTTGAAAACCTGTGCTGAGCCTTCACCATAATAAGATTGGAAAGTTTCAGCCTCTTGCCTAGCAGTATCAAATGAATTAACGAATTTTGTATTAAAATACTTTTTTATCACATATCTGGTATCATCCACATCAACGAAAACTTCACCAAAACCACCAGAACCCAATTGTTCCCCCAAATGAAACTTAACGCGATGACCTGGCCAATTCGGGTTAAGAACAGTAATGGTTTTAGTTACGCCACTAGTCGATTCTATATGTAATCGCTTTTTCTTAAACCTTTCCGCCCAAGCCGGAATCTTACCGGTTTGTTCAATCTCAAGGGCAAAAGCATATTTACTAAAAAGCCCATTATCAGCAAAATCATATTTATCAAGTAACTTTTTTGCACTTTTTTTAGTAAAGCCATCTTGCTCTTTCAATATATCAAGTGGGTATCTTCTTTTTCGGCCATTTAACCCCACACGGAAAAGATTATCTAAACGCTCTCGCCAGGTTTCAACAACAAACTGATTATGTTTAAATCGCAAAATCATCCGGTGATGATGTGGCGTTGCCCCAATGGCAAAGCGGTTATCATTCAGTTTACTGACCTTGACATAATGATGCTTTATTTTTAAATACGCCTCTTTCCCATTCCATCTTAGCCCATAACTATCCGGCGCAGATAAGCTAGTCGCATCAATGTGACTCTTAAACATGTCGGGTGTTATAGATTTTATTAATCTTCTGGAAGCATGTACCGAACTTGGCCGTTCAAACAACCACCGGCTGCCATCCCACTCTATCGGATCCCCCAAACCATTAGGATATCGTTTGTTACCAATGACATAACGAATACCGTGTCCCGGTATGACTTTTTCCCTGACCGGTACCAATTTGCCGTTCATTTCAACATAGGTCCCCCAACGATAATGAGAAGTATCCCCTTTCTTCTCAGCGCGATATAGTCTGCCCGTGCCGTAATAAGCTGGGCTATCGTTTTGATAAGAAATATAGTCATACGCTTTATTTCTGTTGACAGCAATTCTGTTCAGTCTCTTATTCTGTGCAGCGCTAAACACCGAGTACCCGTTACGTGTACTTAAGTGCCAGGTCTTAGATAATGGCTCCATATACACCGGTACAAACGCCGTTTCGCCGTTGTGCTTATTCAATACCAGCTCCGGTGTGTTAGTCTGCCAATTATACGTTAATTCGTGCGGCTCACCTTGTATAGCTATAAAATGTTTACCATCAATCACCTCATAATCCAGTCCCTGCTCTGCCGGCATTTCACTGTTCAAGCGAATTTTGTTATTGATGTGATCAAAATAGATCCGCCGGTTAAGTCGCTCTGGCCCGGATACGGTAGGGTCAAATAAATAATATTCCCCTGGCCGGCCCTCCTTGATCAGGTATTCTTTTCCCTGATGGCGCACTTTCATATGTTTGACCGTATTAAGGTGCGAATTCATATGCTCATGTACAAACAATCCGTCCGCTCGAAAGGGTTTAATGTTTGTTAACTCGGCCGGCTTTGGGTGACCAACCATATCGGCAAGGCCTTGTCTGTGCGTTAACCCTACCTCGGTATCAAAAAGCAACGTAGCCATTTCTTCAGGAGAAAATTCATTGTTTAAACAAGTTTCATCGCCATTCACCGCCTGCCCTGCTGCCCTCAGCCCTTTAGCCGACGCATATTTTATGATGGGGTAAGCACCAAACGTGAAAACTCCTAATACCACATCAGACGCAATATTCACTCCTTCGTAAAATGTCACTAACCAATCCGGCATCGGCTTATTGTTGTTTTCATCTTTGTATAATTCTTCGGCCGCCGCCCGCAGTGGATTACGTATATATTCACTACTCACCAACAGGGAATCTCCCACCACGTGCCCCTGGTTGGTTTTTGTACGAATTCGGCAGTTACTCGCCAGGTATTGACTAAACGCCTCCTCCTGTAATTGTTGTGCGGCACCATGGGCCATGCGTTTAGTCCGCGCGCCAGCCGTGTTCTTGTCAAAAAAGAAAATGACCGGCGATAAGCCAGTCCCGTTAGCTGTCATTTCAGCAATACCCCGTCCCACTATTTCTTCAAAAAATTGACGGGTAATCCATTCATCATGAAAACTGTGCATCATCTCGGGACCTGGCATTGCCGCCGGCGCTACTGTCGAGAAGGGCAAAAAGTCATGCACGTCCTCCACAGTATGCTGAAGAGGAATTACCGCGGGTATGTACCTAGTAGACACAGCAGCACCACGCTCCGCACGATGGCGTGGTAGCAGCGCGCGTGCTATTTTGTCTGCCGCTTTGCCTTCCCGACAATCCGTACACCCATCCGACCTTTGTTCAAGTACAGGGGATTGGATACTGCAGTTTTGTACTGCCGTGAGCAAAGAAAGCAGCTGCACTAATGCATGTGCAGTTTGCTGCCTACCAATGTTGCTGCTATTAAGACCAGGCTGAGCGGCAAGTTGTTGAATCTGGTTATCTTGCTGTTGTTGAGTGGGATAGGCTCTACTTTGCCAATTGGCATGCTCCGCAATACGGTGCCGATATTGTAAATAAGGTGGCGTTATCCTCGGCATAAAATAAATCTCCTAATAATAATTGATGTAAACTGGAATGGTTATTGATTAAAATGCCCCTATTTTATCCTATCAGATCAAAGATCAGTTTTGTATTTTTAATACAAAAAAATGATCAAAATCACAAAGGTATTCCAAATAATTTGGTGCCTTATATCTCACAAGTTGCAATTGGAAAACAGGACTTTATTGCTGTCTATGGCAATGATTATCCGACAGCCGATGGCACTGCCATTCGTGACTATATTCATATTGAAGATTTAGCCCAAGCCCACATCGCCGCCCTAAAAAAACATAGTGAACCTGGCATCCATATCTATAATTTGGGCAATGGTATTGCTAGCAGTGTCCTTGATGTCATTCATGCTTACAGCCAAGCCTGTGGACATGCTCTTCCCTATAAAATTATGCCCCGCCGTTCAGGCGACATTGCTGCTCTTTGGTCATCTGTTACTAAGGCCAAACAAGAACTGAATTGGCAAGCTAAATATACTCTGGCAGATATGGTACGTGATAGCTGGAATTGGCAAAAACAAAATCCAAATGGTTATCCAAAAGAAAGATAATGCGGTTTTAAATGGTATTAAGTGATAATTATTCATTAATTGTTGTCCTCATTATGCAAATTGTTCTTGCTTCAACTTCTACCGCAAGATAAAAAATATTAAAAAAACTCAATATTCATTTTAAACCGCAGTAGTCAATAAAGACCCTATTTCTCTTGTATTAAGGTTATCACAGAATAAAGCGCAATCTGTTGTAAGTAATTTTACAGACAGTCTTATTATCGGCTCAGATCAAGTGGTGCAATCAATGGCACGTTGCTTGGAAAAGCTTTAACAAAAAAGAATACAATGAAACAATTGCAGCTATGTAGCAGAAATACAGTTAATTTTTCTATGGAACTTTGCGCTCTAAACACCAATTACCATTAATCCAAGCTTAATCATACCCTAATTAGCATGGGCGGCAATTCGTTATTAAACGGGTAACAGTGTTGCCATAACCAAATGGCAAAACCAGTATTTATAATAAATGATGGGTTTTTAACGACATTATCACGTCTGAAGGCATAATAGATGCCATGTGATTATTTAGTGATTTTAATGCCACTTGCCGACGACCATAGCCACCAATGATTTCTGGATTGGTTGGACCATACAAAACAATATTTGGTTTGCCAAGTGCCGCTGCTAAATGGCTGAGCCCGGTATCCACCGATACAACGCCACGGCTACCAGCTAAAATTGTTGCTATCTCAGCTAAACTCAGTTTAGGTAAAACTTCGGCATGGGTAAAGCCCTTAGCTAAACGCAAAGCATTTTCAAACTCAGCTGGCGTCCCCCAGGGAAGCTTAACCTGCAATCCATACTTGGCCACTTCGACAATAACTTCTCGCCAATAAGCTTCTTGCCAATGTTTATTACTTCGGGTGGTTGCATGAAGAAAAACAAAGTAATTATTATCTCCAGATAAAGAAAAATTTGTCGTTATACCATAATCACCAATCCCAGCATATTCATAGTTAAGACTTAAGGAAAACAATCGACGAGTACGCTCAATAGCATGCTGATTTTTATCGACGGTATATTTCACATCATAAAACCAGCTCGCCATCTTTTCACGAACGCTTTTCCTATCATAACCGTACTTCACGCCCCGCGCTTTGCGAGTAATAAGAAAAGCACTTTTTAATAATCCCTGCGCATCAATAACCCCATCATATTCTTTCTCACACAAGGTCAAATAAAAGTGATTCCTCTCTTTCCGCGCTTTAGCACCAAACCAATTTTTACGCCAACGTCTTATTGCAACAGGAATGATCTTATTGACAGCAGGATGCCAGCTTGGAATTTGACTAAAATTTTCCTCAACCACCCAATCAAATTGAACATCGGGCATAGCCGTAACTGCATCGGTCAATGCAGGTAGAGTATGCAGCACATCTCCCATCGACGATGTTTTAACAATTAATATTTTTTTTGTCATACATGACACCTTAATTGTTATTTTTTTGATAACGGGACAATAAATCCATCACTGTTTCAAATACTAATTCAGGAAGAATATCGATTAAACTTTGACGATAACCTAAATTGCCATCACCTTTGCGTGTTTTAATATAACCGGTGATTAAACGAATAACTTTGGCGTGATTTGATAATGGCGGTGTAAAGTCAGGACTACTTGGACCATAAAGCGCAACAAGGGGGCGATGTAATGCGGCAGCAATATGCATTAATCCCGAATCATTGGTTACCACTGCTGCACAAGCAGCTAATAACTTCACGACTTGTTCCAATGTCATTTTTCCTGCTAAATTCGTGAAGCATACAGGATTACGCAGATGCTTAACAATTTCTCTTGCTAATTGCATTATTGTATCAATTTATTCCCTTTTTTTATGCTTTTTTCCAAAATCATGTTCACTATCGCATTCCAATCGATGTTTCCCACTACATTCATTGCTGTCTTTTCACCTAAATCAGAACGAAAATATTTCTCCTTTATATTACAGATATCTATTGGGAAGAAAGTTTGTGAATCCGCGTCCCATAATATATTGTTTACACTCAGCTCTCCGTCTATAATATCTACAGCATTCAACTTTTCAAGCATATCAACAAAACGCTGTACTGCATCTTCTGGTAATGAGTTTTGCGGTAACTCCTTCAAAGTTCTGCCTGGAACTTTATACATTCGTAGATAATTACTGCCATCTTCACCCTTGAGAACCTGTGCGGAGCCTTCACCATAATAAACTTGGAAATCTTCAGCTTCTTGCCTAGCATCATCAAATGAATTAAATAATTTTTCTTCATCATCAAAATACTTTTTTATCACATACCTAGTATCATCCGCATCAATGAAAACTTCACCAAAAGCACCATAACCGACTTTTTCCCCCAAATGAAACTTAACGCGATGACCTGGCCAATTCGGGTTAAGAACAGTAATGGTTTTAGTTACGCCACTAGTCGATCCTATATGTAATCGCTTTTTCTTAAACCTTTCTGCCCAAGCCGGAATCTGACCAGTTTGTTCAATCTCAAGGGCAAAAGCATACTCACTAAAAAGCCCATTATCAGCAAAATCATATTTATCAAGTAACTTTTTTGCACTCTCTTCAGTAAATCCATCCTGTGCTTTCAATACATCAACGGGATATGGCCTTTTCCGGCCATTTAACCCCACACGAAGCAGGTTATCTAAACGCTCTCGCCAGGTTTCAACAACAAACTGATTATTTTTAAATCGCAAAATCATCCGGTGATGATATGGCGTTGCCCCAATGGCAAAGCGGTTATCATTCAGTTTACTGACCTTGACATAATGATACTTTACCTTTAAATACGCCTCTTTCCCATTCCATCTTAGCCCATAACTATCCGGCGCAGATAAGCTAGTCGCATCAATGTGATTTTTTAACATATCGGGCCTAATAGATTTCACTAAATTTCTGGAAACATGCATCGAATTTGGACGTTCCAATAACCACCGACTGCCATCCCACTCTATCGGAAAACCCAATTCATCATAATATCGTTCATCATGGATTACATAACGAACACCATGCTCCGGTATGACTTTTTCCCTGACAGGTAGTAATTTGCCGTTCATTTCAACATAAATTCCCCAGGGATAATGGGAAGTATCTCCTTTCTTCTCAGCACGATATACCCTGCCCGTGCCATAATACGCCGGGTTATTGTTTTGATAAGAAATATAGTTATACTTTTCATTTTTCTCGACAGCAATTCTGCTAAGCATTTCCTTTTCTACGGGTTTAAACACCGAGTACCCGTTACGGGTACTTAAGTGCCACGTTTTGGATAATGGCTCCATATACACCGGTACAAACGCCGTTTCACCATTTTGTTTATTCAATACCAACTCCGGTGTGTTAGTTTTCACATTATACTTTAATTCGTATGGCTCACCCTGTACCATTATAAAATGTTTACCATCAATCACCTCATAATCCAGTCCCTGCTCTGCCGGCATTTCACTGTTAAAGTGAATCTTGTTATTGATGTGGTCAAAATAGACCCGCCGGTCAAGTCGCTCTGGCCCGGACGCTGCAGGGTCGTATGAATAATACTCCCCTGGCCGGCCCTCCTTTATCAGGTATTCTTTTCCTTGATAGCTCACTTTCATATGTTTGACTGTATTAAGCTTCGCACTCACCTGCTCATGCACAAACACTCCATCTGCTTGGAAGGGTCTGACGTTTGTTAACTCAGCCGGCTTTGGGTGACTAACCATATCGGCAAGGCCTTGTCTGTGCGTTAACCCTACCTCGGTATCGAAAAACAACGTAGCCATTTCTTCAGGAGAAAATTCATTGTTTAAACAAGTTTCATCGCCATTCACCGCATGCCCTACTATCCTCAGCCCTTTAGCCGACGCATATTTTATGATGGGGTAAGCACCAAACGTGAAAATTCCTAATACCACATCAGACGCAATATTCACTCCTTCGTAAAATTTCACCAACCAGTCCGACATCGGCTCAATGCCGTTTTCACTTTTGTACATTGCTTCGGCCGCCGCCCGCAGTGGATTACGTATATACTCACTACTTACCAACAGGGAATCCCCCACCACGTGCCCCTGGTTGGTTTTTGTACGAATTCGGCAGTTATTTGCCAGGTATTGACTAAACGCCTCCTCCTTTAATTGTTGTGTGGCACTATGGGCCATGCGTTTAGTCCGCGCACCCGCCGTGTTCTTCTCAAAAAAGAAAATGACCGGTGATAAGCCAGTCCCGTTAGCTGTCATTTCAGCAATACCCCGTCCCACTATTTCTTCAAAAAATTGACGGGTAATCCGTTCATCATGAAATGTGTGCATCATCTCGGGACCTGGCATTGCCGCCGGCGCTACTGCAGGGAATGGTAAAAAGTCATGAACGTCCTCCACAGTATGCTGAAGAGGAATTACCGCGGGTATGTACCTAGACACAGCAGCACCACGTTCCACGCGATGGTGTGGCAGCAGCGCGCGTGCGATTTTATCCCCTGCTTTGCCTTCCCGACAATCCCTGCACCCATCCAAACTTTGTTCAAGTACCGGGGGTTGGATACTGCGGTTTTGTACTGCCGTGAGCAAAGAAAGCAGCTGCACTAATGCACGTGCGGTTTGCTGCCTACCAATGTTGCTGCTATTAAGACCAGGCTGGGCAGCGAGTTGCTGCATGTGCTCATCTTGCTGTTGTTGAGTGGGATAGGCTTTATTTTGCCAGTTGGCATGCTCAGCAATACGGTGCCGATATTGCAAATAAGATGGTGTGATCCTTGGCATAAAATAAATCCCTCAATAATATAAATTGTAATAGTTATTAAATACTCTATCAGAACAAAAAGAAGTGCCGTGTCTTTAATATAAATAAGTGTGATAAATATCACACTTATTTTTTAATTATCATTTTTATTTTCATCATTAAAAAAGCGCAACTTCGCTGATTAACATATTCAACATAATGCTAAAAATATCGATCGGTTTTTTAAAAGGACCTCCATGCATTTTCCCTTCTTCATAAAAAGTGAATTCACCTTAAAAAGTACTTGTTATGTTATCTTAAGTTTATTTTATTATTATTGATTTTGTTTTCCGTAAAACGGCTTTTTTTGTTCTTATTGCTATAAAATTTTTTATAAAAAATGGATAATTAACGTTAGTTAATTATCTTTTTAATACTGTTCACTTTGTTCTAATAATTTAACTTCATGATTCAGTTCATCAATTTTAATAAACATTAAATCATAGCATTGCTCCATCAATTCTCTTACGTTATCTTTTGACATGCCTTTTGTTTCAATGGGTTCTAACATTTCAACAATCATATAACCATTATTCCAACGATTAAGAGAAATTTGATTGGTATTTGATATACAAATAGGTACAACAGGTACACCAGCCTCAATTGCAGCCCGAAAAGCACCGGCTTTAAATGGAAGTAAACCTTTTCCTCTGCTACGAGTGCCCTCAGGAAACATCCAAATGGAAACTTTTTTTTCCTTAATTTCATGAACTACGCGTTCAATTGTTTCACGTGCTTTTAATTTATTATTGCGATCCAATAAAATATTACCACTTAAGTAATAAAGTGAGCCAAAAAAAGGAATCCAGACTAAGCTCTTTTTACCTACTGTTACTGTCTTAGGTTGAACAATTTTTGATGCAATCAGTACATCGTAATTATTCTGATGATTAGCAATAAAAACACAACAACCCAACCGTTTTATACTAGAATGTTCGCGAGTGATGATTTTGATACCAAAAAACGGTGTTAAACAACGACCCAAGAGATGCGCAAATCGTGATACATTTTGGGGATTACGAGGATTAAACAAACAATAAACTGTCCCCAAAATACAAATAATACTACCAATGACAAAAACGACAACCAAACGTAAAATAAATAACATAATTTCCTCCCACAGTAAAAAATAATATAACAAGTCATTACACTTTAAAATTAAAATGATAGAATTATTTCAGTTATTCTAATCAGTAGCACAATATAGAAAAATCATTAATAATAACAATACAATATCAGTCTTTTTGCTATTTGATGCTATCTGCTACTCAAAAAATACTATTAAATAATAAAATGACGATTCCACTATAATTTTATTGAGGATTACAGAATGTAATTATATAATTACATTCTGTATTTGACCGATTACATTTTATAATCATTCAACATAAGAACCTTGAGGTTTATTTCATGCCCGACATGAAGCTTTTTGCTGGTAATGCGACACCAGAATTGGCAAAACGTATAGCAGACCGGTTATATACATCGCTTGGTGATATTTCTGTTGGTCGTTTCAGTGATGGGGAAGTGAGTGTACAAATCAATGAAAATGTTCGCGGTGAAGATGTATTTATTATCCAATCAACGTGTTCCCCCTGTAATGATAATTTAATGGAATTACTCGTGATGATCGATGCAATGCGCCGTGCATCAGCAGGTCGTATCACCGCTGTGGTCCCTTATTTTGGTTATGCCAGACAAGATCGCCGTGTTCGTTCGGCACGGGTCCCTATAACCGCAAAAGTTGTTGCTGACTTTTTATCAACAGTCGGTGTTGACCGAATACTTACTGTTGACTTACATGCAGAGCAAATTCAAGGTTTTTTTGATGTACCTGTGGATAACGTTTTTGGCAGCCCTATTTTATTAGAGGACATGCTACGGCAAAATTTCAAAAGACCTATCGTTGTTTCACCGGATATTGGCGGGGTTGTTCGAGCAAGAGCGATTGCCAAACTACTCAATGATACCGAGATGGCAATTATTGATAAACGGCGCCCCCGTGCTAATGAAACAGAAGTGATGAATATTATTGGTGATGCCGCTGATCGTGATTGCATCTTAGTGGATGATATCATTGATACAGCAGGCACTTTATGTAAAGCAGCAGATGCACTGAAATCACGTGGTGCTAAGCGTGTTTTTGCTTATGCAACACACCCTATTTTTTCAGGAAAAGCTGTTGAAAATATCAAACATTCAAAAATTGATGAAGTCATTGTTTGCGATAGCATTCCGTTAACCAATGAAGTGAAAGCGCTAAAAAATGTACGCTTATTGACCTTATCTGGTATGCTGGCTGAGGCCATTCGCCGCATTAGTAATGAAGAATCGATTTCAGCCATGTTTGAACATTAATTATCAACTAAATCGTGCCAAGTATTATAATGTTGGCACAAAATCCAAACGAGTATGTCTACAATTAAATTGATTGTTGGTCTAGCAAACCCAGGTGCTGAGTATGTGGCTACGCGTCACAATGCAGGGGCTTGGTATATAAGTTTATTGGCAGAGCAAAATCGTCAAACGCTTAAAAATGAGCCAAGATTTTATGGCTATACGGCACGTATGAATTTACATGATCAAAATGTAAGGCTACTCGTTCCATCAACATTTATGAATTTAAGTGGTAAATCAGTGAGCAGCCTAGCAAACTTCTATCAAATAAAACCTGAAGAAATACTCGTTGCCCATGATGAACTGGATCTTACACCAGGGTATGCAAGATTAAAGTTTGGGGGAAGTCACGGGGGCCATAATGGATTAAAAGATATTATTAATAAACTAAACAATGTTAATTTTTACCGTTTACGTATCGGTATTGGCCATCCCGGAGATAAAAACAAGGTCACAGGATATGTACTTGGCAAACCAACTAAAAATGAGCAGCAGCGCATTGATTCTGCGATTAATAAGGCAATTGACTGCACCGCTATCCTAATGAAAAAAGATATGCAGGCAGCAATAAATCAACTACATGCATTTCAATTCAAATAATTTATTATGATCAAGCTACAATATACTGCTAATCTTGTCAGGCTTAGATCTTTTATTAACCGCGCAATCTTTTGCCTTTTTTAATTAATTGCCAAGCACAAAAATAAAGAACAAGGACAAATCCACTTAACGTTAGAAATGTTAAACCAATGCCCACATCACTAATACCTAAAAAACCATAGCGAAAACCATTTATCATATACACAATGGGATTCAGTTTAGATACCCATTGCCAAAAAGCCGGCAATAACGTTAATGAATAGAAAACACCACCTAAATAAGTCAGTGGTGTTAAGACAAAGGTGGGCACAATAGAAATATCGTCAAACGTCTTAGCAAAAACGGCGTTAATTAAACCAGCGAGTGAAAACAATGTTGATGTAAGAAGTAAAGTCAAAATGATGACTGTCCACGAATAAATGGTTAATGGAACAAACAACAATGAGGCAATAGTGATAATAATACCCGTCAAAATCCCTCTTGTTATCCCACCACCTACATACCCGACGATAATAATTGATGTTGGTACAGGCGCAACCAGTAGCTCTTCAATATTTCTCTGAAATTTAGCACTAAAAAAAGAAGAACTAACATTAGCATAAGAATTCGTAATCACTGACATCATAATCAATCCCGGTACAATGAATTGAATATAACTGACCCCATTCATATTACCGATTCGATTACCGATTAAATTACCAAAAATAATAAAATAAAGTAACATAACAATAACAGGAGGCACCAACGTTTGTACCCAAATACGTAAAAAACGTGCCACTTCTTTGCGCCAAATACTTAATAATGCAACCCCATAAAGTTTAATCATTTATCTGGTCCTTTCTGTCTGCAATTAAATGAACAAACAATTCCTCAAGTCGATTTGCCTTATTACGCATGCTTAAAATTTTAATCCCTTGTTGATTAAATAAGTCGAATAAGGAATTCAAACCTTGATTCCGAATAACCTCAACTTCTAAAATGCCAGGATCGATTAAGCGGGACCGATAACCAGAAAGAATAGGCAACGATTCAGCTGGAAAAAAGTCAAAAATAAAAATTTCCGATTGCATTTTTGCAAGTAAATTACGCATCGAGGTATTTTCAATTAATTTACCCTTATTGATAATACCAATATGGCGGCAAAGCATTTCCGCTTCTTCCAAGTAATGGGTAGTTAAAATAATAGTGATGCCTTGCTCATTCAGTTTACGTAGCAATTCCCACATTGATCTACGCAGCTCAATGTCAACACCTGCGGTTGGCTCATCTAAAATAAGTAATTGGGGTTTATGAATCAATGCTCTTGCTATCATTAAACGGCGTTTCATACCTCCCGATAGCATTCTTGCTCGAGTATCTTTTTTATCCCACAAATCGAGTAATTTTAAGTATTCCTCAGCATGAATAAGTGCTGTTTTCGGCAATATACCATAATAACCCGCTTGATTGACAACTATCTGCAATACCGTTTCAAAAGGATTAAAATTAAACTCCTGGGGTACTAAGCCTAATTGTTGCTTGGAGCTAACAAAATCGGTATCAAGATCATACCCAAAAATAGTTACTTTGCCGGCTGTTTTTGTCACCAATGAACTAATAATACCAATAGTCGTTGATTTTCCAGCCCCGTTCGGCCCTAAAAGTGCATAAAAATCACCTACCGATACCGCTAAGTTTAAATCATCGACAGCTAAGGGGCCTTTGGCGTATTTTTTATATACTCCCTCCAGCTGAAGTGCATATTCTGCCATGTTACACTCCTATTTATATCGTTACTGTCATTGTAACATGCATCTTACCGCAGTACATAAACTTCATGTGCTTTAACTTTATATTTGCTTATTTAATAGTTATCATTGCCTGGCCATGGTATTTTATCGTTATGATATAAATTTATCATTGCTGATTGTAATCTTTCCGCTGCCTTAGTAAACTAAAATTACCTTTATTTCCATCATTATTATTATTATGAAAAAAATTCATGATTTAATTAAAAGTAACCATAAATGGTCAGAGCGAGCCATTCTAGAAAATCCGACATATTTTAAAGCGCTTGCAAAAAAACAAAAACCTAAATTTTTATGGATTGGGTGTTCCGATAGTCGGGTTCCCGCGGAGACATTAACACATCTTCAACCTGGTGAATTATTCGTTCATCGTAATGTGGCAAATCTGGTTATTCATACCGATTTAAATTGTCTTGCGGTTATGCAATATGCGGTTGATATTCTAGGCGTTGAAGACATTATAATATGTGGCCATCATGATTGCGGTGGTATTCGCGCCGCAGTTGAAAATCCAGATATTGGTTTGATTAATAATTGGTTATTAAATATTCGTGATCTTTGGTTCCGCTACAGTTCCATTCTAGGTAACTTTCCCACCAATGAACGTATGGATAGACTCTGTGAAATCAATGTTATTGAACAAGTTTATAATTTGGGTCATTCAACCGTCATTCAATCTGCCTGGAAACGCGGCCAAAAAGTCAATATTCATGGTTTAGTTTATGGGATTGGAAATGGACGAATTCAAGATGTGAAAATTAGTTCACACAGCAGTGAAAGTCTAGAAATACATTACCGCGAAGCAATATCATCGTTATTACAAACCTATAATGCACTTAATGAAAAAAAATAAGCCCTACCACAACTTAGTTGCTTTGTGTTAAATAAGTTAGGGGGGAAAACGTCATTTAAAATACACCATTAGATGCAGTTTTAAGTGATACCGTTTCGAGTAGTTTATTGATTTTCTTTTGTCCAATCCGTATGAAATACCCCTTTTTTATCAATTCGCTGATAAGTATGAGCTCCAAAATAATCTCGTTGAGCTTGAATTAAGTTAGCTGGTAATACTGCTGAGCGGTAACTATCATAATACGCCATGGCAGCAGACAATGTTGGAATTGGAATACCATTTTGGACGGCTAAGGTCACAATATTACGTAATGATTGTTGATAATCTTCAACTTTTTCTTTGAAGTAACGGGTCAATAATAAATTACCAATATCATTGTTGTGGAGATAGGCTTCAAATATCTTTTCTAAAAAACCCGCTCGAATAATGCATCCAGCACGAAATATCTTTGCAATTTCACCATAACGAAGATGCCAATTATAACGTTTTGAAGCCGCTTTTAACTGAGCAAAACCTTGGGCATAAGAAATGATTTTACCCATATAGAGTGCGCCGCCCATTTTTTCAATTAATTCACTTTTATCCCCATGACAACGAGGTACCGGGCCAGATAATATTTTTGCGGCTGCCACCCGTTGAGATTTTAATGCTGAAATATAGCGAGTAAAAACAGATTCTGTAATTAATGATAATGGCTCATGTAAATCAAGCGCATTTTGGCTAGTCCATTTACCGGTGTCTTTACTACCTGCAGAATCAAGGATTAGATCGAGCAAATATTTCCCTGTTTCTTGGTCTTTTTTAGTGAAAATATCAGCAGTAATCTCAATTAAATAACTCTCTAATTCCCCTTTATTCCAATCGCTAAAAACTTGAGCTAACTCCACATTATTAAGATCACCAATATATTTTAATACAGTATAACTTTCAGCAATAAGCTGCATATCGCCATATTCAATACCATTATGTACCATTTTTACATAATGGCCTGCACCGTTCGGACCAATATAAGCAACACAAGGCTCACCCTGCGCTTTTGCAGCAATTTTATCAAAAATAGGGGCAACTAACGCATAGGCTTCTTTCTGTCCTCCTGGCATAATAGCAGGACCCTTCAATGCCCCCTCTTCCCCGCCAGAAATCCCAGCGCCAATAAAATTAAAACCTTCCTTAGATAACTCTTGGTTACGGCGGATAGTATCAATAAAATAAGCATTACCGCCATCAATGATGATATCACCTTTATCAAGTAATAGTTTTAATTCATTGATAACAAAATCTGTTGGTTTTCCTGCTTGTACCATAATTAACACACGACGGGGTTTTTCTAATGAATCAACAAAATCTTTTATTGAGTAATAAGGCACTAATTCCGCCTTTGGATTCTCGGCTATTACTGCCTCTGTTTTTTCTTTTGAGCGATTATAGATAGAAACGGCGTAACCCTTATTAGCCATATTTAATGCCAGGTTTCGTCCCATAACGGCCATCCCAATAACGCCAATGTTTTGTTTTGACATAAAAACTCCCTAAACTATATTTATCTCATCGCCGAGTTAACACTTATTTTGCATTATGAGTACACGATGAATTTAGATTTCAGTATATATATCATGATAGCAAATAAGCAATAAATTGAATAACTTAATACTATTATATTAATAATCTACTCTCAGAAAAAATCGATATTCAAACGCCCAAATCGCTGCAAAAAAATCAGTCCTGCCGAATTTTCTCTCCCATTAAGAACGTTTCATCATGCAAAAAAATTCTTCATTAGTTTTAGTCATTGCCAATTTATTGATTAGAAACTCCATCGCCTCAATTTCTCCCATGGGATGCAAAATTTTACGCAAAATCCACATCTTTTGTAGTTCTTCTGGTGATGTCATGAGTTCTTCTTTCCGTGTTCCTGAACGATTAAAATCAATAGCCGGAAAAACACGTTTTTCTGCAATTTTTCGCGATAAATGCAGTTCCATATTCCCGGTACCCTTAAACTCTTCATAGATAACTTCATCCATTTTTGAACCAGTATCAACGAGTGCTGTTGCAATAATAGTCAAACTCCCCCCTTCTTCAACATTACGCGCCGCGCCAAAGAAACGTTTAGGTCGATGGAGAGCATTGGCATCAACACCACCAGTTAAAATTTTCCCTGATGCAGGAACAACCGTATTGTATGCTCTGGCTAAACGCGTAATTGAATCCAGTAAAACAACAACGTCTTTTTTATGTTCAACAAGGCGTTTTGCTTTTTCAATTACCATTTCAGCGACCTGCACATGACGCGATGCCGGTTCATCAAAAGTAGATGCAATAACTTCACCTTTTACCAAACGCTGCATTTCGGTTACTTCTTCCGGGCGCTCATCAATCAATAAAACCATGAACTCGCATTCAGGATAATTAAAAGCAACACTTTGCGCAATATTTTGCAATAGCATGGTTTTGCCGGCTTTTGGTGGGGCAACAATTAAACCACGTTGACCTTTTCCTATCGGCGAGGCTAAATCTAATACCCTGGCAGTAAGATCTTCCGTTGAGCCATTGCCTCGTTCCATTCTCAAGCGAGAATTAGCATGAAGTGGTGTTAAATTTTCGAAAAGGATTTTATTGCGCGCATCCTCTGGTTTATCATGATTAACCTCGTTAACTTTCAATAAAGCAAAGTAACGTTCTCCTTCTTTTGGCGGCCTAATTTTTCCCGAAATTGTATCACCAGTACGTAAATTAAAGCGACGAATTTGACTAGGAGAAACATAAATATCATCAGGACCAGCAAGATAAGAGCTATCAGAGGAGCGAAGAAAACCAAATCCATCTTGTAAAATTTCTAATACACCGTCACCAAAGATATCTTCACCGCTTTTAGCATGTTGCTTTAAGATGGAGAAAATAATATCTTGCTTCCTAAGTCGGGCTAAGTTTTCAAGCCCCATTGCTTTTTCACCTAAAGTGACTAATTCTGAAACGGGTTTATTTTTTAATTCAGTAAGATTCATAATTCAAGATTCTTGAGGATAAATTTCGATATGTTGTCAGATTGAAAACAATTTAGATAAAATCTCTCATACGGCAGACGATGTTTCCATGTAACAATATACAGATAGAGAATGAGTAGAAAGGACGCCTCGCACAAGGTTGGTAAGTAATATAAACGAATTTCATACCGATGTCCAGTCATTAGAATGAAACAGATCTCCTATCTTTATCAAAACACCGCTCAAATTTATCGAAACTTATTGTAACTGTGTCTTTAATAAACAAATGCTGTTATAAATGGCTATCTATAAACGCTTTTAATTGCCATTTCGATAATGCACCAACTTGTGTTGCAATCACTTCGCCCTTTTTAAAAAGCAACAATGTTGGAATGCCACGCACCGCAAATTTCGGCGCTGTATTTGGATGCTGATCAATATTTAATTTAGTAAACAATATCTTACCGTTATATTCGCCAGCGAGTTCCTCTAAAATCGGCGCTATCATTTTACAAGGTCCGCACCATTCTGCCCAAAAATCGACTAAGACAGGCACAGCTGATTGTGAAACAATGTGATCAAAACTTTCATCGGTTAATGAAACAATATTGTGACTCATAATTTCTCCTTACCTTCGTCATGCTTTCATATCAATATGCAGCATATTAAAATAATTTGGAAAAAACGACCATTAATTATTTTAAAGAAATAATAATTGCTAAGTAATTTATATCATTGGATAATGTGCAAAGAACAATAATATCGAGATATTAAGTACTACTTATGACGCAGACCTATTTAACAGAGCAAAAATTTTCAGATTTTGCTATTCATCCAACGATCATTAACGCATTAAATCAACGACAATTTACTTATTGTACCGCTATTCAGGCCAAATCACTCGCTTTTGCATTACAAAATAAAGATATTGCAGCACAAGGACAAACGGGAACAGGCAAAACCATGGCTTTTTTAACTGCTGCTTTTCATTTTTTGCTGACCCATCCTTTATTATCAAACCACCAGACTAATCAGCCAAAAGTTATTATTATCGCACCAACCCGAGAATTAGTTATACAAATTTATAATGATGCACAGTTTTTGGCCGAGGCCACGGGCTTGAAACTAGGTTTAGCTTATGGTGGAGATGGTTATAACAAGCAACTTAAAGTGCTGTCAGCAGGAGTAGATATACTTATCGCGACCACAGGCCGCTTAATTGATTATGCTAAACAAAATTATATCAGTCTACAAGCCATCCAAGTTGCTATCTTAGATGAAGCTGATCGCATGTTTGATTTAGGATTTATCCGCGATATACGCTGGATTTTTCGTCATATGACACCACCAAAAGCGCGGTTGACCTTATTATTTTCTGCAACATTATCACATAACGTTCGAGAGCTCGCTTTTGAACATATGAATGAGCCAAATTATATTGAAATTGAGCCGGAGCAAAAAACAGGCCATCATATCAAAGAAGAGCTCTTTTTCCCATCTAATGAAGATAAACTCCCCTTATTACAAACGCTAATTGAAGAAGAATGGCCCAATAAAGCGATTATTTTTGCCAATACAAAAAACACCTGTGAATTAATATGGCGCAACTTAGTTGCTGACAAGCTGCGATCTGGTCTATTAACCGGTGACATTCAACAAAAGAAACGCATCCAGATTTTAGACGATTTTACTAATAATTTTTTAGATATTTTAGTTGCAACCGATGTCGCAGCCAGGGGCCTTCACATTCCAAATGTAACCCATGTTTTTAATTATGATTTACCCGATGATTATAAAGACTACGTTCATCGCATCGGCCGCACAGGTCGTGCAGGACAAATGGGGCATTCAATTTCATTAGCTTGTGAGCAATTTTCAATGAATTTACCCGCTATTGAAAATTATATTGGTCATCCTATACCGGTTAGTCAGTATGATCCTGATGCTTTATTAAGAGATTTGCCAGCAATTAAAATTCGCAAAAAAAATCAAAAACATCATTAAAAATCGCACGAGTAAACAAGCAATGATGCTACTTTTCTACTATCAAAAGTGGCATCACTATTCGTAATATTATTCTGTTTTACACTGATTAACTTCTATCCTTAATAATTGTCTTTCTTCATCGGAAAGGACGGCCACATGATGACCATTAATTGCTGAAGCAAGGATATAGAGCACATTAATAGAAAGATGCTTATTGACACGCTTTAATTCATAAAACGCATTGGCCGCCCCTTTTTTTCTTAATTGCTCAATATTTGTTATACCTATCTGGATTAACAAACGTTCAAGCGATAACGTCATATTTGGTAAATCTTTAAGCCGACTTTCTTTCATCTTTAATTTAATTTGACGATCATCTAAAGCGCCTGAAATAGAAAGTTTTATTAAGTCGTTTAATTTTTTCTCATCTGCTTTCACAGTATCAGTGACGCAGTAATAATGAAGTAATTTAGATATGACCCCAGTAGATAAACTTAATGGAGGCATTGCTAAACTAGTATATACTGACTCACAAGACTGATTAGCCCGTAGATAGAGTTTATTATCAAAAACCCAAGCAAACATGACGCCATCAAGCAAAAGACCAAAACCACCAAACATAGATCTTGATGATAAATTACCCAAAAAAGCATATTCTTCCAATAACCTATTTGTTAATTTCTTTGTTTCTGTAACGTTCATTTTATCATCTCAGTAGTAATTTCATTTTAAACATTATCTCCACAGATAATATTAAGAAATTTACATCAAAATGGTACGCAACAAAATGAAATCATTTTTATTAATTTATTTTTTCGAGACATATTCCAAGACAATATTAAGATAAATTTATTATTTGTAATCCGCTTAATAAGTCATGTAAAAAGATCGAGCAAACATAAAAAACGTGATGAAATTAAACATAAAAAAACCGGCCGCGGCCGGTTTTGATTTTTGAATCATCGCATGACATTAAACGATTGTATCATCCCGATAATCGATACCAATGCAAATTATTCAGTCATTATTATAAACAAAAAATTTCACTATTAGCGATTTTTCTGATTGACACGACGTTAATAATATTATCGGTAAGGCACAACCGCAAATTTCACTTTAGATACAAAAAATTGCCTGTTAACACCAAGATTTAAATGGTACTTAACTTCAATTTTTTTCATGCCAAATCTATTGCAGATTACTCACGCTGACTTGTATGATACAAACCGAAACCAGAAGTGATTGGATAACGTCTACCTTTTCCAAAATTTCTTTTAGTAATTTTGGGTCCGATTGCCGATTGTCTACGCTTATATTCACTCCTGTCAACTAACTTAATGACCTTTTTTACTATTTTTTCATCATAGTTTAAACAAATCAATTCCTTAACAGATAAATCTTCTTCAATGTAACCACGCAAAATGTCATCGAGTATCTCATAAGGCGGCAGATTATCTTCGTCTTTTTGGTTTGGAGCTAGCTCAGCTGATGGTGCCCGAGTCAATACCCTGTCTGGAATAACATGGCAACGACGATTTCTAAAACGGGCAAGGGCAAATACTAATGTCTTAGGAACATCTTTCAAGACAGAGAACCCCCCTGCCATATCACCATAAAGAGTGGTATAACCCACAGCCATTTCACTTTTATTACCCGTAGTTAAAACTAAACTTTGATGCTTATTCGATAATGCCATAAGAATAACCGCACGACAGCGAGCCTGCAGATTTTCTTCAGTAGCATCGGTATGTTTTCCTTCAAATAATGGATGTAATTGGTGCATAAAAGCATCAAATATAGGTTCAATAGAAATAATATCAAACTTTACGCCTAGCTTTTCAGCTTCTTCTCTAGCATCTGCAATACTGACTTCGCTTGTATAACGAAATGGCATCATGACCGCCCTAACATTATCCTTACCTAAAGCATCAACTGCAATTGCAAGCGTTAATGCCGAATCAATCCCTCCCGATAATCCGAGCAAAGCAGCTTTAAAACCATTTTTTAAGACATAATCTCTTACTGATAAAACTAAAGCATCATAAATGTCAGCGAGTTGATGATCATGACTTGGTTTTTCCAATGTAATTGGATTTTCTACTTCCAATTGATCATTTAAATGAATTACCGCCGTTTTTTCGACAAAAGCCGGTAAACAATAAATTATCTTCCCGTGTTTGTCAGCAATGAATGATTGTCCATCAAAAACCAACTCATCCTGTGCCCCCACCTGATTTACATAAACAATAGGAACACCAAGCCGATTTCCTTGTTTAAAAATCAATTCCTCACGCTGTGCTACTTTTTGATAATCATAAGGTGATGCATTAATTGATATCAATAAATCAATGTCTTCTAAAATTAATTTATCGATAGATTGAGTTCGCCATAAATCCTCACAAATAAGCAATCCAAGACGATATCCTTTAAAATTAACAATGCCATTTTCCCACCCGCAGGCAAAATAGCGTTTTTCATCAAATACATCATGATTAGGTAATTTCTGTTTATGATAAAGCAGCAAACGCTGACCTTGATAAAAAAAAGATAATGAATTATAAATAACGCCATCTTGCCAAACCGGGTGGCCTAAAATAACACCACAGCGTTGCTCCGTTTGTTTAATCGCAGTCAACGCCGCCTCACACCGTTCTCTAAAATCAGTACGAAAAATCAGATCTTCCGGAAAATAACCACAGAGAGCTAGTTCAGAAAACAGAATCAAATCATGTTGCTGATGACTTAAAATTTCTTCGATAATACGCGATGCATTGCCTTCAATATCGCCAATATTCCAATTTTTCTGTGCGATTACAATAGATAATGCCATATTCAATACCTTACTTGTCTTTCGATAAGAATTGGCGATCAGTTTAAATGATTATAACTACTACAGCTACTATTTATCTCAAATATATAATAAAATAACTTGAGAGTTCACAACATGTCAGTTATAAATATACGCTTAATATTGTATAAAATTGAGAATTATGTCGCAAAAATTAGAAAAAAAACTTAATGTAATATTACAAAATTCATCTTATCCAGTCCTTATCGGCAGCGATCTTTATTCCGCTTTTGAGTCTTTTGGGATCGCTAAAAATCAGCCAGTATTTATTGTCACCAACGATCGCATTGCCCCGCTTTATCTCGATCCTATCATAAAGACACTGCGTTCTAATGAAATCAATGTAGATTATTTTCTTGTGCCAGATGGGGAAGCCTATAAAACTATCGATAATTGGCAACGTATCCTAAAAACACTCCTTGAAAAGCAACATACCAGGCATTCAATTTTACTTGCTTTGGGTGGCGGTGTGATTGGCGATCTGGCCGGCTTTGCCGCCGCAACATACCAACGGGGCATTAAATACATTCAATTGCCAACAACGTTATTGTCGCAAATAGATTCATCCGTTGGCGGAAAAACAGCTGTTAATCATCCATTAGGTAAAAATATGATTGGGGCTTTTCATCAACCCAGTCGAGTTATTATTGATATTAAGACATTAAACACGTTATCTAACCGTGAATTTTCAGCTGGATTGGCTGAGGTTATTAAATATGGCGTTATCTTAGATTATCCATTTTTTATCTGGCTTGAAAACAACTTTGACAAGCTACTTGAAAAAGATGAGACCACATTAATTGAATGTATTTCACGTTGTTGCCAATTAAAAGCACACATTGTCAAGCAAGATGAGCATGAAAATCATATCAGGGCATCATTAAATTTTGGGCACACATTTGGTCATGCTATTGAAGCATTAACCGGCTTTAATCATTGGCTACATGGCGAAGCAATTGCCGTAGGTATGCTAATGGCCGCACAAACATCGTTATTCCTTGGCTTATTAGATACACATGACTTTCAACGTATTAAATCTTTGCTAAAACGAGCTAACTTACCCATTACTCGACCTAAAGGTTTCGTTAATACAGATTATCTACCCTTTATGAAACGAGATAAAAAAAGAATGACAACATCATTAAGATTGGTTCTTGTAAACCGACTCGGTAAAGCAAAAATAAAAGAAATTAGTGATGAAACAATATTACTTAAAGCAATCCAATGTATATGAATAAGCAAACTTTATGCCTTATCGATTACTTATTAGTTGCTTAAGTTTTCTTTGTTATAATTTATTTTATTGGAAATAAAAATGTCAATTGATGTACTAAATAATGCTAACGGCATGAAACGTAAGCATAAATTAATTACACCGGAAACATTGAAAAAATGGTTGCCCTTATCGACACAACATGCCTCTCACATTGAACATTCACGCCAGACGATTATTAATATCATCAATAGGCGAGATCCGCGCTTCCTCATCGTCTGCGGCCCTTGTTCAATTCATGACCCACATGCTGCACTGGAATATGCCGCACGGCTGAAATTGTTAGCAGAGAAGTTGCAAAATGCATTTTATATTATCATGCGAGTTTATTTTGAAAAACCAAGGACAACCATTGGCTGGAAAGGCTTTATTAATGATCCTTATCATAATAATTCTTTTAATATCGAAGAAGGTTTACGCTCGGCTCGCGCTTTATTAATGAAAATTTGCGCTCTAAATTTACCGGCAGCAATGGAAGCGCTTGATCCGGTGATTCCTAATTATTTGGGTGATTTAATCAGCTGGGTTGCTATTGGCGCACGCACAACAGAATCACAAATTCACAGAGAACTTGCCTCTAATTTACCCATGCCAGTAGGTTTTAAAAACGGTACTGATGGCAATATTAATATTGCTATTAATGCGATGGAGTCATCGGCAATGAAACATCACTTTATCGGTGTGAATCAACAAGGTCAGTCTTGTATTATAGAATCTATGGGCAATCCTAATAGTCATCTTATTTTACGAGGTGGGCGTACCCCCAATTATGATAGTGAAACCATTGCACATATTGAACAGCAACTGAAACAGAACGGGTTATCTAAGAGTATTATGGTAGATTGTAGTCACAGGAATTGTGACCAAAATTATTGTCAACAAATTGATGTAGCAAAATCCGTTGCTGGCCAGTTATGTAATGGTAATACATCGATTATTGGCATCATGCTTGAAAGTCATTTAAATGAAGGCAGCCAAAACGCCTACCTACCACCCAATAAAAGCCGATATGGTGTTTCGATAACAGATGGCTGCATTGGTTGGCAAGATACAGAAAAATTGTTAATAGAACTCGCTGCGAAACTTAATAAACCATTAAAAAAACGTTTTAAACCAGATCCAGTTTTTGCTACATAAACTCAACCTAAACGATTTTTCCGATCCATGACAAAAAGACTTTTATAAGTTAATTGAATATAAAAAATAATAAACAATAGGCAGGCCAAACAATAACCACAGAAAATCATTATTCAATCTACATATTATTGTTTATTTGTGACTACGTCTTGCTTAGTTTGAGTACAATTTTCCAACCGGGAACATAAACAAGATAATGCAAATAGAGGTGAAATTTAGGTATGAAAAAGCTCGTTTATTCCTCTTAAGAACCAGTTAAAGTTAGTTGAGCTGATTTCATACACATCCCTAAGAATACCTGTTAACACTGCGAAGATAAAAAATAACATTCCATCAGATCTAACACCGCTTATTTGCGAAATTTTATGGTATTTACACACAACAACAAATATCTTTTCTTCTGACTCCCTGGCAATTCTGTACCCTCTATATCTTCATATCCATCTTTCCTTTACTCTTTATCATACAGAAACTGATAATTACGAGATTGTTAAAAATAACTACAAGATAATAGTTCCCTATTAAACTAAGTTATTAAAATAAAAAAACACATTAAATATCAAAAATTTAACATTTATTTCGAGCTGTACTTTGATTAATTTAAGTACAGTTTATCCTATTGATGTAATACCCATATATATAAAAAACAGCAAAATCTATATATTTAAAACAAGGTATTATAATTAGATGGGGAAACGTAGATATAAAAAAGCTCATTCATTGGGCTTTAAAAAATTAAAATTATATTAGTGAACAATTCTGAGTATGACTACCAATGCACCGACGATAACGGTTAGCATGCCACCTAAATCTAGAGCCCCTTAACAAGGGACTTATTTTCAGAGGGTACATAACTGTCAAGTCCTGTCTGTTTGCAGTATTCAACAAGCTGAATAATGGAATGGACACCGGCTTTTTCATAAATAAACTGTAAATTGTTTTCCACCGTTCTCGGTGAAATATTTAACCGTTTGGCAATTTCCTTGGCACTTAACCGTTGCTGTGCCCAGAAAATTATCTCAAGTTCTTTTTAGTAAAGATATCATTCGGCGCATCAAATTTGATTGCCTTTCTATTAAACCTGTTCATGTAAAACAATAACATTGGGGAATCCATTATTCTTCCATGACCAACCGTACCTATTATTTTATTTTGATCATCGTAAAGCGGCGTTTTTTCAAGTAAATAGGGTACTGGGTTATGCACATTCCCTTTTCCGAAATAATGGATTGAAATTGAAGACATTGTTCTATTTTCATCAATAACTCTTTTCTCTAAAGCAACAAATTCAGGCCAAAGCTCTTGACATGGCCCTACAGGGATTTCTTTATCTAATCGACCTTCCACATCAAAATTTTGGGGGACATTTATATTCTCCATTACAGCTTCATTCATATAAACATACCGAGATTCACAATCTTTTATAGCCAGCTATCCTGGCTATAAAAGAGATAAGCGACTGAGGTGACGACACATACGATTTAATTATATCTTCGCTACTGTTCATGATATTAACCCTCCACTCATGCTAACAAGGTAAAGCCATGGTCTATCCTACAGTGATAAATGATAAAGGAAAGGAGAATAAGCCAAACACCTTAAGATGTCTGAGTTATAGACATTAGTTCAAATTGTGATATCAACATTAATATTTTTTAATTACATTTCTTATATATTAAGAGGATTGTTTAGAAAGAAACAAAACAATATGATGCTACATTGCTAACCCCCTTCCCCCACCACACTTTATCTGGTATTTTGTGTTGACTGTTATCAATAATAAAAGTTAATTTTAATGAGAAGTAATAACATGAAAACAATTCCAATTATTATACTAACTACCATAATACTTCTTGGATGTGCAGTAAAAAAAGATATGTATCCCTCAGGTGGAAGTAAAGCAGATGGAACAATAACAATGACTTATAACTACGGAGTATTTGAAAATCCACAAATAGATATGAATCAAGCTAAGGGTTTAGCTGCTGAAAAATGTCGGCTATGGGGATACAAAGACGCAAAACAATTTGGTGGTCAAAAATCAAAAGCTATGGAATATAGTGTTATAGTAGATATTGAATTTCAATGTATTAATTAAGTAATTTAATGTTAAATAAAAATAAACATCAATGAACAAAAAATTCACCCCTACGCCACATGATGCGGTGTTTAAACAATTCCTAGGTGATAAGGATATCGCTAAAGATTTCTTTGCTATCTGGCTGCCTGATGAGATTAAGGCGCTATGCCATCTGGATTCAATTAAACTGGAATCCGGCGCCTTTGTCGACAGTGAAATGAAAAACTACCAGAGTGATATTCTCTACTCAGTTAACACCACACAAGGTAATGGCTACCTTTATTGTTTAGTTGAGCACCAATCCAAACCCGATAAACTGATTGCCTGGCGGCTTATGCGTTACAGTATGGCCATCATGCAGCAACACCTAGAGCAGGGACACAAAACCCTGCCATTAGTGTTCCCCCTGTTATTTTATTGTGGCAAGCAAAGTCCCCATCCCTACAGCACCAACTGGCTCGATTGTTTTGAGGACAGCAAGCTGGCGGAACAGATTTATACCCAGCCCTTTCGACTGGCCGATGTGACCACGTTAGCCGATGGCGAGATTATGCAGCACCGCCGTATTGCGCTATTGGAGCTAATACAAAAACATATCAGACAGCGAGATATGTCAGAATTACTGGATAAGATTGTCAAATTGCTATCTTATGAGTATTATAGTGATAATCAAGTGATAACCATGATGAACTATCTTATTCAGGAAGGGAATGCCAAAAGTCCCATGCAGTTTATCACTAATATCGCCAAACAGTCAGAGAAACACGAGGAGGCGCTAATGACTATTGCACAATCTCTTAGAAAAGAAGGGCTGAAAGAAGGCATACAACAAGGTATGCAACAAGGAATACTGAAAGGAAAACAGGAAGGTAAACTTGAAGGAATTCAAGAAGGAAAAAAACAAGCCTCTATGGAAATAGCTCGTCAAATGCTTGAAGATGGCATGGACAGGCAAGCAGTAATGAAGTTCACTGGCCTGACTGAAAAAGATTTAAGCCAGTTGTTTGTGAATTAAGGGCCAGTGGCCCTTTATGTTCTTATTGTTAAACAAATAAACTAAAGTTAAAAGTCATAAAATAGTTCCCCCCTAAAATAGCAGATAATCGTAAAATGCTATTTTAATCAAAAAACACCTTACACCTTTGACAATTCTTTCAAAGCTCTATTATATTTAGAAAAACCATGGCGAAAAGCATTCATAACTTGATCTTCGTGTGTACAATCAATACCCAAAGCTAGCTTGGCTTTTACAACAATACTTTTATCTCTTGGTGGAATATAAAGACGATCTACCTTTCTCTGTGCGTAACCCATATCTCACCTATTCTTACAGGGGTATTAAAATCAACCTTTGGTAGGTTATAGATTGCAAAGTCTATGATATAAAGTGCACTATAAATTCTGTTCCCCAACAAACAAAGTTAATATTTTTCATTTTATCGATGATAAAAAACCATGGTTTAAAATATACATGAATAACAGATATCAGGAATATTTTAAAAATTCTCCATTGTCAAATAAAAAAATAAAACTTTCTCCAAACCCATCTGCTATTAGAATTTTTAGTAAGCATTTAATGAAGGAAAAACATTATATTTCTTCAATAAAATATTACTGTATGTATTTGTTGAGTAAGTTACGCATATTAGTATCCAGAGGCTAATTAATTATGAAATTATTTAAAAAGATAAAAGATAATATTCTCCCGCTAAATAGAAGAGTATTAAAAAAAGAACTGCAAAGAATCACTGATGAAAAGTTTGATATGCTTTTCAAAAAAGCAAGCATGACAAATGATGTATGACAAAAAACGCTATTACAATCCAATAGCCAGCCCGTTGACTACTTTTCCGGTTCCTTTTGAGTATAAATAAAAATGCATTTGACTGATATTATTTCCAGAAGCACAGCAATAATTATTCATCTTTGTTGACATTTTGGGCAGTAAAATGTATTACGTTGATTAATTTTTTCTGCGCGAATTAATGTATTGCAATGATAACAAGGCCGATTAATACGTCCATAAACACACAATTGCTGCATAAAATAACCGGGTTTTCCATTAGACCGCAAAAAATTTTTTAGTGTCGTCCCTCCCTGCGCTATCGACTTTTCAAGCACTATTTTTATCGCATCAACCAACGCACCGCATTGTTGTTTAGTCAAAGTATTAACGAGACGCTTGGGATGGATCTTAGCATAGAATAACGATTCACTTGCGTAAATATTACCAATACCAACAACCAGCCGACTGTCCATTATCCAACTCTTTACTGGCAATTTCCGGCAGCCACGTTGGTTATACAAGTAGTCGTGATTAAAATCAGCGGTTAGCGGTTCCAGTCCCAGATGCCTTAATTGAGGCAATTCTTCACATTGCTGGCACCAAAGCCAAGCACCAAAGCGCCGTGGATCAGTATAACGCAGTATAGTCCCATTATCGGTTATTAAATCAATGTGATCATGCTTGTCTGCCAGCTGAGCTGCTTCTAAAATACGTAGACTGCCTGACATACCTAAATGAATAACAATCCATCCCGATGGTAATTGCATTAATAAATATTTTGCGCGCCGCTGTATATCTATAATCATCTGCTGTTCACAGCGAACAATATTATCATCAACTAACCAACGCAGTTTAGGTTGGCGCACGATGATACGATTGATTTTTTGCCCCTTTAGGTAGGGCAAAATACCAAGACGGCTCGTTTCAACTTCAGGTAACTCCGGCATACTTTAATTGTTTAACTCTCATTTTTATAAATTAAATAAATTTTTTAGCCAACGTGGCGGTTCTTTATCTGATCTCAATTTTTTACATAACTCTTTAAGATCCCTTGTCCAAATAGGTAATGTCCTTTCTCCTTCTTGGCGCGCTTTGTCACTGCAAATTAATTTACCTTTCCTGTCAATATTGACCATTACAATATCTGGAGGCACAACAGGAAGAAGGGGTTGAGGAGCATTATTGCGCAAATATTCTCGGTAAACTGTCAATGCACCACGTGACCCGGTCAAATCAATTGGTTGATGATCGTCAAGCCCAAGCCAAACAACGGCAATACCTTTACCGTCAATACCAACAAACCAGCTATCTCGATAATCATTTGTTGTCCCTGTTTTGCCTGCTAAATAAACGGTATCATAAATGTCAGACAGTGCACGACCGGATCCATAATTTATCGCCTGTTGCATCGCATACAATATTAAATAAGCCGCTTGTGGTGCTATCACTGCACGTGATTTTGGATAACTCTGATAAACCATACCACCATTTTCATCCATAACAAAACGAAGTACAGAGAGATCGGCTCGATTGCCTTCGTTGCCAATCACTTGAAACATTTGCGCCACTTCAAGTGGCGTCATTTCCAGTGCTCCTATATAACGTGATGGTACCGATTGAATAACATTTGGCGGTACACCTAAAGCAATTAATGTCTTTTTAGTTGCATCAAATCCAAGTTCCATACCCAGCCTTACAGACGGCACGTTTTCGGAGTAGGCTAACGCATCAACAAGCAACATATCGCCTCTAAAACGATAATCAAAATTATTTGGTTCCCAAGCAACATTATTATCCATTTGTACTGTTAAAGGGCTATCATCTAAGAGGGTATTTAGCCGATATTTGTCCGGGTTACTTAGCGCGGTTAAATAAGTTGGTGGCTTTGCCAGCGAGCCTATTTGTCTTCTGGCCAACTGTGCTCTATTAAAACCTGCATATTGAGGTGAAGCACTGCCAATAACAGCCTTAATTTCTCCTGTCAAGCGATTAACAACAACCATCGCTGCTTCCATATTAGATTTATTTTTTTGTTGGCGAAGCACCTCAATTTGTTTTATCACCGCCGCCTCTGCTGCATCTTGCGCAATAGGATCAAAGGTTGTAAAAACCTTCATACCTGACATATGATTGATTTTATCACCAAATTTTTCCCGTAATTCCTGACGAACTAATTGCATAAAGGATGGTTGTGGAGAAATAACTCCGCCTTTAGGTAAGACGCCAAGTGAACGTTGACTGAGCAGCATATAGAGTTCGCTATCAATAACACGGCGTTCTTCCAAAATTTTCAATACCACATTACGCCGCTCTATTGCCCTTGCGGATCTTGTCCAAGGATTATAAAACGAAGCACCTTTTACAATTCCCACCAATAATGCTTGTTGATCAAGAGTTAATTCATTCACAGGGCGACCAAAATAATATAAGCTAGCCAAAGGAAATCCATGAATTTGCCCATCATTACTTTGCCCTAAATAAACCTCATTTAAATAAAGCTCTAAAATTTTCTCTTTGCTATACCGCGTTTCAAGAATAATAGCCATATAGGCTTCACGTAATTTTCTAATAATAGAGCGCTCATTTGTTAAAAATAAATTTTTTACTAACTGCTGTGTTAAAGTACTGCCACCCTGAAGCGTTCTACCACTAGAAAAATTGGAAATCAAAGCACGACCAATTGAAGGGAGACTAATGCCGTCATGTTCATAAAACCGACGATCTTCAATTTCAATTAACGTTTTAATTAATGAATCAGGAAAATTTTTCAACGGAACAACCAATCGTTGTTCACCATTGGGTGAACTGATCATGGTAATTAATTTTGGATCAATACGAAAAAAACCAAAGTCACGACCATTTTCAATATTATAAATACGCTGAATCTGATCATGAGTAAAAGTCATTTCCACGCGAAAAGCACTTTCTTCCCCATCAGGAAAATAAAAGGGTCTACGATAAATTTCAAGGCTACCTTGATTAATAACAAATTCACCAGGACGAGCTATTTTTTTTACTTGACGGTATTGCGCGCCACTAAGTATTGAAACAATATCATTTAAGGAATAAGCATCTCCTGGCTCAAAATTAACAATTTGACCATAGACAGCAACAGGTAATTGCCATACAGTACCATCAATACGTTCTTTAATTTTTTGGTCAAGATAAATGCCATAAATTGCAATAACAGCAATCAATGCCAAAACAATTTTTGAGATGCAATTTAATATGCCTTGTTTGCTATTAACCCTTTGCTTTTTTTTTGATTGCCGATATTTTTTTTTTGCAGCCACGTAATTTTTCACTCTAGGATAATTTTATTAGTTATAATATATTGACGATTTTTATCATTAAAAGTGTCTAACTTATTGATAAATAAAAATTAATAAAAATTCTTCCCCAAAATATACCACTCGCCTTATAATAACATATAAAAACTGGTAGAGGTAAGCCTTGAATTTTTCTTCTCCCCTACAATCGGCAAAACTCATTAGACGCTATAAACGATTTTTAGCCGATGTAGTCACTCATGACAATCAGCAAATAACAATTCATTGTGCCAATACGGGTGCAATGACTGGCTGTGCCAATGCTGGCGATACAATTTGGTTTTCCACATCAACTAATCTAAAAAGAAAATACCCTGCATCATGGGAGCTAACACAAACCCCAAATGGCCATTTTATCTGTGTAAACACAAATAAAGCAAATATTATCGTAAAAGAAGCCATTGAAAATTCACAGATAGCTGAATTGAACCATTATTGTAAACTTAAACAAGAGGTGGCCTATGGCCAGGAAAATAGTCGAATAGACCTAGTATTAGAAAATGATAACGGTGTTCCCTGTTTTGTAGAAATCAAATCGGTGACATTATTTGATGCAAAAAAAGAGATTGGCTATTTTCCTGACACGGTAACATTGCGCGGACAAAAACACATAAGGGAATTAATGGCTTTGCGGAAATCCGGTGTACGCACGGTAATGTTATTTTTGATTCAACACTCTGCCATCCATCATTTTTCTCCCGCTGATCATATTGATACACAATACGGCAAATTATTGCGGCAAGCTTACCGGGCTGGTGTTGAAATACTTTGCTACAAAACAACAATTTCACCCGCAGCCATAACACTCGCAGAAAAAATACTCTTTACCTTATAGATAAGACAATCATACCCTGTTAATAAGGTGCTGGCTCATTATCTTTTCGTGTTTTCAGAAAGCGGAGAATCCAAGCATATTGTTTAGGATCGTGTAATATAAAATTTTCAATCTCTTCATTCATTCTCTGAGCAATATATTTATCACTCTGTCCGATTAAATCATTCATTGGTATGCCGATATAAATATTCAATTCAGCATTTTGTAAATCATAGGCAGGAAATAACGGTAAAACTTCAGCATTACAAATTTTCATTAACCGACCAAGAATAGGTAAAGTTGCTTTATATGTTCCAAAAAAATCAACAAATTCACTTTGTTCAGGGCCATGATCTTCATCAGGTAAATAGAATCCCCAATTACCTTTGCGAATACTTTGCACAAAGGGTTTAATACCTGATTCACGAGAATGAAGCTGACCACCAAACCGAATACGAGCCTTATTCCATAACCAATCTACTAATTTGTTATTTTGATGATGAAACATACCTGAGATTGGATAACCCTTTTGGGTAAGCAATATCCCTGGCAAGTCTATTGCCCAGCCATGGGGAACCATAAAAATAACATTTTTATTCATCGCATTAGCTTGCTCTATATACTTAAAACCATGCCACGTAATTTTACCCTTTTTCTTATTAAGCGTTAAATCAACCAAAAGTAACGTAATTGGCAAAATAATTGCGAACATATCATCAATAATTTTTTCTCGTTCTGCTTCATTTTGTTCAGGAAAACAAAGAGATAAATTGATTTGTGCGCGTTTTCTGGCACTTTTAGCATGACGACCAATAAAACGCCCGAGTTTTGCTAATAGCCCATTTCTAATGTTAATCGGTAAAAATGAAATTAAGATAAGTAAAAAAACGGTAAGCCATATTCCCCAGTAATGGGGAAATAAAAAAGACCATGCAAACTTTGGAATGTGGCCTGCTGATTCCTCTTTCTTATTGCTCAACACGCAAAATCCTTATATTGTTTTTTTGAAATATGATTAAAGCAATGATGCATAAGTCAAGTCCCAGTTATAAAAATCAATTTCGATTTTACGGCTTTAACTAAATCTAAGTAAGCTGCTTTTGATTTACCAGTAAGACCCGATGACTGAGGCAATGATGCAGTCATCGGGTTAACTGGTTTATTGTCAATGTGTAATTCATAATGGAGATGTGGCCCTGTGGAACGTCCAGTGTTACCGGATAACGCAATCGTCTGACCTTTTTTAACTCGCTGTCCCGGTTTAACGAAAATTTTGTCTAAATGCATATAACGGGTGGCATACTGCCGGCCATGGCGAACAGCAATATAATTGCCAGCTGAACCGCTGTACTTAGCAACAACAACCTCACCATCCCCTGAAACCAATACCTTAGTACCTCGAGAAACAGCAAAATCGACACCATTATGCGGTGTAATTCGTTTCGTTACTGGATTAAATCGACGTGGATTAAATGGCGAAGATACACGCGCGGGCTTTTCAAGCGGATACCGCATAAGACTGCGCGCGAGACCGCCACCATTACTATCGTAATAATTACCATCATCAGCTAAAATAGCATAATAGTCTTGATTAAAGTTTCTAATACGAACAGCCAGAAGCTCACTACTTTCATGACGATTATTAATCATTTCACGCTGTATGTAAACGGCAAATCGATCACCTTTTTGTAGTCGCCTAAAATCAAGTTGCCATTGTAATACTTTAGTGATGGTTGCAACTTCATTCAAAGTGAGACCAGAATTTTTTGCATCAGCCAAAAAATTAGTATCAATTTTTCCTGAAAAAACGACAGGTCGCCAGCTACCTTCACGTTTTTCTATATACTCCGTATACCTATCGCCTTGACGTTTATATATTCTGGAATTTCTTGATGATTCGTACCAGGTGAACACCTGCAGGTTGTTATTTTCATCAACGATCCAGCTGACCCTCTGACCAATGCGTAAATTAGCCAATTGCTTATACTGTGTGGTTAACAGATAAATATCTGAAAGATTAACCTCATAACGGGATAATACGCCAGAAAGTGTATCACCTTTCTCAATATTATAGTATGTTATATCATCAGTTTTATTTTCAAAGGCTCTATCTAGTTCATCTTTAATGATATCATCTTCAGAAGCAGGCTCATCGAGCGATTCATTAAACGTGCCACTAGCACGCGGCTCCGTCATATCAACAACAGTATTTCCAGCAAAATTATTTAATTTTACTTCTTCCATGATGTTATCTATTTTTAGCGGCACATATGAAATTCGCGCGGGATTCAAAGGTTGCCATAACAACGCGAATAAAACAACCCAAAATACAACATAAATAATACCATAGAAAAGGCTTGCCGATTTCCTAAAATAGCACTGCCATGGCTCAAAATATCGCACTCAAGAACACCTATCATTGATTATAACGACCCAAACATTCCTCATATTGACTTGTCAAATTGATTAAAAATTTTAAATATGCATCCTTACTGAAAGCGATACTGCTCGCAAGAGGATCTAATGTACCTACATTCACACTCGTGCCTTCAATCACTTTATTTATGATAGTTGGGCTGAACTGCGGTTCTTTAAATACACAAACTGCCTTATTGCCAATTAATTGACGCCTTATGGCATATACTGTTTTTGCGCTTGGTTGAATATCAGGATGGAGAGTAAAGTGCCCCAAATTCTTTAAACCAAATTGCCGCTCGAAATATCCGTATGCATCATGAAAGACAAAATAACCCCTATTCTGTATGTTTATAACTTTTTTTGCAATAACTTGTTCAGTGGCATTTAATTTATTCGCAAAATCATTTAAATTTTTATTAAGAAGTACTTTTTGATTGGGATATAATTTAATCAATTTACCGTGAATTGCAATTGCAATTTGTTTAGCTATTTTCGGCGATAACCAAATATGGCTATCGATATTATGATGATGAGCTTGATCTTCGTGCTGGTTTCTATCAATTAATTCATTAATTGCAGGCACATCCATTAGGGTAAGATATTTATTTTTATTTACCCCATTTAATACAGAAAACATAAAAGTTTCTAGTTCTCTGCCAACCCAAATAATCAATTCGGCATTTTTTATTTTTTGAATATCCTTTGGCCTTAATGAGTAAACATGCGGAGAAAAACCATCTGGTAACAAAATGTCTGTTTTGACCACATTGCCGCCGATTGCTTCAGCAATCAATCCAATGGGTTTTATGGAACTCACTATATAAGCATTGGCTGGCATATAAAAACCCCAAACTAAATAAAGTAATGTTAAAAATAAACAATGCTTTTTTAATTGCCGCTTAATAGCAAAAAAAATAAATTTCATTCTTCAAAACTCCAATATTTTGCATTTGTAACAATAAGTATTATGTTATAATATAACATATATAAAATTTCAAGGGAATTATTAATGACAACATTAATTGCATTAAACCATATTTCTATTGATTTTAATCACCATAAGGTACTATCTGACATTTCTTTTACATTAAAATCAAATGAAATAATGACATTACTTGGCCCAAATGGTGCTGGTAAATCAACACTAATTCGAATTATCTTGGGGTTACTCAAACCTTCTAAGGGAACGATAAAACGGCTCTCTAATTTAACTATTGGCTATGTTCCACAAAAAATCATTTTAAACCCAACCTTGCCGATAACAGTTAAACGATTTATGCTACTCACCGGCCATGTTTCACCTAAACAACTTAATGATGTACTTCAGCTCGTTGACGCCAAAGCCCTTTCTGATCAAGCTATGCAGCAATTATCAGGCGGTGAAATGCAGCGAGTTCTACTTGCTCAAGCTATTTTAAAGAACCCGCAATTGTTAGTATTAGACGAACCAGATCAAGGTGTAGATATCAAAGGACAACTTACTATTTATGAGCTAATAGAACAAACAAAAAAACGCTTAAAGTGTGGTGTTCTTATTGTATCTCACGATTTACATCTGGTAATGGCAAAAACAGATCAAGTGGTTTGTTTGAATCATCATATTTGCTGCAAAGGCTCCCCTGAGCGAGTCAAAAATCATCCTGAATTCATATCATTATTTGGTCAGGCAGGCGCCGATAAGCTAGCACTCTACAGGCACCATCATAATCATGAGCATGATTTAAAAGGAAAAATTATTATCAATAAGAAGGAAAATCAACATGATTGAATTATTATTACCCAGTTGGATAGCCGGTATGCTTATTACATTGATTAGCGGCCCTCTCGGATCTTTTGTAGTATGGCGCCGAATGTCTTACTTTGGCGATACCTTATCACATGCGGCATTATTAGGTGTTGCTTTAGGTTTTTTCTGTAACACTGTACCTTTTTATTCCGTCATGGCTATCACCTTGTTACTTGCCATGACACTAACCTGGCTTGAGTCTCAAAAACAATTACCCATTGATACATTACTCGGTATCTTAGCACATAGCACACTATCACTGGGTCTTGTTGTTATTAGTTTTATGAATAATATACGCGTTGACTTAATGGGCTACCTTTTCGGCGATTTGCTTGCCATTACCTACAAGGATGTTACCCAAATTTTATTTGGCGTCATCATTGTTTCAGTTATTTTATTTTGGCAATGGCGTAGTTTCCTCTTTATTACGGTCAGTGAAGAGTTAGCTTTTATTGACGGTATCAACATAAAAAAAACAAGGTTAATTTTGACGCTGTTATTGGCCATAACAATAGGCATTTCAATGAAGTTTGTTGGTGCGCTTATTATTACCTCATTGCTGATTATTCCTGCGGCTACGGCTAAATACTACTCTAAAACACCAGAAAAAATGGCATTACTAGCAACCTTATTTGGCATTACGGCAATTTGCACTGGCCTTGTGTTCTCCGCTGTCTATAATGTTCCAACCGGACCTTCTGTTGTTGTCAGTGCCACTTTCTTCTTTTTAATCACTTTATTTACTCAAAAACAAACAAACAAACGGAATTAAAAGCATAAATAACCGCTATTTCTCTTACCAACCATCGTTTTACTTAACAATAAGAGTGCAATGAAAACGCATTGTTATCGATTATAAAATAAAAATTATAAATACCACCAGATAAAACGACTAATCGTCAACATCAGGAAAATCTTCCGCCGAATCAATTTGCGGCTTACCGCCCGATAAGGTGTGAAATCGCTTATGTTTATTAATGCATTTAATATATTTAATCCAGGTTTTTTCATTTTCAGTACACGGCGCTTCTGAGCCTTTACAAACAGCAACAAATGCTTTTTCTTCTTCTGTTACTGGTTTTCGTTTCTCCGCATATAATTCGTAAAAAGCATGTCCATGTTTTTCTAATAATTGTGCTTCCTTAATGGTAAAATCACCATGGCGCGAAAAACCACGAAGATAATTTTTATTATCAAAAAAACGCTGTTTAGAAACAAAACTTTTACTCATTGCTCGACCTTATGTAATTATAAAAAACTCATTTTTGCGGAATTATAATTAAGGATTAAAATCTGTAAACAAGATTTATGAATTTCTTACTTAGAATAAAACTGATTGGCTATTTTTAAAACATTATCTTTGTCTTAATCAATGAATGGCAGGGGCGGAGAGGCTCGAACTCCCAACATCCGGTTTTGGAGACCGGTGCTCTACCAATTGAACTACGCCCCTAAACATCGAATAAATCTAAATTTATTTTTACTGCTTTAAACTGATAATGAAAAGACGAACTATTGTAGTCCACATAACGCATTGTCCTGCAGTACATCATTTTACCACTATAAAATTAAATTATTGCTTAAAAAAACTCAATCTTTTATTGATATAAAATAATTTACACCTCAGAGACAATGAGTCTAAAATTAACACTGCATTAAATTAATCACGTAATATATCAATACAGTAATATACCCGAGTATTTCAATTACACAAAAATTATTTTTTCCTGGAACACCTAAAAATTACACAGAAAGATTATCTCACTAATAAAAAATCATAATTACTGATCTTTTATTAAAAATATCTTATTATTACGCAGAACATCAAACAACAAAGAAATCAGCAACAATCCATCACATTAGCTAAAAATAGTATAACAAGTAGAGTGGCGGAACGGACGGGACTCGAACCCGCGACCCCCTGCGTGACAGGCAGGTATTCTAACCAACTGAACTACCGCTCCACCGAATTATTCTACAACACCAACCTAGATTTAGATTAAGGTATTCACTTGTCACTTAATAAAAGTTTGGCGGTGTCCTACTCTCACATGGGGATACCCCCACACTACCATCGGCGCTACGGCATTTCACTTCTGAGTTCGGCATGGGGTCAGGTGGGACCACCGCGCTAAAACCGCCAAACATATCCTTTCTCTCTCTTTAACTAAATTAACAACAAACTGAATCAACAAATACATCAAAACAACTCAGAGTTGTAAGGTTAAGACCTCGGCTCATTAGTATCGGTTAGCTCAATGCCTCACAGCACTTACACACCCAACCTATCTACGTCCTCGTCTCGAACGGGCCTTACATGATAATTCATCGGGAAAACTCATCTCCGGGATAGTTTCGCGCTTAGATGCTTTCAGCGCTTATCTACTCCGCACGTAGCTACCGGGCAATGCAATTGGCATCACAACCCAAACACCAGCGGTGCGTTCACTTCGGTCCTCTCGTACTAGAAGCAAAACCCGTCAATTTTCCTACGCCCATGGCAGATAGGGACCGAACTGTCTCACGACGTTCTAAACCCAGCTCGCGTACCACTTTAAACGGCGAACAGCCGTACCCTTGGGACCTACTTCAGCCCCAGGATGTGATGAGCCGACATCGAGGTGCCAAACACCGCCGTCGATATGAACTCTTGGGCGGTATCAGCCTGTTATCCCCGGAGTACCTTTTATCCGTTGAGCGATGGCCCTTCCATACAGTGCCACCGGATCACTATGACCTACTTTCGTACCTGCTCGAACCGTCGCTCTCGCAGTCAAGCTAGCTTATGCCATTGCACTAAACTCATGATGTCCGACCATGATTAGCTAACCTTCGTGCTCCTCCGTTACCCTTTAGGAGGAGACCGCCCCAGTCAAACTACCCACCAGACAGTGTCCGCAACCCGGCTCACGGGCCTACGTTAGAGCATCAAACATTAAAGGGTGGTATTTCAACAACGGCTCCACGCAGGCTGGCGCCCACATCTCATCGCCTCCCACCTATCCTACACATTAAGGCTCAACGCTCACTGTCAAGCTATAGTAAAGGTTCACGGGGTCTTTCCGTCTTGCCACGGGTACACCGCATCTTCACGGCAAATTCAATTTCACTGAGTCTCGGGTGGAGACAGCCTGGCCATCATTACGCCATTCGTGCAGGTCGGAACTTACCCGACAAGGAATTTCGCTACCTTAGGACCGTTATAGTTACGGCCGCCGTTTACTGGGGCTTCGTTCAAGAGCTTCACCTTACGGCTAACCCCATCAATTAACCTTCCAGCACCGGGCAGGCGTCACACCGTATACGTCCACTTTCGTGTTTGCACAGTGCTGTGTTTTTATTAAACAGTTGCAGCCAGCTGGTATCTTCGACTGATTTCACCTCCGTCCGCTAGGAACTTCAACTACATCTCAGCGTGCCTTCTCCCGAAGTTACGGCACCATTTTGCCTAGTTCCTTCACCCGAGTTCTCTCAAGCGCCTGAGTATTCTCTACCTGACCACCTGTGTCGGTTTGGGGTACGAGTACCTATAACCTGAAGCTTAGAGGCTTTTCCTGGAAGCAGGGCATCAGTTACTTCAGTACCTTAGTACCTCGTCATCATATCTCAGTGTCTCTGTGACCGGATTTACCTAGTCACACACCTACCTACTTAATCCGTCTACATATTCCAACCGACGGTAAACCTAGCCTTCTCCGTCCCCCCATCGCAGTTATACGCAGTACGGGAATATTAACCCGTTACCCATCGACTACGCCTCTCGGCCTCGCCTTAGGGGTCGACTCACCCTGCCCCGATTAACGTTGGACAGGAACCCTTGGTCTTCCGGCGAGCGGGTTTTTCACCCGCTTTATCGTTACTTATGTCAGCATTCGCACTTCTGATACCTCCAGCCGTCTTCTCAAACTGCCTTCTACGGCTTACAGAACGCTCCCCTACCCAATATACTCTCGTATATTGCCGCAGCTTCGGTGCATAGTTTAGCCCCGTTACATCTTCCGCGCAGGCCGACTCGACTAGTGAGCTATTACGCTTTCTTTAAAAGATGGCTGCTTCTAAGCCAACCTCCTAGCTGTCTAAGCCTTCCCACTTCGTTTCCCACTTAACTATGACTTCGGGACCTTAGCTGGCGGTCTGGGTTGTTTCCCTCTTCACGACGAACGTTAGCACCCGCCGTGTGTCTCCCACGCTATACTCATCGGTATTCGCAGTTTGCATCGGGTTGGTAAGCCGGGATGGCCCCCTAGCCGAAACAGTGCTCTACCCCCAATGGTAATACGTGAGGCGCTACCTAAATAGCTTTCGGGGAGAACCAGCTATCTCCCGGTTTGATTGGCCTTTCACCCCCAGCCACAGCTCATCCGCTAATTTTTCAACATTAGTCGGTTCGGTCCTCCAGTTAGTGTTAACTAACCTTCAACCTGTCCATGGCTAGATCACCGGGTTTCGGGTCTATACCCTGCAACTTTACGCACTGTTAATACTCGGTTTCCCTTCGGCTCCCTTATTCAGTTAACCTTGCTACAGAATATAAGTCGCTGACCCATTATACAAAAGGTACGCAGTCACCTATATAAATATCGGCTCCCACTGCTTGTACGTACACGGTTTTAGGCTCTATTTCACTCCCCTCGCCGGGGTTCTTTTCACCTTTCCCTCACGGTACTGGTTCACTATCGGTCAATCAGGAGTATTTAGCCTTGGAGGATGGGCCCCCCTTCTTCAAACAGGATATCACGTGTCCCGCCCTACTCTTCAAGCTTCCATCTATTATCTTTTCGTCTACGGGGATATCACCCTCTATCTCCCAACTTTCCAGATGGTTCGACTAAAATAATACACTACCCGCTTTGGGCTACTCCCGTTTCGCTCGCCGCTACTACGGGAATCTCGGTTGATTTCTTTTCCTCGAGGTACTTAGATGTTTCAGTTCCCTCGGTTCGCCTCACTAACCTATGTGTTCAGTTAATGATAGTGCATTAATGCACTGGGTTTCCCCATTCGGATATCGACGGCTACGCACGCCTCTTATCAGCTCACCGTCGCTTTTCGCAGATTAGCACGTCCTTCATCGCCTCTGATTGCCTAGGCATCCACCGTGTACGCTTAATTTCTTAACCTTACAACTCTCAGTTGTCTCTGCTTAGTCTCGCCGCTTATCTTTTTAACTCACTAAAAACATAATCATCGGGTTTTTCAGTTTGTTCCTAATTGTTAAAGAGCTATATACATCTGCCCATTTCTCTAAACGGGCTTATCTATATTTTTTTAAATATAGCCGTCTTGGTGTCCCCTAGGGGATTCGAACCCCTGTTACCGCCGTGAAAGGGCGATGTCCTAGGCCTCTAGACGAAGGGGACGTTGCTATATCATTAAACAAACAATCTGTGTGAGCACTTACAGATAACAAGTAAGGAGGTGATCCAACCGCAGGTTCCCCTACAGTTACCTTGTTACGACTTCACCCCAGTCATGAATCACACCGTGGTAAACGCCCTCCCGAAGGTTAAGCTATCTACTTCTGGTACAACCCACTCCCATGGTGTGACGGGCGGTGTGTACAAGGCCCGGGAACGTATTCACCGTGACATTCTGATTCACGATTACTAGCGATTCCGACTTCATGAAGTCGAGTTGCAGACTCCAATCCGGACTTAGACGTACTTTGTGAGGTCCGCTTACCATCGCTGGGTCGCTTCTCTTTGTATACGCCATTGTAGCACGTGTGTAGCCCTGGTCGTAAGGGCCATGATGACTTGACGTCGTCCCCACCTTCCTCCGCTTTATCAACGGCAGTCTCCTTTGAGTTCCCGGCCTAACCGATGGCAACAAAGAATAAGGGTTGCGCTCGTTGCGGGACTTAACCCAACATTTCACAACACGAGCTGACGACAGCCATGCAGCACCTGTCTCACAGCTCCCTAAGGCACTCCCGTATCTCTACAGAATTCTGTGGATGTCAAGACCAGGTAAGGTTCTTCGCGTTGCATCGAATTAAACCACATGCTCCACCGCTTGTGCGGGCCCCCGTCAATTCATTTGAGTTTTAACCTTGCGGCCGTACTCCCCAGGCGGTCGATTTAACGCGTTAGCTTCGAAGCTCAGCAGTCATGCCACCAAACTCCAAATCGACATCGTTTACAGCGTGGACTACCAGGGTATCTAATCCTGTTTGCTCCCCACGCTTTCGCATCTCAGCGTCAGTATTTGTCCAGAAGGCCGCCTTCGCCACCGGTATTCCTCCACATCTCTACGCATTTCACCGCTACACGTGGAATTCTACCTTCCTCTACAATACTCCAGACCACCAGTTTTAAGTGCAGTTCCCAGGTTAAGCCCGGGGATTTCACACCTAACTTAATGACCCGCCTGCATGCCCTTTACGCCCAGTTATTCCGATTAACGCTCGCACCCTCCGTATTACCGCGGCTGCTGGCACGGAGTTAGCCGGTGCTTCTTCTGTAACTAACGTCAATGGTATTACCTATTAGATAATACCCCTTCCTCATTACCGAAAGTACTTTACAACCCGAAAGCCTTCTTCATACACGCGGCATGGCTGCATCAGGGTTTCCCCCATTGTGCAATATCCCCCACTGCTGCCTCCCATAGGAGTCTGGACCGTGTCTCAGTTCCAGTGTGGCTGGTCATCCTCTCAGACCAGCTAGAGATCGTCGCCTTGGTAAGCCATTACCTTACCAACTAGCTAATCCCATATGGGTTCATCAAATGGCGCGTGGCTAAAAGTCCCACCCTTTGGTTTCTCAACTTTATGCGGTATTAGCTGCCGTTTCCAGCAGTTGTCCCCCCTCCATTTGGCAGATCCCCATACTTTACTCACCCGTCCGCCACTCGTCAGCAAAAAAGGCAAGCCTTTTTTCTGTTACCGTTCGACTTGCATGTGTTAAGCCTGCCGCCAGCGTTCAATCTGAGCCATGATCAAACTCTTCAATTTTAAGTTTGATGCTTAATAAATGCCTCATTTCACTGCATTGCCTGTTGGCTACAAAAAATGCATTACCGGTCATTTATCAAGACTGTTTTCTTTTCGTCTAATCGACGCATTCTTTTGTCCTGTAAATGCCCACACAGATTGTTTGTTCTTATTTTTTAAAGAGCTTGCCGCTATCCCTGTCCAAATTAGCACCGCCTATCTTGCGCTTTACTAATTAACGACATCAAGGTCTATACCTAAAATTCGATAGCTTGATACCAACACAGCTGGATTATAAGAGATAATTTCCATTACGCAAGAAAAAAATTAAAAATTAAGCTTAAATGGAGAAGGTTTATACAGCATCTTACGATATCACCTTGTAATCAGTTAAATCATAAGTATTAAGTAGCGGAATTAATTGCCTAATATTATCACTTAACATGGTGCTAATTGCGAGATTTTCTGAATAATATCGCCTATTTTGTTGAGACAATGATGGTATATTTTTAGATAACGACAAGGTATGTTTCGCAACAGCACGCCCTGAATCTATTAATACAGCATCGGGAAAAAGCAGCTGAAGCTCTTCTTTTATGAATAAATAATGCGTACAACCCAATACAATCGTATCCAATGGATAAGACAAATTTAACCAAGGCAGCATGAGTGAAGTCAATTCTTGTATATCGACTGGCTTGTTGTCATACAGTTTTTTTTCAGCTTCAATAGCAAGCTCTGCTACACCCAGACATTCAATGTGATAATTCGCTGCAAATTGTTTAATTAATTTTGCCGTATAAATATGTGCCAACGTTGCTTTGGTTGCCAACAGTCCTATTTGTCCATGAGCACTGATTTGAACTGCAGGTTTAATGGCCGGAATCACCCCAACAATGGGAAAAGCATACCGCTGCCGCAATGCAGCCAAACAAGCCGTTGTTGCTGTATTACAAGCAATGACAGCAATATCTATACTATAACACTGCTTAATTTTATCTATAAAGCTAATGACACGATGTTTAATCATTTCTTTTGACTTCCCACCATAAGGAAATCCTTCATTGTCAAAAGCATAAATATAATGCGCATCTGGCATTAATGGCTTAATTTCATTATAAACACTTAAACCGCCAATACCTGAATCAAAAATTAATACACTCAATGGTAATCATTCATTCACTAAAAATATCGGGTTATTTTACCATAAACATGAAGATTTTAATATGCTATGCTTTTAGGTAATAATCATATCGAATAACTTGTCCTTCGTATTTTAAATAATTTTCTGATTTTAAAGACAGTACGGTCAGTACCAACACACCAGAAAACGTAACAATAAAAATGTTCAATTTTCTAGTTCATCATTGATGACAATGTCTGCAAAATATCCGTCATTGTAACCCCTTTCGAGACAAATCCTATAAAATGAGTTGTCAGTCATAGATTAATAATTGCTAATAAAAATTATTGAGTTAATAGCTCATGTGATGATAAATAAATCTATCGTCTATTATGATAGGCTGAAATAAAAGGATACAATAGCACTGGCAATTTCATTGATCATGCACTATAATAGCCGTCTGGAAGTGGATACTGCTAAAATTAAAGGTAAAAATAATGACAACTTATTTCTCTACATCTGAATCTGTATCAGAAGGCCATCCTGATAAAATTGCTGATCAAATCTCTGATGCAATATTAGATGCTATCTTAAAACAGGATCCAAAAGCCCGCGTCGCCTGTGAAACTTACGTAAAAACAGGTATGGCATTAGTGGGGGGTGAAATTACCACTTCAGCATGGGTTGATATTGAAGAACTGACGCGCAAAACAATTCGCGATATTGGTTATACCCATTCTGATACAGGATTTGATGCCAATTCATGTTCTGTTTTAAATGCTATTGGTAAGCAATCTCCAGATATCAATCAAGGTGTTGATCGTGCAGATCCATTGGATCAAGGTGCAGGTGATCAGGGCATGATGTTCGGTTATGCAACAAACGAAACAGCCGAATTTATGCCTGCTCCTATACTTTTTGCCCATCGATTAATGGAAAGGCAAGCTATGGTCAGAAAAAATGGCACGTTGCCATGGTTAAGACCTGATGCGAAAGGTCAGATCACATTTCAATATGATAACGGCAAAATCCAAAGTATTGACACTGTCGTGATTTCAACTCAGCACACAGAAGACGTTGATCACAAAGAATTACATCAAGGTGTCATGGAGGAAATTATCAAACCTGTTCTCCCTGTTGAATGGTTATCAAAAAATACTAAATATTTAATTAATCCAACGGGTCGTTTCGTTATCGGTGGACCAATGGGAGATTGTGGCTTAACCGGCCGTAAGATCATTGTCGATACTTATGGCGGTGCGGCAAGACATGGCGGCGGGGCTTTTTCTGGTAAAGATCCATCGAAAGTAGACAGATCAGCGGCTTATGCTGCTCGTTATGTCGCCAAAAATATTGTCGCCGCCGGCTTAGCTGATCGATGTGAATTACAAATATCTTATGCTATAGGCGTTTCTGAACCCGTATCTATTATGGTTGAGGCCTTTGGTACCGAGAAGATACCATTGACTAAAATTATTCATATTATCAAAGAGTTTTTTGATTTAAGGCCTTATGGTTTGATTAACATGTTAGATCTGATTAATCCCATTTATCATAAAACATCAACGTACGGACATTTTGGTCGAAATATTTTTCCATGGGAAAAAACGGATAAAGTAGAATTATTACGGGAAGCTTCGGGCCTAAAAATGAAAACGATTTAGTGTAATGAATGCACTCTTGGCTAACTCTGATTATGATCCATCCTTCGTCATCAATAGCTACTTCTTGCTTGCTAAAAAAGCAAGTCTTGATTTGTATTAAACAAGGTTAGTATTGTGTTACACAAAAACTTAAGCAATCCTTTAAAGAACACGATATCATCATTTGTAAAAAGGGAGCTATTGCGGGAACAACTATATTTGCAAAATGGGACAATTACACTTAATGCTCAGCTACTTTTAGACTATAAAGACAATTTCATTCAAGAAATAACGCCTGATGAATCAACACATTTATGCGTGTAATCTATAATTGATAATTGTTGCCTGCGTTGTAAACAAAAGGTACCATTGGATTAATTAGATGCAATTTCATTATTTCTTGTCACAAATAATTGTTGTAATCTACTCAAACATTACTCCACTCATGCAACATTGGATTTATATGTTAAGTTATCGTCATCGTTACCACGCAGGCAATCATGCAGACGTCTTAAAGCACACAGTGCTTTCATTATGCCTTGATTATCTGAAAGAAAAACCAAAACCGTTTATTTATCTAGATACGCATGCTGGTGCAGGCCGTTATCTATTGCACAGTAAACATGCAGAAAAAACAGGAGAATATTTAAGCGGTATTGATCGTATGTGGCGCGCGCCCAATACACCTGAGCTTTTAAACGCCTATTTAAGAACGCTTCATCGTTACAATAAAAACCAGCAATTAAAATACTATCCAGGTTCTCCATTATTTGCTAAAAATCTATTAAGATCTGACGATAGATTGTTATTGGCCGAACTGCATCCAATAGATTTTCGCTTACTTCGTCATGAATTTTTAAAAGACAAAAGAGCGGCTGTGCTGCGCGAAGATGGATACCACCAATTAAAATCAAAACTACCACCAAGAGAAAAACGAGGAATGATTTTAATTGATCCTTCTTATGAGTTAAAAAGCGATTATCAAAAAGCGGTTAACGCGATTTCAGCAGGTTATCAACGATTTTCAACCGGTATCTACGCCCTTTGGTATCCCGTCGTGTCCCGTACTCAAACACAACGAATGATACACAATCTACTCTTAACGGGAATAAAACGAATTTTACAAATTGAGTTAGCCGTTAGACCCGATAATACGCAAAAAGGAATGACTGCATCGGGCATGATTATAGTTAATCCCCCATGGCAATTAAAAACACAAATGGAAAGTTTGCTGCCATGGTTACATATGACATTAGTTCCTGATAGTATGGAGAATTATTGTGTCAAACAACTCGTTTCAGAGTAATTTTAGATAAAACTGACTCTCTGACAGCATCATGTTGATGTTAACTCAATAAAGCGTTAGTCTTGTTGTACTTTATGCGAATAATAAGGAAAAAAAATGATTAAGCATTATGATTACATTACAATTGGTGGTGGTAGCGGCGGCATTGCGTCAATTAATCGGGCCGCATCTTATGGAAAGAAATGCGCTATCATCGAGGCCAAATACCTTGGCGGAACTTGTGTGAATGTTGGCTGTGTGCCAAAAAAAATTATGTGGTATACCGCGCAAATTGCTGAAGCCATTCATCGTTATGCGCCGGATTATGGATTCAACATCACTGTCAACAATTTTGACTGGGGAAAAATGGTTGATAGCCGAACAGCTTATATTCAAAGGGTGCATAAATCCTATAACAGAACACTAACCAATAATAATATTGATCTAATCCAAGGCTATGCGCGTTTTGTCGATAATCGCACAGTTGAAGTCAATGGCAAACACTACACTGCAGACCATATTTTAATTGCTGTTGGCGGTAAGCCCGCTATTCCCGCTATTCCTGGTTATCAATACGGTATTACATCGGATGGTTTCTTTGAGTTAACTGAACTACCCAAACGAGTTGCTGTTGTCGGCGCAGGCTACATTGCCTGCGAAATTGCCAGTTTGCTCCATTCGCTAGGTTCAAAGACTTATCAGTTTGTCCGCAAAGAGAGCCCACTTCGGCTTTTTGATCCAACGATCATTGACACATTCATGAAAATTACTCAAACTGAAGGCCATGAATTACATAATTTTTCTGTACCAAAATTTGTTGAAAAAAACAAAGACAATTCTTACCTGCTGCATCTAGAAAATGGTAAAAAATACGAAGTTGATTGTATTATATGGGCAATAGGAAGACAGCCTGCAACAAAAGAGCTCAATTTAAAAGCGGCTGGAGTTGCAACCAACAAATGGGATTTTGTTGAAGTCGATGAATATCAAAATACCAATGTGCCACATATTTATGCTGTTGGCGATGATACACAATCCCCAGCACTCACCCCCGTTGCTGTTGCTGCTGGCCGTCATTTAGCTGAACGGTTATTTAACAACAAACCTAACGAACGAATGGATTTTACCAATATTCCTACTGTTGTGTTCACCCACCCACCGATTGGAGCAGTAGGTTTAACTGAACCCCAAGCCATTGGTGAGTATGGCGAAAAAGATGTTAAAATTTATTGTTCTACATTCACCGCAATGTATACGGCTGTCACGGCGCACCATCAACCCTGCCTTATGAAATTAATATGCGTGGGGCATGAGGAAAAAATTGTCGGCATCCATGGCATTGGTCACGGAATGGACGAAATACTACAAGGCTTTGCTGTGGCACTAAAAATGGGTGCAACCAAAAAAGATCTTGATAACACCGTTGCTATCCACCCTACCGCAGCTGAAGAATTTGTGACAATGCGATAAGAGATCCTTTAACACTAAAGCGCAGCATAATATCTCTGCGTGTTAATTTGGTATTATCCAGTTATAGCAAATTTTCTCCAAGGAGCATATAACTTAGCCCGCTGCGCCTTTCTATTTGACTTTCAATGGTTTTTGACAGGACAGTTAAGTTACCGTATATCGTCATTTTTTGTTTAGCGCGTGTAACTGCAGTGTATAATAACGATCGCGTTAATAAGGGTGTATGTTCATCTGGCAAAATTAACGCAACATGATCAAATTCCGATCCTTGTGATTTATGTACTGTCATAAAAAAAGCCGTTTCATGCTCTGGCAAAAAATAAGGAGGAAAACTACGCAAAGTACCATCAGCTAATTTAAAATAAACGCGTTTTTTGTTGGGATCGTCCCCAGAAAGTAACGTAATACCAATATCACCATTATATAATTTTAACGCCGGATAATTTTTTAAAATCATTATAGGACGCCCCAAATACCAATCATCATGATAAGAACGGGTAATTAACTTACATTTTAAAAGCATATCTTCAATTGCCTTATTTAAGCCATTGACACCGTATTTACCTTCACGCAGAGCAGTCAGTAGTCGAAATTGTTCAAAAGTTGCCAATGCAGTGAGTGGATTATTGGTACTGATCGTATGCAAATAATCACCATACCCTTTGACCGCCATGTTAATAATGGTTTGATAAAAGCTATCATCAAAAGCATAAAATTCAATGTCGGTATAATGCTTAGAACGGAGTAAGGCAACAGCATCTTGACTTTGTCCTTGTTTAATATGATTAGCAAGTAAACCAATGCCGGAATGTTCATGAAAACGATAACTTTTTTGCAAAAGACAAATATTATCAGCAATCGTCGCTACACGATTGTGAGTTGAAATAGTATAGCCCGTAAGATTACTCAGCTCTTTTGCCCGCTCTTGACTATAATTACCATCAGCAAAACGGCATAAATCACCAAGAACTGCCCCTGCTTCAACGGAAGAAAGTTGTTCTCTATCACCAAGCAAAATAAGCTTGGCATTTGCAGGTAACGCATCAATCACTGCAGCCATCATCGAAAGATCAACCATTGAGGCCTCATCAATAATTAACATATCCAAATGGAGTGGGTTATCTTTGTGATGTACAAATTGTTGCTGAGTCTTTGCACCCAATAAACGATGCAAAGTCACAGCTTCACTGGGTAGCAAGAATCCCATCTTATTTTCAGGTAATAACTGAAAAACCGCGTGATTTAATGATTCAGAAAGCCTTGCCGCCGCTTTACCGGTAGGCGCTGCAGCCATGATGCGTAACGGCGCAACACCATTGGCTTTAACCATAAGAAGAGCAGCTAATAATTTAGCAACTGTTGTCGTTTTACCAGTGCCAGGACCACCAGAAATAATAGCGACTTGACGAGTTAACGCCAACGCAACAGCAACCTTTTGCCAATCGATATCAGAAGAATTTTCTTTTTTTTCAAATAAAATATCTAAAATAGTGGCTACATTAGCAGAAGGCTCAACCATAGTAACAACAGAACGACGAAAAAAACGTACAACTTTTTGCTCATTCAACCACATTCTCTGGAAATAAAGTAATCCATTTTGTAAAACAAGTGGGCCATGTGTTTCTCCTTGGCTAACAATTCCTGAAGTAACTAACAATTCAAACCAGTCGTTATATTGAACTTTCCCCAGCCGCTGCCAAAATGCCTCAATAAGCGTTTGTTTACAGCCACTAAAAAAGTAGCCTGAGGCGACTTGTTGTAATGAGACACAAACATGTCCTGCTCGTGTTTCAGCACTGAGATAACAAATCAGAAATTTTAATCGATCTTTTTCTTCACCTGTTAATTGGGATCTATCAGCCAAGAATTGACTTACATGCCAATCTAAATCAGAGAACAATTTTAGCTCTACTGCCTGTTGGAAAAGCACATCCATAGCAAACAACCTTTTATTTTTAAATACCAATTAATTGGATTATATGCTTGCTAAATTTCTTTTATCACAATTTAGCGAAGGTAAACCCCATTCCTAACATCATGATTAATAGACTTTGTTGATCCGATTACCAATCCCAACATTTTTACACCGACTATCTTCATCGCCGAATCTACCGCCTGATATCTCTCCAGACATTAAATTTTTAGACTACATTTATTAAGCTAAATCGCCTTTAATCAATGGAACAAATTTAACCGCCTCAATTTTCCGGACTCGTGCGCGATCCTTTTCACGTACAATCACTTGTAATATTTGTTGTTTATCACCAACAGGCAGAACAAGTCGCCCGTTTTCCGCCAGCTGACAAATTAATGCATCAGGCACAGATGCAGCAGCAGCAGTAACAATAATACCATCAAAAGGTGCGCGTTCTAGCCAACCAAGCCAGCCATCACCATGCCTTGTTGAAACATTATGAATGTCCAATTGTTTTAATCTACGTTTGGTATTCCATTGCAAACTTTTAATACGCTCAATAGAATAAACATGTTCAACCAGCTGCGCCAAAATAGCCGTTTGGTAACCCGATCCGGTACCTATTTCTAACACTTTGGAAGTGGGTTTTAAACAAAGTAACTCTGTCATTTTGGCAACAATATAAGGCTGCGAAATCGTTTGGCCGGCACCAATAGGTAATGCTCTATTATCATACGCTTGATGAGATAATGCTTCATCAATAAATCGCTCTCTAGGAATGAAAGCCATCGCTTTCAATATTGCTTCATCCTTTATCCCCTTTCGTCGCAGCTGTGTAAGAAGTGATTGCATTTTTTTCCCAAACATCATGCCTATTACCTGACTAAATTAACAAATAAGTTCCCGCAAAATGCCAGTTGCATCGTTCCCTGTAGATAACTAAAATTTGCACTTCATAATTATTAGCAGATCATTACGACGACACTTCCAATGTTATTATCATATACCCTCTGTCTGCTAAAAATCGCCATGCAGTGGCAGAGAAAAAAACCAATATTTCCTACAATCTTTCACTAAAACCTCACCTTAATACCCATAGGTTTGAAAATTTGAAATACTGACTACCTCGGTCGCATTACTGCAATGCAACATGTCATTTGTTTGCTAGTTAAAGTTTACCATTAACTTTTATCAAAATAAGAACAAGATAATTAGCTTTAAGTACGCAAATATAAGGCCTTTAAATTGTCTATCGACTTTAACTATTTCACTACCAGCCAACGGTAATAACAAAAAATTTAACGTTTTCTTATTTTAGTGTAGGTAATCTAAACCATTCATCAGCCATACCATAGCGATTTTCAATCTCCGTATCATTAACTAATTTAAATAAAGTAACAGCAAATTTTATTCGATCATCCTTTGTTCATGTTAGAATGACTTCCCCACAGACACTCAACATGTGATCCCACGCCAAAATTTGTTTATAACATCCAACGATATTTAGCATTTCACTTAAATATGCAAATAATTCCCGGTTAACTTACTCCGACGCTCTTGTAATAACAACGTCACTTGGCAAGCAATACCCTCTTCACGACCAGTAAAACCAAGACCCTCTGTCGTTGTTGCTTTAATGCTAATTTGATCATAATGAACTGATAAACTTTCAGCAATATTGACACGCATCTGGGCAATATGAGATTGTATTTTGGGTTTTTCAGCAATAATTGTGGCATCAAGATTAGTGAGCTGATAACCTTTTGTTTTTATATTTTCATAAACACAGCATAATAAAACACGGCTATCCGCATTTTTATATCTCACATCAGAATCGGGAAAATATTTACCGATATCGCCGAGAGACAAAGCACCAAGTAGAGCATCAATAATTGCATGCACTAACACATCACCGTCTGAATGTGCAACTAACCCGCAATGAAAAGGAATGTTAACCCCACCTAGAAGTAAAGGATCCAGTCCACCAAATTTATGGACATCAAAACCTTGACCTATTCGCATTCCGTTCCCTTCCTCTCTGAATCGACTGAACATTGTTCATAAATATAAAATTTTGCTAATGACAAATCTTCAGGCAAGGTAATTTTCAGATTATCACGCCTGCCGTAAACCAACAAAGGATGTCCACCATTATATTCGATCACCGATGCTTCGTCTGTAATGGTAATGTTATCTTTCATTGCTTTTTCTAAACTTATCCTGAGTTCTTTAGCCAAAAAAAGCTGAGGAGTGACAGCACTCCATAAAAAATTTCGATCAACGGTTTTCATTATGCGATTCGTTTGAATTTTGTCAGCCAATTTCACTGTATCGACAATCGGTACAGCTAAAATTCCCCCTTGATGATACCTAAACACAGTTTCAATCAATTTGTTAATATCATGTTGGGTCACACAAGGCCGCGCAGCATCATGCACCATTGCCCATTCATTATCATTAGTCTGAGTTAACGCTGACAGTACCGAATCAGCCCGCGTCTTTCCCCCAATAACGCTTTTTATTCTCGGATCTTTTGCAATAGCTAATGTTTTGAATAAATTATCTGAGTGACCGATTGCCACTATAATTCGGCTAATAGCCTTACAGTTTAATAATTTATCCAACGTATGTTCTAAAACTGTTTTTTTGCCAATTTTTACATATTGTTTTGGTAAATCCATCTTCATTCGATGACCAAAACCTGCTGCAGGTACAATGGCAACAATTGTTGGGGTTAACATCATTTACTTCTGCTCCTGCTCAACAATAAGGCGATAAAAATGTTCGTCCGGTTTAATCATGCCAAGGCGAGTTCTCGCGCGTTCTTCGATTGCCTCTAAACCATCATAAAGATTTGAGGTTTCCGCAAATAAGCGATCGTTCTGTAATTTCAACTCATTATTTTCCGCCTGCAATTCTACTAATACTTTCTGAAGTTCTAAATAATTTAGCAAATTATTTTTACCAAACCATAAAAAATACTGTAAATAGATAAGAATTAACAATAAAAAGAACGATAGTTTTTTTGTCATTACTTCTTTCCATATAATATAATTATAAGCATTTTACCGGTTTAGGCAGTCCGGCCAACCGCGTTGCTTGCTTAGCAGGACCTTTAGGAAATAACTGCTGAAGATAGCAGCTAGTGACATTGTCTGACCCAAATTTTTTTTGCATTGCTTTAATAAGCATTCTCATTGCCGGAGAAGTATTAAATTCCAAATAAAATTCACGAACAAACAACACCGCTTGCCAATGGGCCGCCGTTAAATCCAACGGTTCTCGCTTAGCCAATTCAGGAACAAGTTCCAAAGACCAATCTCGCCAGTTTTTTAAATAACCTTCCTCATCGGTTGTAATTTGCCGCCCGTTAAACTCAATCATAATATAAAATATCATTACAAAATTGTGCTTATAGTACAACTAATTAAATACAATACCAATATAATTTAGATAAATAGCACGCAGTCTAGTGATGAAAATTACAGCAAATAAATAAAAATAAGAAATTAGCTATTTACAAAACAAAGCAGCTACTTTACCATTTTTAGCGACTATGGAAGCGTGGCCGAGGGGTTGAAGGCGCCGGTCTTGAAAACCGGAAAGGGGAAACCCTTCCAGAGTTCGAATCTCTGCGCTTCCGCCATTATTTATCAACATCTTAGGGTAATTATCAAGTTAACCAATACCATGTAACTTAGAACAGACTTGGAATATACAGTTAGGGTGTTCTTGTCACTTTTACCTATCTTATGATTTCAACCATCACTTTTCTTTAACCAACATAACCACCCCGTATATATAAAACATCAAAATTTATATATTTAAAACTAGATATGTCTAAATAACGATGAAATTTAAGCATAAAAAAAGCCCAATGAATGAGCTTTAAAAAACTAAAATGATTTAATGAAGGCTAAATCTTTATGTTAAAGCATAACTCTGAGTATGGCCACCAGTGCACCAACGGCAACAATGAGCATGCCGCCCATTCTAACTGTTATCTGTAATCCTAACTTGTCAAAACGATTTTCCATGTCTTTTCTGACATCTTCTATCTTGTGATTTAATTCATTGTGGACATCATCAATTTTATGATTTAATTCATTGTGGGCATCATCAATTTTATGATTTAATTCAGTACGCAGTTCAACAATATCAGCCTTGGTTGCCACATCTGCAACCTCATGTGATTTTTTAACTGCAATAGAAATCGCCCTTGCTTGCTCTTTTGGCAAGCCGGCGTTTTCTAATGTTTCTACAAATTCTTGCGTATCAAATGCAACTTGTCCCATAAGCACCTCTTTATAATTTATTATATTATAACATTTTTATAATTTAATTCTTAACATTTTAATTTAGTTCCGATCACAACATAAATTGAGCACAATTAATCAAAACTAATTATTTTTTATCATTTACCATCACTGTAGTTTGCGCAAACTTATAGATATTTTATCTTAAATAAAAACGTTAGTCGTGATTAAAACAATAACAAAGAGAAAGTTTATATGAAAAGAATTACAACATTAATCGGATTAGCTACACTCGGCATTTCTTCTGCTAATGCCGGCGTCTATATGGGTGCAGATATCGGTTATTCAAAAATACACACAGGTAATCTGAATTATGCTCTGAGTCGCAAGGGCGCTCCTATTTCTAATGGTGCAGGTGTTTTCAACTCTTCAAACAAAAACAAAGATTTAGAAAGCATTAAATTCGGCTACTCATTTAGCGATGGACTACGTACGGAGGTATCACTTACTCGGTATGGGAACGTCAATAATAACTATGGTTTAGATTTAAAAAAAGAAGACAAACCTGATGATACCTATCCAATCAATATAAATCGTTCTATAAAAGCTAATACACTCATGGCTAATGTATATTATGATTTTAACAAAGACGGTAATCTACAACCTTATGTTATGGCCGGAATGGGATTGGGAATGAATAAAACAGAGTTAAAAGAGGCTAAATATGGCAAGGAGAGCAACACTAAAAATTATTTTGCTTACCAAGCAGGTGTAGGAGCGGCTTATAAAATAAATAATCATGTCTATGCTGATGCTGGTGTAAAATATGCTCACCTTGGTAAAGCGGCAACTAATAGTGTTGTACTATCGCAAAGTGCTAAAATGTCAAGTATTGACGCCACCATAGGTATCCGCTACGAATTTTAATTTATTCGCCTAATTATAACCACCTCATCATAAAATCAAGAGGTGGTTATAGTTAAACATTAAGATAAATGGCCGGTGAATTGACGAGACAAAATCATGAGAAAATAGACAAGGCACGTTTTCATCTCAAGTCAGATGATGCAGTAACGTTCTACACAAGGAATATTGAATATGGAAGGCTGCTTGAAGGCGTCAGGGCTTTGCTTGAAAGTAAAATGAGGAATATACAGCCAAAGTTACACGGTTTTCAATCTGATAACTGGCAAAATGTATTGCTGTTTATAAAAAATAAGTAATAAATAAAAAACTATATGCCCTTTATAATTTTAGATTGTAAAGATAAATGCAATGATACGAATTATTTATCTTCTTCTTTACCGCTGATTAACCATAGTAGGTTACACTCTAGCGCTATTGAAATTTCGTATAAAAATCTTGGCTTTTTTGTCTTACCTGATTCTATTGCTTGGTATGATTGCTGTGTTATGCCGGCTTTTTGTGCAACTTCTTCTTGAGTCAAGCATAATTCTTCACGTCTAATTTTTATTCTTTCCGCTAAGTTACTCATTTTTAAAGTTCCACGTTTAAATATTCATTATTATTTATAGCAATAATGATACAGGCAAACCTGTATTTGACAAACAGTAATAACTGTTATTTAATTATAATAAAAACGGTAAACATAGGGTTAATGATGTCAATCGGTAAAAAAATAAAACAAAAAAGATTAGAACTTAATTTAAGCCAGGAAATGCTAGCAAAAGCCGCCGGTCTTAAACAACAATCAATTTGTGATATAGAGATGGGAAGAATAAAAAAACCAAGAAGTATCATAGAATTAGCTAAAGCACTGAATTGCTCAGCTGAGTGGTTGTATGATGATGATAAGTAATCATACATATAATAAGGAGAATAAAACAAGATGAAGTGTCCTCATTGTAATGAAAACTCAGATGTACTTTTTAGAAAACAGCTATCACCACTTTTGCAAAATATCTATTACACCGGCAATAACAAAAACTGTTTGCATCAATTTTTGGCTATATTCAGTGTAGCTGCCACAATAAGCCCGAGTAACAATCCAAATCTCAATATAAAACTGCCATTTCAATAGCCATTTAAATAAATTTCAGAGACGGAGAAAAATCATGCCATATTTATTGTTAATATTGGCCTCTATTTTTTGGGGTAGTCATTATTTTGTTTCAAAATTTTTAGTGCACTCAATTAATCCTTACTTCTTAAGCTTTGTAAGGTCTGTATTGATTTATGGGCTATTGTATGTTTTGTACCATAAGAGTATTAAGCAGCAATGGCACTTCTTAACTGAGCGTTACAAGATAAATATCGTATTCGCATTATTGGTACACGTTTGCTTTCCACTTACCTTGTACATTGGCTTGCAATACACCAGCTCTTTAAATGCAGCCATTTACTTGTCAACAACGCCTATCCTAGTTTTATTAATTAACTATTTCCTATTTAAAGTGCACATCTGTTATCGTAATATACTGGGTGTACTTGTGAGCACCATAGGCGTACTCTACCTTATTGCTCAGGGTAATGTAGCGCAATTACTTTCGTTAAAAAACTGGAACAGTGGAGATTTATGGACAATAATCTCCGCTTTAAGCTGGGCATTTTATTGTGCACTACTTAAATTTAAAGACCATCGCGTTTCAAATACCGCATTTATCTGTTTCACTTCACTTATCAGTTCACCCATATTGTTTGTTTTGTGGCTAAACTACATGGACAAAACTTACGACTATGTTTTGGTTACCTCAGCGTTTTCATGGTATTCATTTACCTATCTGCTCTATCTTGTTGTTTTTCCGTCATGGCTAGCTTACGTTTTCTGGGCAAAAGGCGTCCAGTTATTAGGCGCAACACGAAGTGAAATATTTACTCACCTCATCCCTTTGAGCGGTGTTCTTATAAACATCTCAATATTGGATGAAAAAATTTATCTATACCATATCGTTTCATTATTATTAATCAGTTTTGGTGTGTTATGTTGTTCAATTGAATTAAGAAAAGGAAAAAAATTACGACAGCACCACATGCTATCAAAAGATTAAGTGAAAAAAAACAACTGGATTATAGTTTTAAAGAATAATCATGCCCTTGCATCGTTAGTCAATGCGCTATGGATTGCAATTAAATGAAAGCACACTGTGGTTGGTCTATAAGTACATTAGAATACATGCATTAGCACATAAGAACTTAAAATATATTACCATTATACGAGAATACAACAAAATAGTTATTCAAAGAGGTAAATAATGATTAACTCATATCTAACGACTAAAGCTCCTTAACAAGAGGGGGTTATTTGATATAAAAAATTTTCGCTTATCCAATGAGTTAAACACCATTACGGATAAAGTCAGAGGGGATATAACGATCAAGTCCCGTCTCTTTGCAGTATTCAACAAGCTGAATGATGGAATGAACATCGGCTTTTTCATAAATAAACTGCAACCTATTTTCTACCGTTCTCGATAAAAGATTTCACCGTTTGGCAATTTCTTTACGATTTAACCGTTGCTGTGCAAAAAAAATGACCTCAAGTTTCCCTTTGGTAAAAATACCATCTGGGGCATCGAATTGCACTGTCTTTCTATTAAGCCTGTTCACGTAAAACAAAGCAGTGCTAGAAAATCAATGATTCTTGCACAACAAACAACGCCAACTATTTTGTTTTTCTCATCATAAAATGGCGTTTTATCATATAAATGTGGTACTGGAATAGCAACATTCCCTGCCGTTTTAAATAAATAGACGTTAAATTTTTTGAAATTTGCCTATTGACTAAACAAAGATGTACATAGTACACATTACTTACGCGTAAAATCCGCTCACCATACCCGGCCAGCCGCGCCCTCTTCCTAACCCATAAAGAAACCCTGTGCAGTAATTTCGTATTGATATGATGCAGAGCATTCACTTTTCACAAATAATTAGACATATTAACACCGGAGATTGATAATTATCATTTACATATTATAAACAAATTGATATAGAATAAAAGACGTATAGAATAGTGGTTGAATATGGTCAAGTCCATTGACTATCCAAAAATAATTCATTGTTTTTTGAGAATAATCTGTTATTTAGCTTATACTCTGATAGTTAGTATTAATGCTGCTATGAAATAAACGATTAACATCCCAATAATAAAAATAAGGTCTTATGATTAACATTAAAAAGTCCAATAAACTAGAACATGTTTGCTATGATATTCGCGGGCCTATTCTTGATCATGCCAAACGGCTTGAAGAGGAAGGTCAAAAAGTTCTTAAATTAAACATCGGTAACCCCGCCCCCTTTGGATTTGAGGCACCAGACGAAATTTTAGTGGATATTATGCGCAACGTGGCTACATCGCAAGGCTATTGTGATTCAAAAGGCCTTTATTCGGCACGTAAAGCAATCATGCAATATTATCAATCCTTTAACATCATGAACATAACTATTGAGGATATCTATATCGGTAATGGTGTGTCCGAACTCATTGTTCAGTCAATGCAAGCGCTATTAAATACAGGAGATGAGATCCTTATTCCCATGCCAGACTACCCTCTTTGGACTGCTGCTGTTTCCTTATCCAGTGGCATGCCTGTTCATTATTTATGTGATGAGGAGGCGGATTGGTTTCCCGATATTGACGATATTCGCCGTAAAATAACGCCGAAAACAAAAGGCATCGTATTGATTAACCCCAATAATCCTACAGGCGCTGTCTACAATAAAGCGATATTACTTGAGATTGCTGAATTAGCAAGACAGCACAATCTCATTATCTTTTCTGATGAAATTTATGATAAAATTGTATACGACGAGGCGGTCTACTATCCTATTGCGGCGCTCGCTGAAGATCTATTTGTTATCACCTTCAGTGGGCTTTCAAAAACTTACCGTGTTGCGGGTTTTAGGCAAGGATGGATGGTGCTTAGTGGGCCTAAGCTGCATGCAAAAAGTTATATTGAAGGACTTAACATGCTGGCCTCAATGCGGCTATGTGCTAATGTGCCTATGCAGCATGGTATTCAAACCGCACTAGGTGGCTATCAGAGCATCAATAAATTAATTAATCCCGGCGGCCGGCTGTATGAACAATGCCATTTGGCCTGGCAATTACTTAATGACATTCCAGGTGTGACTTGCGTTAGGCCTAAGGGGGCGCTCTATCTATTCCCCAAATTAGATACGAAGAAATTTAATTTGTATGACGACCAACAGCTCGTTCTGGATTTTTTGTTACAAAAAAAAGTCTTATTAGTTCAAGGGACAGGATTTAATTGGCACCAGCCCGATCACGTTCGTATTGTTGCGCTGCCCCACATTAGTGAGTTAGACCTTGCCATTTCTCGCTTCGCCCAATTTTTATCAAATTATAAGCAATAAACTTGGTCTGTATACCCAATATTGAACCATGACTTCATCACATTGATTAACATTAAATGGGGGCATAACGATCAATTGTGTCGAGAATGGATTGCTGAACAGCATGATAAGCACTATACCCCAGTTGGGTTGAATAACCAAGCATGCCTTCCGCATCTCGATGCGGAATATCTGTTAATTCATTGGCAATCAGCATCCCTTCAAAATTTTCTTGATTAATTAACCATTGTCCACCGGCCCAAGCCACCCAATCGCCGAATGTATCAGAAAACCGCCTTTCAGTTAATTCAACACGAAAACCACGAACATTAATCCATTTATGTGTAACTGGAAGTGGGGGTTGACTATAAATATGCGCTTGCTTCATTAAGTGTGCGGCCCAATCAAATTCGTGATTCCCCATACCAACAGGATCAAGTGTAACTAAAAAAGTACTTTTAAAACCATGTGCGGCGAGTAAAGAAGACAAATGCGCGCCATTCCAAGCCCCTAAACTATGACCGATAATATAAATATGAGTTTGGTCATCAATCGATTGCAATATTGATTCAAATGTTGGTGTCTTAATGAGTGGCTTATCTTGAACACGCGGGTCATAATCTCTCGCATCCCAAAAACACACTTCAGCATAACTTAGGTAAGCAAAATGATAATAACGTGAAATCAGTTCTCTGGTTATTGTTCTCCGCGTTTTTAACTGACGCAATAAATCATAATTAAATTGCTTGGCAATATGATACATTGTCTTATGGGGCCATGAATCAACAAAAGGTAGATTAATATTTCCCCATAAAAATGATTCTTTATCTGCGGCACCACCCAAAAAAATCACATAAATTAATGGGGCATTCGCTTCCTGCGACCAAGTTTTTTCGATCATATAAATTTCCTATTCAATGCATTAATCTATTTTACCTGAAAAAAAACAATAAAGATGATTAAATTTACTTGACATTGGCCGAGACAAAGAGTGAACTAGCCAGTAACACACAATATATAGTTACCTATATCATCAATAGGCACTATATATTGTATTTATTGAGAATAATTTATTAGGATAAAGAGAAATGAAAGATAGGAAGGATTTAATCAAATGAACAAATCAATTTTAGTAACCAAACGTGATGGGCGCCAAGAACCGATCAACTTAGATAAAATTCATCGCGTTATTGATTGGGCAGCAAAAGATTTAGATAACGTTTCTGTTTCACAAGTTGAACTTCGTTCACAAATTCAATTTTATGATGGCATTAAAACATCCGATATTCATGAAACGATGATTTATGCCGCCGCCGATCTTATTTCACAAGAATCACCCGATTACCAATATTTAGCTGCCCGGCTTGCTATCTTCCATTTGCGTAAAAAAGCCTATAATCAATTCACTCCTCCCAAACTTTATCATCATGTCAAACACATGGTGTCTACCAAAAGATACGACAAACATCTTCTGACAGATTATACCCCAGAAGAATTTGAAAAAATGGATAACTTTATTGATCACTGGCGGGATATGTCTTTTTCCTACGCTGCGGTAAAACAGTTGGAAGGAAAATATTTAGTTCAAAACCGTGTTAGTGGTGAAATCTATGAAAGTGCCCAGTTTCTATATATTCTGGTTGCTGCTTGCTTGTTTGCTAATTACCCTAAAAAAACCCGTCTGGATTATGTTAAACGGTTTTATGATGCAATTTCTACCTTTAAAATTTCATTACCAACCCCAATTATGGCAGGAGTTCGCACGCCCACGCGTCAATTTAGCTCCTGTGTACTCATTGAATGCAGCGATAGCCTTGATTCAATTAATGCAACAGCAAGTGCTATTGTAAAATATGTGTCGCAACGTGCCGGTATTGGCATTAATGCGGGACGTATTCGAGCTCTCGGTAGTCCAATTCGTGGCGGCGAAGCGTTTCATACCGGTTGTATTCCCTTTTATAAATATTTTCAGACTGCAGTAAAATCCTGTTCTCAAGGCGGCGTTCGTGGCGGCGCAGCCACTGTTTTTTATCCGCTTTGGCATCTTGAAATTGAAAGCCTGCTTGTACTTCGCAACAACCGTGGTGTTGAAGAAAACCGCGTGCGCCATCTTGATTATGGCGTGCAAATTAATCGCCTACTTTATCAACGGCTGATAAAAAATGAATCCATCACTTTATTTAGTCCATCGGATGTGCAAGATCTTTATGATGCCTTCTTTGCGGATCAAGATGAATTTGAAAGACTGTATGAAATATATGAAAAGAAAAAGAACATTCGAAAACGTGAAGTCAAAGCGGTTGAATTATTTTCTCTGTTAATGCAGGAACGAGCATCGACAGGTCGCATTTATATTCAGCATGTTGATCACTGTAATACACATAGCCCTTTTGATCCAAAGGTGGCACCAGTCAAACAATCTAATTTATGTATGGAAATTGCATTACCCACGAAACCATTAACGAATATTAATGACGAGCACGGTGAAATTGCGTTATGTACTCTCTCCGCGTTTAATCTTGGTGCCATTGAGAAATTGGAAGAATTAGAGGAACTGGCTGACCTTGCCACTAGAGCACTTGATTCTCTATTAGATTATCAAAGCTACCCTATTCCAGCAGCGAAAAATGCATCAATGAATCGCCGCACACTTGGTATCGGGGTAATTAATTTTGCTTATTATCTAGCAAAAAACGGGCTACGTTATTCAGATGGTAGCGCGAATAATTTGACACATCGCACATTCGAAGCCATTCAGTATTATTTACTTAAAGCCTCAAATAAACTCGCTGAAGAAAAAGGGGCTTGTCCTTTGTTCAATGAAACGCATTACGCTCAAGGTATTTTGCCTATTGATAACTACAAAAAAGACATTGATCATTTAACATCTGAACCACTGCACTTTGATTGGCAATCACTGCGTAAATCTATAAAAAAACATGGTCTTAGAAACTCCACTTTATCAGCATTAATGCCTTCTGAAACCTCATCACAAATTTCAAATGCCACCAATGGTATTGAACCTCCACGCGGCTATGTCAGCATAAAAGCATCAAAGGATGGTATTTTGCGACAAGTTGTTCCAGAGTATAACAAGCTAAAAGCGAATTATGAGCTGCTTTGGCAAATGCCAAATAATGAAGGTTACCTACAGCTTGTCGGTATTATGCAAAAATTTATTGATCAGGCTATTTCGGCCAACACCAATTATGACCCAACTAAATTTGCCAATGGTAAAGTACCAATGAAGCAATTATTAACGGATCTCTTAACCGCCTATAAATACGGCTTAAAAACACTTTATTACCATAATACCCGTGATGGTGCCAAAGACAATCAAAATGACACTGTTATCACCACTGATAATGACTGTGCCGACGGCGCTTGCAAAATTTAATGCTTTTATTATCTTCAGTAAATTGATATATATTAATAAATCACGGTCCTATTAACTATATAACTTAATGGAGCAACATCATGAAGTACACTATTTTTCCACAACATCACAATGACCAATTAAAGGAACCCATGTTTTTAGGTCAACCGGTTAATGTTGCACGTTATGATCAGCAAAAGTATGAAATGTTTGAAAAACTGATTGAAAAACAACTTTCTTTCTTTTGGCGTCCTGAAGAGATAGATATTTCAAAAGATCGTGCCGACTATCAGAAATTACCTGAACATGAGAAACATATTTTTATCAGTAACTTAAAATACCAAACCTTATTAGATTCGATCCAAGGACGGAGCCCAAACATTGCATTTTTACCTCTTATCTCAATCCCTGAGTTAGAAACCTGGGTTGAAACGTGGTCATTCTCAGAGACTATTCATTCCCGATCTTATACTCATATTATTCGTAATATTGTCAATAATCCCTCAGTTATCTTTGATGATATTGTCAATAATAAAGAAATCCAAAATCGTACTAGCGATATTGCAGGCTACTATGATGATTTGATTACCTATTGCAATTACTACCACATTTTAGGGACAGGCACTCACTATATTGGTAATAAACCTGTCACAATTACAGAGCGTGAACTGAAAAAGAAACTCTATCTCTGTCTAATGAGTGTAAATGCCCTTGAGGCAATTCGTTTTTATGTCAGCTTCGCCTGCTCCTTTCATTTTGCTGAACGTAAATTAATGGTAGGTAACGCTAAAATCATTAAATTGATCGCTCGCGATGAAACGCTGCATTTAACCGGCACACAATTTATTATCAACACACTTCGCGATGGCAAAGACGATCCCGATATGGCCGACATCGCTAAAGAATGCAAAACCGCAGCCTATAACTTATTTTTGCAAGCTGCCGAGCAAGAAAAAGAATGGGCCAATTATTTATTCGCTAATGGTTCAATGATTGGCCTAAATCGGGATATCCTACACCAATATATCGAATACATTACCAATCTCCGTATGAAAGCCGTCAATTTGCCATTGCCTTATGAAAAAAAGCGCAGTAACCCAATTCCCTGGATAAATAATTGGATAGTGTCTGACAATGTCCAGGTAGCACCACAAGAAGCCGAAATAAGCTCTTATTTAGTTGGTCAAATTGATTCAGAAGTACATGAAAATGATTTAAGCCATTTTAAATTGTAATTTATCCTGCAAAAAAATAACAAAATTTCTTTTAAAATCAAGAAGTTTTGTTATCAACCCGCATATACCAAATATTTTTACGACTATAAATAACTCTGTTATCCGGTTCACTGTCAATACTAATGAGACCGAAATTAGGTAGCACTATATAAAATTAAAACAATTTAAGTTGGCAAAGTAAAAATATTATCAGAATAATGAAAGATACTTTATAAGTATAACTCATTATCGCAATTGCAAATTGTAAAGATCTAACCAACTATAGTTAGATCTTTATACTATCAGCATTCTTACAATATTTTTCCCCTCCTCTTCTCTTCTGGTAGAGCAATATAAGGAGATTCATTATCTGTTCGTTTAGAACTTCTATAAGCCTTAATCGTTGTTCTAATGCCATAAAAAATAATACTGTAAACAATAATATAGAACAAAATACTTAAACCAACATTGGTATAACTATTGATAACAACATGCTGCATATCTCCCAGCTGTTGCGCCGTCATTGTTGCGCTGTCAGTCATTATCTTTTCTTTATACGCCTTAGCCATGTAAGGGAATGGCTCAAGTTCCGGATTACGACTAAAGAGTTTTAATCCCAAAGCCCATGTCGTACAAATTAGTAACCAAATTGCCGGTATCACTGTCACCCAAATATATTTAGCGCGCTTCATTTTAACTAATACTACAGTACCTAAAACCAAGGCTATTGCTGCCAGCATTTGATTAGAAATACCAAAAAGTGGCCATAAACCCTTAACGCCACCTAATGGATCAACAACACCCTGGTATAATAAATAGCCCCATAATCCAACACAACCAATAGTTCCAATAATACCAGCAATAATTGAGTCCGTTCTTTTTAAGAAAGGAACAAAATTACCCAACAGATCCTGCAACATAAAACGGCCGGAACGCGTTCCAGCATCCAGTGCGGTTAAAATAAATAGCGCTTCAAACAAAATACCAAAATGATACCAAAAACCCATGTCAACAGCGGGAATAATCTGGTGAAATACATAAGCAATACCAACCGCTAAGGTTGGTGCACCACCAGCACGATTCAATACTGATGTTTCACCGATATTTTTTGCCGTTTGCAAAATTTGTTCAGGCGAGATGACAAATCCCCAAGAACTAATCGTCGCAGCTGCATGAATAGTCACATCTTTAAGTTGGTCCATGATAATAGGCGCTACCACTGGATCACTTAAATTATGCAAATCTGGCATAGTAACGCCCCATGCGGCAGGTGGTGTATTCATGGCAAAATAGAGACCCGGTTCAATAATTGATGCGGCAACTAATGCCATAATGGCAACAAAAGATTCCATAAGCATAGCGCCATAACCAATAAAACGAGCATCAGTTTCATAGGCGAGCAATTTCGGCGTGGTCCCGGACGAAATCAGTGCGTGAAACCCTGATACTGCACCACAGGCAATAGTAATAAACAAGAATGGGAAAACTTTACCTTTCCAAACAGGCCCCGAGCCATCAACAAATTGTGTTATAGCCGGCATTTTTAATTCTGGATTAAGAATAACAATACCGATAGCCAAACCCAAGATAACGCCAATTTTTAAAAATGTTGCCAAATAATCACGCGGAGCCAAAATCAGCCAAACCGGTAGCATGGCAGAAACCAAAGAATAGCCAATTAATACATAAGTAATAGTCGTTGCTTTAAAGGTCAAAAAAGGTCCCCAATAAGGATCATGCGCTATCACGCCACCAAACCAGATTGATAGAACCAAAAGCACAATACCAATAATTGAAACTTCAGCGACCCTACCTGAACGCAAGTAACGCATATAAATTCCCATGAACAGAGCAATGGGCACGGTTGAACAAACGGTAAATATACCCCAAGGACTTTCAGCGAGCGCTTTAACCACAATTAATGCTAAAACAGCTAAAATAATTAGCATTATTAGGAAGCAACCAAACAAAGAAATAGTACCAGGAACACGGCCCATTTCTTGTTTTATCATTTCACCTAATGATGAACCATTACGACGAGAAGATAAAAATAATACGATAAAATCCTGTACTGCACCGGCTAATACAACACCGGATAATAACCAAAGCGTACCTGGCAAATACCCAACCTGTGCAGCAAGTACAGGACCCACTAATGGTCCAGCCCCAGCAATCGCAGCAAAGTGATGACCAAATAGGACGTATTTATTGGTTGGTACATAATTCAAACCGTCGTTATTCACCACAGCCGGTGTTGCTCGAGTTGGATCCAGCTGCATGACTTTATTTGCAATATAAAGACTATAATAACGATAAGAAATCAAATAGACTGCAACCGAGGCAACAATTATCCAAAGTGCACTGATATGTTCGCCACGTCTGAGTGCAATAACAGCTAAGCAACCTGCCCCCAACAATGACAATATCAACCAAGGTATGTGTTTTAAAAAAAGCTTTATATTCATATGGTTCCCTTGACGAAAGTGAAACATTCCTCAAATTAATTTGGTTTTAAATTAAAAATAACCCAATATTTAATGAATTGTATTAATAACAAAACTCGAATCCATCCTAATGATTTAGGCAATGAAAAGATATTACATTTTTTCCTATCGGTTATATACGCGTCCCAATGGTAAATAACGCAAGATGAGTAGTAATAATCAATTGAACAATGGGTGATCAATTAACCAATTGTCCTTATGGGATAGCGCTGATGCTTTAAGACCATTATAAACTGAGTCGTACTTTCAGATCTTTAAAATGGCGCCGACTAACTGGAATCACAGCGCCATTACTCAAAATAAGATTGGGTTGCCCCCTAGCATTAAAGCGAATTTCTTTAAGCTGTAACATATTAATTAAATACTGCCTATGACAACGCACAAAATCTGTACGAGCTTCTAATGTTTGTAATGTTAAATCAGTAATATAATCCTGTCCATCCATGGTTGTCACATAGTTACCTGCCATCCGGGAATTAATAAAAAGGACTTCATCAGGATTGAATAGATAAATTTTACTATGTCCTGTACAGGGAATGTATTTAAGAGGTCCTTCATTATTGGGTAAACGATGGATATCTTGCGGAAAAAATTTTTGCATTAAACGATGAATTGTTTTATCAAGACGAACTTGTTCAATGGGTTTTAATAAATAATCTAGTGCTTGTTGTTCAAATGCTTGTACTGCATAATTATCATAAGCAGTTAAAAAAACAATACGCGGCATATAGATAGGATCGATCATCTTAAGCATTTCAAGACCATCTATGCGTGGCATTTGAATGTCAACAAAAATAGCATTCGGATGTAATCGATGAATTTGGCTAATAGCATCGACGGCATTACCACATTCAGCAATCACGTCAATCTCAGAATATTTTTTAAGCAAACAGTGTAAATTTTCTCTCGCTAATGGCTCATCATCGATGATAATTACTTTGAGCATATATTATCCCCAGCACAAAGGTAAAATGATTTGTACCGTTGTGTATTGATTTTTTTTAGCATTAACTACAATACCGTACTGCTTGCCATAACGAATTTTAATACGTTTATCAACAAGTCTCATCCCAATACCTGGTTCTTTACAAAGCACATTATCCTGCTGCTCATAACGGCCCGCGTTATCAGTAACTTGTAGGATAACCTGGTCATTTTTCTGACAGGCAGATACAGTAATTTCACCAATTTCTAATAAATGTGATGTACCATGTTTAATCGCATTTTCAACAATGGGCTGTAAAGAAAAAGCGGGTAATTGCGCCATTAATAGCGTTTTGGGGACTTGCATTGCAACTTGTAAGCGTTTCCCAAAACGTGCCTTTTCAATTTCTAAGTAAGCACTGACATGCTCAATTTCGTCATGCAATGAAACCACTTCTCCTGGTCTTTTTAAATTTTTCCGAAAAAAAGTCGACATATTTTGTACCAATTTGCTGGCTTGATCGCTATTGCGGCGAATAACCGCAACAAGCGTGTTAAGCGTATTAAACAAGAAATGGGGATTAACCTGTGCATGCAGTAATTTAATTTTAGTTTGTGACAAAAGGTCTTTATAGCGTTCGTTCTCACCCGCCAAAATTTGAGCTGAGAGTAAACTTGCAATACCTTCTCCTAAAGTGCGATTTATTGAGCTAAATAAAGTATTTTTGGCTTCATATAACTTAATAGTGCCAATAACTTCTTGATTTCCGTCACGAAGTGGTATAACTAAAGTTGAAGCAAGCTGACATTTTTTTTCGATTGAACAGCAGTATGGTTGATGAATGCCATCAACGTACTCTACGCAATTATTTTCAATCACCTGCAACGTATGTTTAGAAGAAATCGGTGTGCCAGAAAGGTGATGATCACTACCAATACCAATAAAAGCCAATAATTTCTCACGATCAGTAATCGCAACCGCGCCAATATCAAGCTCTTTATAAATTATTTTGGCCACTTTCATGCTATTTTTGTGATTAAACCCTTTTAACAAAATGCCTTCAGTACTCGCGGCGATTTTTAATGCTTTTGCAGAAAAAGCCGAAGTATATTTTTCAAACATTGCGAGTCTATCAAGTAAAATGCGCATGAACATTGCCGCCCCAATACTGTTAGTAACAATCATCGGCACAGCAATACTTTTAACAAGACAAACCGCATTGGCATAAGGTTTAGACACAGTCAAAATAACGATCATTTGTAATGTTTCCACAAAAATAGTTAAACAAGCAACAATTATCGGATTATATAAACGATCTATTCGACCTCGTCGTAACAACAATTTATGGACAATGCCAGCAATAATGCCCGCTAATATCGTTGATATCATACAACTTTCTGCTGTTATGCCGCCTAAAAAATAACGATGTACTCCTCCAGTGACGCCAACGGCAAGCCCAACTAACGGCCCACCAAGTAAACCACCAAGTACTGCACCAATTGCCCTTGTATTGGCAATAGAATCTTGAACATTCAAACCAAAATAAGTACCCATAATACAAAAGATGGAAAAAATGACATAGCAGAGTAAGCTATGCGGGGTATAGACAGTTATTTGCATTAACGGGACAAAAATAGGGGTCTTACTTAACAAATAAGCAATCACCAGATACATACACATCTGCTGCAAAAGCTGTAAAATAAGTGTCATTTCATGCATATTAACTAAAAAACAATTGGCCTGATTTGATGGTAATAAATTTTTATTATTTGGATAATGATAAATAGGGAGTCCATTAATATATCGCCTATAATCCTACATGGCCAACAAAGAGGAAAGAATACCTTTTATCATTAAATTTACCTTTATTATTGATTTTTTTATTTTTGTTAGGTCAATATTATTAAAAATATCGACAATACCAATGATTAAATTACTCACACTGCTAACAGAAAGGATGCCATTGATGAAGAAAATAAATGACTTTATTCATCGATCAAAAGGGCATGCGAAAACCTGCTAAAGCACCTTACTTAATTAGCAATAAGGCGTTTTGGCGATAACTGACCAAATTGGCACGTTCCAATACCAATAAAGTATTCACTATTATCCTGATTAATATACATTCTGACCCTGTTTGCATTTATTTCATTCGATAAGGAGATGGATCTGCCTTGTAAAATGTCTTTACCCTGTCTTGGTGTAATAACAATTTTCAGCAAACTTTGCACTGCACTATCCATTGGTAATAATAATTTCATTAACTCCGTTTGATCAGTTTCATAGGTATTAAGATCATCAAAAGTTAACATTTTATCCACCGGAAAATTAGCAACTTGCAATCGATGTAATGCAGTAACATGGGCACCACAGCCAAGTTGCTCGCCAAGATCATCAATTATCGTACGAATATAGGTTCCTTTCGAACAATGAATATAAAGTTCAAGTTCGTTTTGATCACATCGCATGAGTTTAAGTTCATACACCTCAATATCCCTGGCAGTTCTTGGTACTATCAAGCCTTGTCTGGCATATTCATAAAAGGGACGACCCTGATATTTTAGCGCTGAAAACATCGTTGGAATCTGTTTTTGCTTACCACGAAATCGCGCCATTTTTTGGGTTATCTCAAACAATGAAAGCAATACCGGTTTTTCTTGTATAATGTGACCTTCTGAATCTGACGTATCCGTTCGTATACCTAATTTAGCAGTGACAAGGTAACGTTTATCCGACGCCAATAAATAATGAGAAAATTTTGTCGCTTCGCCAAAACAAATCGGCAACATTCCTGTTGCTAATGGATCAAGTGTACCCGTATGTCCAGCTTTATTGGCACAAAAAAATCGCTTTATTTTTTGTAAAGCGACGTTAGACGTCATTGCCGTCGGTTTATTTAACAGCAAAATACCGTGAATACCCCGCGCTTGTTTCTGTTTTGCCATTATTTATTGACTCTGATTAACATAGTAATTTACTTTATACATCAACAAAGATGCGGTTTTATTTAGATTATAACGATTATTCACCCCGTTGATGCTGGTTATCCTTATTTATCACATTTGACACTAAGTGAGACATACGCATCCCTTCAATCAAAGCACTGTCATATAAAAATATAATTTCAGGAACAATACGCAGACGCATGACCTTACCAACCACTGAACGCACAAAACCGCACATATCATTCAGTACTTTCATTTTCTTTTCTACTCCCTCAGTGCTGTTATCATTTAGAAAGGTAACATATACCTTTGCGTATGCTAAATCCCGTGAAACAGTAACATCCGATACAGTAACCATACCAAGCCGAGGATCCTTTACTTCACGTTGTAATATGATGGCAATTTCCTTTTGCAGTTCTTGTGCAACACGTTTTGAGCGGTTAACTGTTTTTACCATTCTTTTATCCTAATTTTCTATACTACTCAAAAGATAATAATTATTCTCAATAAAATTTATTTAATCTTGATGAGCTAAATAAAATTTTATAAAAAATATGCATAAATCTTATCAATTTATAACCAGTTTCAAGTCCATTCTAACATAGATTATGTCATGTTAATAATTACTTAATTAAAGCCCAGTAGCCATATATATTTAGTCACGTTAATTTTTTGTATTCTGAACCGAAAATAATAAATATCCTGATACATGGTAATAATAACTATAGAATGATCAACTAATATGGAACTATGTTAAGACATGCAACGTATTGCGCATGAGTAGATTATTTCTGTTATGCCTACTCAACAGATAATGTAATTGCATTTACACATAACAAAAAAGGGATCATCAACTTCATGATATCCCTTAATTTCGATTAGCATTTTATAAATTAAATTGTTCGCTTAATTTCGATCGTTTCAAAAATTTCAATAACATCACTCACTTGAACATCGTTATAATTTTTAACACCAATACCGCATTCCATGCCACTGCGAACTTCATTAACATCATCTTTAAAACGACGCAGCGACTCAAGCTCACCTTCAAAAATGACAACATTATCGCGCAATACACGAATTGGTTTATGACGTTTAACAACACCCTCTGTAACCACACAGCCAGCAATAGCACCAAACTTCGGTGATCTAAAGACATCCCTGACCTCAGCAAGACCAATAACTTCCTGTGAATATTCTGGCGAAAGCATACCACTCATTGCTTGTTTTACTTCATCAATTAAATGATAGATGACAGAATAGTAACGTAAATCAATATTTTCAGTGTCAATAACTCGGCGTGCGGCCGCATCAGCACGAACATCAAAACCAAGAATAATTGCATTTGAAGCCGCTGCAAGCGTTGCATCCGTTTCCGTAATACCACCAACCCCTGAACCAATAATTTTCACCTTAACTTCATCAGTAGAGAGCTTGAGCAGTGCATCGGAAATCGCCTCAACCGATCCTTGAACATCTGCCTTTAATACGATATTTAGTTCTGATATATCGCATTCGGTCATATTGGTAAACATATTTTCAAGTTTCGCTTTCTGCTGGCGCGCCAGTTTCACTTCTCGGAATTTACCTTGACGATACAACGCAACTTCACGAGCTTTTTTCTCATCACGCACAACAGTGACTTCATCACCAGCGGCAGGCACACCGGATAAACCCAAAATTTCGACTGGAATGGCAGGGCCAGCTTTATCGATATTTTGACCCAGCTCATCACGCATCGCTCGAACACGACCATATTCAAAACCACAAAGCACAATATCACCACGATGGAGTGTACCTGATTGAACTAAAATCGTTGCAACTGGACCTCGCCCCTTATCAAGGAATGATTCAATAACAACACCACTTGCCATGCCAGATTCCACTGCCATCAATTCAAGTATTTCAGATTGCAATAAGATTGCTTCAAGAAGCTCATCAATACCTTGACCCGTTTTCGCCGATACATGAACAAATTGTGTATCACCACCCCATGCCTCGGGAACAACGCCACGTTGAGCGAGTTCATTCTGCACGCGCTCAGGATCAGCATCTAATTTGTCAATTTTATTAACGGCAACAACGATAGGCACATTAGCTGCTTTAGCATGCTGTATTGCTTCAATCGTTTGAGGCATAGCACCATCATCAGCAGCAACGACCAAAACAACAATATCTGTCGCTTTTGCACCACGAGCTCTCATTGATGTAAAAGCCGCATGGCCAGGCGTATCTAAAAACGTAATCATGCCATTGGCTGTTTGTACATGATAAGCGCCAATATGCTGAGTAATTCCGCCAGCTTCACCAGAAGCAACACGAGTTTTACGAATATAATCTAATAACGATGTTTTACCATGATCAACATGCCCCATAATAGTGACAACAGGTGCTCTTGCTACGCGCTCAGCACCCGTATCACGATCATTCATTAACGATTCTTCAAGTTCATTTTCACGACGTAGAATAACTTTATGGCCTAATTCTTCAGCAACAAATTGCGCTATTTCTTGATCAATGACTTGATTGATGGTTGCCATGGTACCCATTTTCATCATCGCCTTAATGACTTCAGAACCTTTCACCGCCATTTTATTGGCTAATTCAGCAACGGTAATCGTTTCGCCAATAATAACATCACGGTTAACTGCCTGCATGGGTCTATTAAATCCTTGTTGTAATGCACTTTTTATTTTTTTCTTACCATTACGGTTAATAACTCTTGCTTCTTCACGTTCAGCCTTAATCTCTGATAACTTATTGTTTTTTTTCTGTTTTACAATTTTACGGCTACCACGCCCACGACCACTTTCAACTTCACGATCCGATTCATCCTCGGCCTCTCTGGCATAAGCTGACGTCGTTAAGTGATAATCTTCTTCTTCTTCCTCATAATCAACATTTTCGGCACGATACTTATCAGCTAATTTCCGAGCCTGCTCAGCAACACGTTGCGCTTCTTCTTCTATTTTACGTTGATTTTCCTTCTCAGCTTTATATTTTAATAATGCCGCTTCACTTTCAAGACGTGCTTTTTCTGACTGTCCTTCTTTTTGTACCTTCGCTTTTTCTCTCCGTTCTTTCTCTTTTTTAAGCTGCTGTCCTTTTTTTATTTGACGTTCTTTTTTGTCTTTTGTTTCACTTTCTTGACGTGCCTTTTCTTCGGTGGCGAGACGCTGTTCTAATTCCTTGCTTTCTTTTTTATTATTTTCCGTATCCTTTTTTATAAAAGTACGTTTTTTTCTGACTTTAATTTCAATTTCTTTATTTTTCCTCCCACTACCTTGCACATTTAATATTGAATGTTTTTTGCGCTGAAGCGTAAGCTTTGTGGGTACTTCCTGTGGACTTAGATGCGCAAGTAGCGCTGCTTTTTCATCGGTATTAACGAAATCTGATGCATTTTTCTTCATTCCTGCATCAGCAAATTGTTGCAACAGGCGATCCACTGGAACTTTAATTTCTTCTGCCAGCGCTTGAATTGATACTTTAGTCATATTATTCCTTCCTGTTACTCTAATTATTCTTCTCCGAACCAACAAATATTACGGGCAGCCATTATTAATTTACCTGCCTGCTTACTACTAAGCTCTTCAATATCAGTCAGATCATCAATACCTTGTTCCGCAAGCTCTTCCAGTGTAGTTATGTCATGATCAGCTAATTTATAAGCGATGTCAGGGGTCATTCCTGGCATATCCAATAATTCTTGGTCAGGCTGTTTTTTACCACTACATGCAGACGCAGTAACAATTTCAGGCTGTTTTTTATCGCTACGTGAAAGCGCAATAGCAGTTAATGCATCTTTAGATCGCTTTCTTAGTTCTTTTACCAAATCTTCGTCCAAACTTTCAATTTCAAGCAATTCATTAACCGGCACACACACCAATTCTTCAAGTGTACTAAACCCTTCTTCCACCAACAATGTTGCTAATTCCTCATCAAGATCTAAATGTGTCATAAAATATTTAATTGCAGTACTAAATTCTGCACGGTGTTTTTCTTGCAATTCTTCTACTTTCATCACGTTGAGCGTCCAACCAGTCAATTGTGATGCTAAGCGTACATTTTGACCATTACGGCCAATAGCTTGGGGTAAATTTTCTTCTTCTACAGCAATATCCATTGTGTGTTTGTCTTCATCCACAATAATAGAAACAACATCAGCTGGCGCCATTGCTTTGATAACATATTGTGCTGGATTATCATCCCAAAGTACAATGTCGATACGCTCGCCGCCAAATTCATTTGATACGGCCTGAACCCGAGCACCACGCATACCAACACACGCGCCAACAGGATCAATACGGCGATCATTACTTTTGACGGAAATTTTAGCTCGAGCCCCTGGGTCACGAGCAACGCCTTTGATATCGATTATCTCTTCACCAATTTCAGGCACTTCAATACGAAATAACTCTTCCATCATTTCTGGACTTGACCGACTAATTCCTAACTGCACAGGCTTATTTTCTTGTTCGATCAAATATAAAACCCCACGAACTCGGTCACCAATCCGGAAGTTTTCGCGCGGTAACATACCTTCCCTCACCATAATTGCCTCCGCGTTATTACCAAGATCTAAAACGGTGTTATCGCGAGTAATTTTTTTAATAATACCGGTAACAATATCACCTACCCGGCTACGAAACTGATCAATAATCATCGCTCTTTCCGCTTCGCGTACTTTTTGAACAATAACTTGTTTTGCAGTTTGTGTCGTAATCCTATCAAAAATAATAGATTCAATTTGCTCTTTTACATAATCGCCAAGTTGCACTGTGGGATCATCATATTTTGCTGCTTCAAAAGTGATTTCACGAACGGGTTGTGTAACTTCATCGACAACAAGCCACCGACGAAAGGTATCATAATCACCGGTTTTTTGATCAATTTTTACTTCAACATCAATATCAAGTGCGTGCTTCTTCTTGGTGCCTGTTGCCAAAGCGATTTCCAAAGCCTCAAAAATTTTATCTCGTGATAATGCTTTTTCATTCGATACAGCTTCAACAACCGCTAAAATTTCTTTATTCATTTCGCACACCCATTTCATTTAAAATTCAGGCACAATACTTGCTTTTTGAATATTATTAAAAGCAAATATTTCATCTTTTCCATCAACCGCTACTGTGATCATCTCACCATCAACTTGCTTAATTATACCTTGCCATTTGCGACGATTAGCAACAGCAGTGCGTAGATTAATCATGATATTTACACCAATAAAGTGCTTATATTGCTCTATTGTAAACAATGGCCTATCTAACCCTGGCGATGATACCTCTAAGGTATAAGCAGTTGATATTGGATCTTCAACATCCAGTATAGCGCTAATTTGTCTGCTTACATCCGCACAGTTTTCAACATTAATTCCATCTTCGCTATCAATATAGATACGCAATACCGAATTACGGCTATGAATAAACTCAATACCAACCAATTCAAAACCCAGTACGTTAACGGGTTTTTCGATCATTTTTGCTAATTGTTGTTCTAAATTATTACCCAAAACAACCTCTCCAGAAATGAAAAAAGGGCTAATGCCCTGCATATTATCATAAACTCATTCCAAGTATGATTCTTTTTTCAGAACAACAATATTATTGTAACCATCAAAAAAGCCTCGGCTAACGAGGCATTCTAATAAATCTGAACGAATCAAAAAATTGGTTGCGGGGGCTGGATTTGAACCAACGACCTTCGGGTTATGAGCCCGACGAGCTACCAAGCTGCTCCACCCCGCGCTATCACATGGAGGAAGATTATACATAATATTAATGACAAAGCAAGCTCTACTTTGTCATTATTTAATCATTTATTAGACAAATGTTAATTTTAGCCTTGTTAGAATAACAAAAAGAAATAGTTACTTAATTTTTAAGTACTATTTAATCCAATGATCAATACTACTCTTTTTTTATTGCAGGCGGCTAAATTGGTTTATAACAACCCTTTCTGACCAAGTGCCGGATCATTCTCTTTACTGTGCATCGCTGCTTTAACTGTCATTCCTAACGCTTTTGCAATCCCTTCACCATAATCGGGATCACAAAAATAACAATTTCTAATATGACGATATTTAATAAAATCTAACGCATCACCCAATGCTCTGGCCGTATTTTCAAAAAGCATTTGCTTCTGGTGTTTACTCATCAAATTAAACAACAGGCGAGGCTGGGTAAAATAATCATCGTCATCTTCACGAAAATCCCAAAAATTGCCATCACCGGTAATTTTTAAAGGCGGTTCACGGTATTCTATTTGCTCTTGCCATTGATGAAAACTATTGGGTGCATAATGCGGTAATCCATGGTAATTACCATCCATGCGTCCCTGTCCATCACGCCGATTACTATGAACAGGACAACGCGCCATATTCACCGGAATTTGACTATGATTGACACCAACCCGGTAACGATGGGCATCGGCATAATTAAATAAACGGGCTTGCAACATCTTATCCGGTGAAAAACTGATTCCTGGTGGCACATTAGCTGGTGAAAATGTTGCCTGCTCGACATCTTGAAAGTAATTTTCCGGATTGCAATTTAATTCAAGCTTTCCTACTTCCATTAATGGATAATCACGATGAGACCAAACTTTACTCAAATCAAAAGGATGATAAGGCAATGTTTCAGCTTCATTTTCTGGCATTACCTGAATATACATGGTCCATTTCGGGTAATCACCATTCTGTATTGCATTAAAAAGATCACGCTGATGACTTTCACGATCATTTGCAATAACAGCTGCAGCTTCTTCATCGGTTAGATTCTTGATACCTTGCTGTGTTTTAAAATGAAACTTAATCCAAAATCGCTCATTCTGCTCGTTAATAAAACTAAATGTATGACTACCAAATCCATGCATATGACGATAACTGGCAGGAATGCCACGATCAGACATAACAATTGTCACTTGGTGCAAGGCTTCCGGTAACAACGTCCAAAAATCCCAATTATAAGTAGCACTACGTAAATTCGTTTTAGGATCTCTTTTTACTGCTTTATTCAGATCAGGGAATTTACGAGGATCACGGACAAAAAAAACCGGTGTATTATTACCCACCAAATCCCAGTTACCTTCTTCAGTATAAAATTTCAACGCAAAACCACGAATATCCCGCTCCGCATCCGCAGCGCCTCGCTCCCCAGCGACTGTCGAAAATCGCGCAAAAAGCGCCGTTTTTTTTCCCACTTTGCTGAACATTTTTGCTTTAGTATAGTTAGTAATATTGTGAGTAACAGTAAAAGTGCCAAATGCGCCCGATCCCTTGGCATGCATACGCCGCTCAGGTATGACTTCCCGAACAAAATTACCTAATTTTTCATTAAGCCATACATCTTGCGCTAAGAGCGGACCTCTTGGTCCTGCTGTCATACTATTCTCATTGTCAGGAACGGGGGTACCGCTATCTGTTGTGAGTTTAGTCACCGGACACGTCTTAATTTTGGTTTCCTTTTCCATGGGGGGATTCTCCATTACTTGATAAATTAATTTACTGCATGTTCAATACTAATGTATTTAAGCATTGTCTACCCATTTTCTACGACTGATAAACAAAATAATAATTAACTTTTCATTGAACTATACCTTATTTTGTATTGATAAAGCAATATATGATACTAACATTATGAATAGTTTTTACTTTTTCTGCTAATAGATTTTTATTTATCTGTTAACCTTTGAGACTATTTTTAGATATCTATTTTGTCTTTTAGAAACAAGTTCTAGAAAATGTAGTTTAAATATATGTTCATCGTAATAGAATGATAACGAAAATAAACAGCACTTTTATCTTATCTGTATTTAACATATTGAAAGCATCCGAGTTATAAAAATAATAAATTGACCTTGTCTAAGTTTAATAACGTTAAACTTGCAGTACGATCCTGTCACAAAAATTGCCATTATAAATTCATTAAAAATGGGGAAGGTATAAAAATTCAAAGTCTATATATTAATATTTGTATTGGTTTCAATAAAAAATAACATATTGAATTATAACAACTTATAATAAAATTTCAGAACCACTCTTAAAATTAATCTTTATAAATTAATGTATTATGAAAACAACAATAAATTATCGATCATTGTTATGTAATATCGAAATTTAGGCATAAAAAAAGCCCATTCATTGGGCTAACTGAGAAGTCATAATTTATTTTATAGTAAGTAACAAATAAAGGCTATATGCCTTTGTCACGGTTTCAATGCATCAAAAATGCGATTTACTGCAAGCTTAATTGTTGTATTATCTGCATTTCGGTATTGTCTTATTATTTTTTCTTCTTTAGGATTATTTAGCTCTATAGGAAGTTTTTTACCAGTTATGACGTAATAAATATCAATACCTTCTTCTTCTAATTCAGCTAAAATGAATGGCAGCTGACATCGTTTGCCCTCTTTCATACATGCCCCATGTGCGAATGTTTATACCAAATTTTTTAGCCATGTCATCCTGAATTTTACCAATTCTATTACGCTCTCCTCTTAGTCGATCGCTCATTGTGACAATTTATCTTTAATTTTATTTGACATGTGAGTTATCGACGCCTATAACATGATTCACAATTAGTATTGTTCTAGCAATAAACCACTATTCAATAAAATGCAATTAGCGTTAATTAAGATCTCCCGAGATAAATGTAGATATACATAATTAATAAGGGGAATAAAATAAAATGTCCGCATTGCAATGAAAGCACAGAAATTCTTTTCAGAAAACAGTTATCTAATACCGTTCAAAATATCTATTTTTTAAAATCAAGGAAAGGTATTGGCAATAGAAACCATTTTAAATTATCTGGGGATTAAACAAGAATCGTTCCGGCAATAACAATGGTATAGATTTCCACGACCTTCACTTTTTACCGTCATTTTCCGTCCCTTGTCCTTGGTTTTCCTTGAATTGTGTCGTTTTTAATTTTGCATATTCGCCATCCCGCGCAAGGAGCTCGGCGTCGGTTCCTTGCTCTATAATTCGTCCATCCTTGATAACGCATATCGTATCCGCGTCCACAATTGTCGAAAGGCGGTGCGCGATAACAAACGTTGTGCGTCCTTTCATAAGTCCTTTAAGGGCAGACTGGATAAGAGCCTCGGACTCAGAGTCCAATGCACTCGTCGCTTCGTCTAAAAGTAGTATCGGGGCGTCTTTCAATATAGCGCGGGCAATTGCCACGCGTTGCTTTTGCCCACCGGACAGCAATGCGCCGCGTTCTCCCACAAAACTGTTATAATTGTACGGAAATTCTACAATAAACTGATGGGCATTAGCCGCTTTTGCCGCCGCTTCTATCTGCTCCATAGTAGCATCCAGCTTACCATAACGAATGTTATCGGCAATAGTCCCATTAAACAAAAATACATCTTGCGAAACGCTTGCTATATTCTCTCGCAGGGATTGCAATGTATATTTGCGAATATCCTTGCCATTTATCCGCACTGCGCCGACCTGTGGGTCATAAAAACGCACGAGTAAGTTGAATATTGTAGATTTACCGCCACCACTCTGCCCGACAAGGGCACATATTTTCCCTGGCATTATATTAAGCGACACATCATGCAGGACTTTTCCGTCAACAGGATTGTAAGCGAACGTTATATTGTCGAGCTTTATATTCATCGGTCTGCGCTCAAGACACACGGCGTCTTTCGTATCCGCTATCTCCGGCTTTCTGTCCATAAAAGCAAACAGGTTTTCCGCCGCAATCAGTCCGGCCTGTATTCCGCCATTCACACCCGTCAATGATTTTGCAGGCTTATATGCCGTTGTCAGCGCCAACAGGAATGCGGTAAGGTCACCCATTGTAATCAATCCATTTGTTATAAAATATCCACCAGCCAATAAAGCAAGACACAATCCGACAGAAATCATCGTTTCCAAAATAGGCGTTTGCAGTCCGGAAAGTTTTGCAGACTTGAAATAAACGGATACTCGCAAATCCTCTATATTGTTCATTTTTTGCAGTTCCTGACCTTCATTGCAAAATGCTTGTATTGTCTTCACGCCTTCTATGGATTGCGTTATATGTGTAATAGAATCGGCTTCTACACCAAAGCCAGTGCGCGTCAAGATATTGCGTTTTCGAGTTATAATAATAAGCGGAACGAGAATCCCCGGAACAAGCATAACCAAAACAATAGTCATTTGCGGCGCATACCAACACATCAACACCAGCATCATAATGAGTGTCGCAGAGTCATGAACAATTCTAATTACATTATCCGTGACCAAATTCATAACAGAACTGGCTAGCCCCGTAAAATAGTTCACTAGATGTCCGGTATGAGTGCCATGAAAATAGCCAATCGGCTGGCACATCATATGCTTGTATATTCGGCGGCGCAGATTTGTTGTTCCAAGCAACCCGGCCTTTGTCATAACAAGCGTTTTTAGATAACCGAATAACCCTTTTGCCCCGAACGCGCCGATAATTTGTATTCCGATAAAAGGCAGCGATAGCATGTTCGTTTCAATAAAAACCTGGTCAACTACTTTTTTAACCAAAGTGATTGAAAACGCTTCCGCACAGGCAGCAATCGTCGTGAACAATATCCCTGCCCCCAGCAATTTCCAATACGGCTTTCCGAATTCGCGCCAAACACGGCCGTAAAGCGACCATTTAATTTTCGATTCGGGATTGTTGTTCTTTATAATCCATTTTATTTGTTTCCACAACCATTTCATCTACTATCCTTTTTTAACATTTTGAAAAATTATTTCCAAGTTCCAACCTATCAAAGATACCATGTTTTCAATATCTTTTCATAATCTCCTTCAATAATTCCGGCTCTTTCCATTCATCTGTATCGTATTCCTTTACCAACTGCGGAGATACACCAGGCAGGTGCAAAACGGAATAAATCCGTATCACCAACGCGGAGTTATACGCGATTGACTTGTTATCAAAATCAGTATAAATCAAATCCATCTTCACACCCGCTGCCGTCAAAAATACCGCAAGTCCGCTTCCAAGAGTAATAACACCACTCGACTTTTTTGATAGAACGAACAGTTCTTCAATCGTCACTCTCGCGCTCTTCGCCCCTTTTATATTTTCTTCTTCAATCCATGTATTTGAGAAAATATCATAACCTTTCTTCTTTAGGTTATCCGCGAGCTCATTCCAAAACTCCCGCTTTATTTTCACCAAGGAAGTGGCTTCGGACGCAAGAATCACAAACTTTTTTCCCAGGGCAAGACGCTTTATTTTCGCTTCGACGCGGCGAACGGCTTTCTCGCTTGCTCTCGGAAGGACAGGCTTCGCGCCGCGCTTCACGCCGTTGCATTCGTTGATATAGTCGTAGAAGTTCATATCCGGCCGGACTTTCAACAGTCGCTTCATATTTTGAGCAACATCCACCGAGGAGCAAAAAAAACGCTGTTTCCCATGTTTCAGCATAATATCTTTTTCTTGACAGTTGCTGCCCCCAAAAACTTTATGAATATCACTTTGCTCCAACTTTACGTGCTGGACATCGACGCCTTTCGGTATAAACATATTATAAAATCCAAGATATTTCCTATCCCATAGGATAACTAGCGGACGTTTGGATCCTTTCGCTTTTATACGCTCCGCAAGGTGCATCAGCTCAACATAACTTTCCCCAATATTATGCCGGATAAGGTAAATATCGTCATACTTCGGGTCAATCTGCGATTGCAAGTACGCCAGCCATTTCTCAGAAAATTTGTACTTATGAATAACAATCCCCAGCAGTTTATTACGCTCACACGTATGCGAATAAACCTGTATCCCACAAACAGACAGCCGCCAGGAGTGATTATATTCCCGCTTATAGCGCATAATTCCACCCAAAACATAATATAAAACGCTAAAATTTTCCCGTTTTCGCACTTTCAACTTGCGGGAGAAAATAGGAATACCGAGTAATGTTATCTTAAACGGCGCATATTTATGCTGCCAATTTTCCATATTGTTTTCAGGAAAAAATTTCGATTGCCCGGCAACATCGCGAAATATTCGATACCAAAACTGATGTCTATTACGCCGTCGACGCGAGAAAATTGCCAATGTAAATCGAATTTTCTCATACCAATAAGCACGATGTAGCAGGTTTATGTACCGTTGCAGTATATGCGTTATATCTTCATTTTCCCATACCACCTTGTCGATTTTCCAACGCCACACGGCGATTTCATTCACGTTTGGTATCGGCTCAAAGCATTTGTTCAAGCCATTCATTTCGCGGTGCAGTTGCGCCGGATAAAACGCATACAAACGTTCCCCTGCGCCTACCAATACATCGCAAAGACCGGAGCGCAAAGAGAATACATAAGCGCAACGCAATCCCAGCGCGACCACATCTTGTAAGGAGAAATCATCTACCAACTGCCCATACTTGATTTTATATTTCTTGCTGTTTATAAGGACTTTATAGCCTTTTTTATGTGCGGTTTCGGCAATTATATTCCAAAAATCGGGAGGAAATTCTGTTGCGGTGGCGGCATCAGGCGCAATCAGAACAATTTTATCCAAGGACGCAATTTTTGCGAGCACTTTTTCGGCGGCGAAAGAAAGGACCGGTTTATGTGCGGGTATTGCAAAACGAAAATTTTCCTCAACGCCCATGTTCGTCGCCCAGCGGTAAGCCCAAAATCTTGGGTAAGTAAAAAAATCATTGATAGGGCTTTCGCATACGAAAGGTTCGCCCTTTATCGGCAAACATTTGAAGACAACCTGGAATATTTCGTTTTCCAGCCTGTCCACTCTATGCACATCTGGCGCTTCCCCCTTAAAATAATCGTCTTTGAACCGCCGGTTTTTTTTGACCAGCGCATCAAGGTCATAAACGCTGTAATCCTTTACGCCATACATTTGCATTAAAAATTCATGCTGCGGGCGGATGATAAAGCGCAGCTTAGCTTTATACGTCGCCTCAAATTCGTCCTTTGCCCCGATTGCGTAAAAGACATCTCCTAAGTGCTTATGTAGCACAAGATTATAGCAATCCGGTTTGCAAAGCGCAGCAACCGCGTCATGAAATTTGCATGCGGATTCATAATGGTAGGCCACAGTCCACCCCCTCATTTTGCACTGCGCGGACAAAGAACAATTTGCAGGTAATCATATCCCCTCCTAGATTTACTAGAGTTTCGAGAGTATCGCCGAACCTATCGGCATACCGCGCCATCATAAATTGTTTTATATTACTCAATACCTTCTTCGCTGACTTTTTCTTCAATTTCTTATAAACTTTTTTCATATCCATTTCGGATAATTCCCGTTCGTCGCCCATATCGCAATGATAGCGAATGCGAATCCAATAACCGGAGGCAGGTTGTGTATATCGCCGAATTTTTGACCTAGCACAGCGTTAATATCGTTCGGCGCAGATACTTTCATCCCGTCGTATTTAATCTGCGTCAACGGAAATATTCCATCGTATTTATAGGCATTGTTTAACGGAGTAAAGTATTGTCGTCGCCTATTTACCATTTTTTCCGGATTGATCACATTTTCAAACAATACTTCTTTTGCCGTCGGTTTTTTGACCCGCATAATTACGTCATTACGTTTTTATAAATCTTTTTCGTTTTTTGATAATCGGCAAGATTCCTAATTTTAGGGCAGCGGTTTTTCTTCCAGGCCTCTTCCAATGCCATGATTCCCAATTATTCTGTTTTTTCGCTTCAATAAACTTATCGGTAAGTTCGTCCATTTCTTCCCATATATTTATATCCTTATAATACTAATCAAAGGGGAATACGTCACCACATATAAGAGTATTACGGAATTGGAATTGTACAACAAAACCGATAAACATCGGATTGAAATCGCTTTCTAAAAATAGATTTTCGCATAACGCGCGGCATTTCTCGTAATCATCGCGCAGCATTCCAATATCCCGATCGTCATCCCATTCTAAGGCGTTTCCACCCTTGATATTCCGGCAGCTGTGCGGCGATTGTTTTCGTTCTAGTTATATTCGCCAACCATACCAGTCTTCCGTTTACGAAGTCTACATTGCGGCTAATTATATCAATCTTCGCTTCCCGCACGGCAAATCTGTCATGCGGACAAGACGTGGTGGATATTGTCCCGCCGTTTTTATTCGCAATAAACCTCCAACACTATTAACTCCCCGTTCCCTCATTCCGTTTTCCCTATCTGCCGTCATTGGTGCCAAGGGTGGCGGCATGGTGTTTGCACATCTAAAATTACTTTCTGTTGACTATAACGACGAAGATTTTCCATAATTTCGGCATAACTGCGGCCATTGCGCCTCGGCCCGAACATTTCACTTGCCGTGCCGAGTATAAACTCCTCAACCCCCTTCCCACTCCATTTCCCAATAACCTGCGGCGAAACATTGCCGTCAAGCGCAATCTTAAATTTTCTGTCTTTTATCTGTGTCAATTGATGGATTTTATGTTCCACCTCCGGAACGGCGGGACGACCAGCAAATCCGGGGTGAACGCGCATAATCAACAGCCTGTCAACCAGTGGCAGCAGCCAATGAAAATCTTCCAATTTTGTCGTCGGATTTACGGCAAGCCCTGCCTCAGCGCCGTTATCTTTAATTTCATAAAGGTAATTGGCGGCATTTCCGGATTCATAATGAACATAGATAATGTTTGCTTTATACTTAAAGGCATAAGGTAGGTAAATATCCGGTCTTTTCACCATCAAATGTACGTCAAGCCGTTTCCCCGTCATAGACTGCACAGCAGCGAAATCACGCCAGGATAAGGCGAAGTTCGGAACAAATTCGCCGTCCATGATGTCCATATGAAAAACATCTATCCCTGCCGCGTCCAACGCCGAAACTTCGGCTTTAAGATTACCAAAATCCGCGCACATCATCGATGGGGAAAAAATGGCATGGTATGGTTTCATAATTTCGCTCTTTTCGGGGTTGCTATAATCCATTCCGCCCCAATCGTATCCAACATTTCCCCGGCGTCCAGTATAACTGCCGTCCCGGGAAGAACACGAACGCCGTCGAACGTCTTATCGCCTCTCAACATAATTGCAAAAGAAAACATATCCCCGGCATTCGTGAAGGTATCTTTTTCGTGAATATGCCGCGTGACATACATCCGCTCTTCAATCGGCTCATCGCCGTTATATCCAGAAGCGACCGATTTCTTTTCCACATCAAGACAGGCTAACGCTTTTTCAAGCTGCAAAGGTCGCTTGTTCCCATCCTTATCCACGCGGTCATAATCCCAAAAGCGATACGTTATTTCACAATTTTCCTCTATCTCGAAATGGAGCGAGCCAGCGGTGGCGGCATGTAGTGTCCCGCCGGCTATATAAACATAGTCACCCGCCTTGCAAGGCATCATATCCAACGTTTCGACAATTTTTCCGTCCGCAATTTTCCGCCTCATATCCTCGACGCTAGCAGCCTTACAGCCGTTATACATCTTTCCGCAAGTCGGGGCTTCCAAAGTATAAAAGGATTCATTTTTTCCAAAGGGCTTGTTTTCGAGTGTTCTCGCCATTTTGTCGTCAGGATGGACTTGAATAGAAAGGTCGTCGGCCGCCTCGACCAGCGCCATTACAATCGGTAATTCTTCATAATTGCCAAGCCCGTATCTATCGCGGTTATTCAAAAACCATTCATGTAGGTTTTTCCCTTTATCTTCGCCATAGATAATTTCATTCTTGAATTCTTCCGTATCTATCGCGGAATACAAATGTCCGATTTTCGTGCAATCACTCCCGCTACACGGAGTCAATTTCGCACCGCCCCAAATCGTTTCATGGACAATAGGTTTCAATATCTGCACTTTATAACTCCTTGTTTATTTCTATTTTCAGACTCTTCAATCCTTTGTTCCGTTTAGGATTAATGGCATGAGCGCAACAGAGGCCGGACGGCTTGTCGTCGTTCAGCAAAATCCGCTCGCCTTGCGGTATTCCGAACAGGATTTCGTTGTATCGGACATTATGCTTTGCCAGAAAGTCTTTCGTCTTTGCAGGCGCAAAATCCTCAAACCGCGCGGTCATAATCAAAATATAATCGTCCGCAGGTATAGAGCGCAGGAATTCCAGCGCGCCGGGCAGCCATCTATCCTCGCCCGTTTTGTATCCGTTATGCTCCACCAGCGTGCCGTCAAAATCCAATATCCAAGTATGGGAAAGCGGCGAAAGCGTGATTTTTTTAGTTCCCATCGCCATATTCCCTCAGCCATTCGTTGAATAGCAGCGTTCCGTTGTAAAACGCCACGCACATCGAATCGAAACATTCCCAGGCATGGCTTGCCAGAGACAGCCATATAATCGCATGAATCAGTTTAATTTCTTTTATGTTTGCCTCGGCCACGGGAATGGATTTCAAGAAATACGCCGTTAAATGCTCCCAGCCGCCGCTATGAATTACAAAATCCGCACCGGTGTTTATTTCAAGGCCAAAGTTCTTTATATTGAACTGGTCAAAATTGCCGGAAAGCGCATAATAGACTTTTGCCCAATCATACCGCGCGTCGCCAAGAACCTGCGACTTGCCAAAATAGCCGCGAGCATCTATGAAGTAAATCTTGCCATTCTTGTCAACCATGGTGTTGGTTAGCTGACAATCGCCATGGATAGGCACGTATTTTTCGATATTCATCAAATTATTCAACACCGCTTGCCGCAAGGTATGGGGGGAATAAAGGATATTCAGGCAATCTTCACCATTAATTTTAATCGTGTTATCCGAACCGAACGGCAACGCGTATTGAATTGTCTGCAAGCGATGGATTACTTTCTTGAAGTATTCGGCATAAATATCCCAAGCGGACGCAGGCGCGAATTCATACCTATGCATTATCGAAAGCGCCGAAATCAGCCTATCCAGCGTTAGCTTTTTTTGCTCCTCGTTCAGTTCTGCAAGAAATATATTCGTTCCGTCTATGAATTCAAGCGTCAACGGATCGGTTTCATAAACCTTCGGGATAGACTCAAAGCCATACTCCGACATCTTCCTATACCAGAAGATCTCCCGCTCTATCAGTTTCACCGCATCATTCGTCAGACCAGTTTTCACGACCTTGCCGTTGATGAACTCAATCTTGTTATACGGACGACAGCGATTGGCGGTCGAATTGATTCTATTATAGGCTTCTAGCGTTCCAACATCTATACTTCCCATCAACGAAATAGGAGAGAGCGGCATTCCTTTCGCTTGAAGCCATTTTGTAAATGAACCTTCGCGTGGAAAATCGTTAAACCATGACTTATTATTGAAAACATACACGCCGGCAACGCCCACACCTTGCTTTTCAAGCTGTTGCAATTTTCCGTCAACCAAACTCCATGAGCAGGGGAAATCAACAATCCCAACCTGGCACCCATTTTTGATTTTGTTTATAGCAAATACGTCCGAAAGAATAACATCCGACCAGATAACCATAAACGGCTCATTATCGGGAATATACGCAACCGCGTCTTTGATTCCGGCCGCATTGCCTTTCTCGGTCGCACGGATAAGCATATAGTTCACATCTTTTGCGAACGTTGCAAGATAGCGGTCAAGAACATCAAACTTGTAATCACCGATAATAATAAACTCGTCTTTCGAATATTTCTTAAACAAATGAAGAATTATTGGCATATACTTCGCCGAAATAAGCGACTTTGGTTTTACCGATGTCAGTCTTTTCATGCGACGACCAAACCCGCCCGCTTGAATAATAATCTTCATTCCGCAATCCTTTATTCAAAGAGTTGAAAACCATTACGAATAAAGTAGTAATAGGGTATATAACTGTCAAGTCCTGTCTGTTTGCAATACTCGATAAGCTGAATTATGGAATGCACACCGGTTTTTTCATAAATAAATTGTAACCTGTTTTCTATCGTTTTTTGGGCAAGATTTAACCGTTTGGCAATCTTTTTGCTACTTAACCGTTGCTGTACCCAGAAAATTACATCACGTTCTCTTTTGGTAAAAATATCATTTGGGGCATCAAATTGTATTGCTTTTTTATTTAGCCGGTCCATGTAGAGTAACAACGTCAATGCATCAACAATTCTGTTATGACCCACAATACCTATTATTTTATTTTTATCATCGTAAAGCGGTGCTTTATCAGCCCAGAACGGTACAGGATCTGTTAAATTTCCTTTCCCATCTTTCCCATAATGAGCAATGGCAGGTATGTGGCGATTTTCAGTGATTACCTTTTGATCATGGGATATAAATTTCTCCCAAAGTTCTTCGCATGGTTTTGCAGGAATTGCTTTATCTAGCTTTCCTTCGCATTCAAATTTTTCTGGAAGATTTAATGCATCTAAACTTGTTTTGTTCATATATATGAATCGGAGATGCTGATCTTTTATATACCAGCTATCCAAGCTATTTTTCATAAAGGGAATCAGTGAAGCTGGCGATAATCCATACGATTTAATTATATTTTCGCTATTGTTCATGATACTAACTTCCAAACGCTGACGAGATAAGCTTTATGGTATTATTTTTACAATGATGAAGGAAAGGAGAATGAGCCAAATTACCTCAAAATGTCTATTTATAGGACATTAATTTAAATTGTTATGCTAACATTTTTTAATTAAATTTTTACGGAGGATGGTTCATCAATAACGAATATCATTATTATCGTAGGTGATTTTTCTTCTTCATTGCAGCACATTACGTACGGTCATTCTGTAAATAAAATACCTAATATGACTTGACTATTCATATACGATCGGGTTATTAATGACATTGATAATACCTTAAAACCAAAACTAAATAATTATATTTTATTTTTATTCTATACATCTGATCATAGAGAAATTATAGATGTTGGTCAGGTTTAAAAGGTGCAAGAGAACAATATTTAGTTCCATTAATAATATTGGATAAAAATCAACATGCTATATGTGAGTATGTAAATTCACTAGTTTATAAAGATGGTTACATTAGCAGATTAATGAATAAATATATCATTTCAAAAATGTTTGAATACAAAGTTATTGAATTAGAAGTTAAATATGACAGAATTATTGATGAAGCACCCAAAATCTTAATTTTCAATAATATAAAAGGTCATTATTAAAATTATTATAGAGTTAGCACTAATCTATAATAATTTTATAATCCATGTCTTCTCTTCATACAAATAAGTAAATTTAGAAAAATAACGAGTTAAATTATAAGAACAACATTAAAAATAAGCATATTAACGAAATAAGTATTGAAGTTATTAGTATAAATTTACTTAATAAAAAAATAAAAATACCGTAGATAAATCATTGTGCAATTTTCAAAAAATTAATATCCAGTTTGAATTAAATACGGTTTCTTAAATAAATTGGCTTAGTATATCAACTTTTGAAAGATAATCGCGTATTTGTGTGCCCTTATTTACTGGTTGAGCTGCTAAAACTTTACCAACTGGCTCTGATTGATCGTGTTGCCATAAAAAAGGAACGGGTCATTATATACTGGGCACCACTAGATTCTATGATATTGTTATCTCAACCTGCTGGTGGTGTTGTAGCAATACCAATAATTTCTCTTTTTTCTTCATTAACCACTTTTATTTTTATAAAACTAAAAGCACATTTTTCAGCCATATTTTATTTCCAATAAAAAACCGCCATTAGGCGGTCTATCATTTTGTAACATTCTCCCCACTTTAGTAGGGTATTTTATTCTAACTAGCTACATGTTTAGGTATTGCCTTAGACGGTTGCTGAAAACCCACAGCAATTTTCTTAGGCTTATATTCCTCTGGAATATCATAAATAAATTCAATAATTAATTGTCCATTATCCATGTAGGTTTGTTGGATATTAATTCTATGATGCAAACTAAAACTTAATGAGAACTCATTTTTAATAATTCCTTGATGAATCACTTTTGGATACATCTTTTCATCAGTATTATCTATTTGCTCACTAAATGGTTTACTAGAAATAGTCAACTGGTTATTGAGGACTGTAATTTCAATTTCATCTTCTTTATAACCAGGTACACTTAAAATAAGTTTATAATTCTCTTTATCCATTTGCAATAGATTATAAGACGGTGAATTTGCAATAGGGGATTCACCCGTTAATTTACTAAACAAACCATCTATCTGTGCAAAACGATTAGAGAATAATCTAGTATTTAAATTTGGAATAACAGAAAAAGAACTATATGACATAATTATCCTCCTTATATTTAATGTATTAACGAGTCTAACAAACTCAGTAGATATATAAGGGCACGATAAACTTTTTCAACTCTTTTCTGTATGAAAATGAGTAAAAAAGAACAGTTGATCTAAATAACATATATTTTATAATTTTTTATCTTGGGACCTGGGTTTGTTGCCATTAAGCTTACCGAGTTAAATGAAGCCATGAGTGGATCTATTTTTGCGTGACCCTTTGGCTCCACTCGTTCATTCCCAACACACTAATTCATGAGTGATGGTTTAGCATGTATTAAAATTCCTTCCAACTACTTTACGTTCTGCTGTTTTAAATTACTTCACCAAGGCATCATTTAGCTAACGTTAATCACTCATTCTTGCGAAACCTTTACCGAAAGAATATCAGCTAAAATTGCTCCCATTCCAGCCGTGTCAATTTCTATTCTATCAATTAATTTTACTTAATAAACAAATGAAATTAATTCAGCAACCTCAGACGTATCTTGACCAATCTCTATGCTACAAGTGTGAGAGTGCGTGCAATTTGTTGAATGATATAAAGCTTTTTTAGACCATTAATAGTAAATGGATAGGGATGTATTTCAATGTATTGAAATACAAATCATAAATTAACACAATGAACAGGTGTGAATACTTTATATAAAAAGTTTAAAAAATTTTTATTAAATATAAAAAAACTAGTCGTAATTGATTGGCTTAAAAGTGAATTTGGTACCTTAAATGTGAAACGATTTAATTATTAACAGCCTTCAGTGCTTTATTTCCAGATAATGAAACACATCCTTTACTGGCTTGCTCAACAAAATCACCCCACCAATCCATCATTACTTTTCGTTGTTTTAAATAAGTCGCACGGTTGTAGGCTCGTCTCACCGAATTTTTAT
[truncated: 5,891,005 more chars]
